# Supplementary material for: Identification of molecular subtypes and diagnostic model in clear cell renal cell carcinoma based on collagen-related genes may predict the response of immunotherapy
Source: Front Pharmacol. 2024 Feb 5;15:1325447. doi: 10.3389/fphar.2024.1325447 (PMC10875022; doi:10.3389/fphar.2024.1325447)
Supplement: Supplementary file 1 [file DataSheet3.zip]

Archive with 3 entries (3 files):
- rawdata_transwell_786O/shSCGN1.tif
- rawdata_transwell_786O/shSCGN2.tif
- rawdata_transwell_786O/shSCGN╡─nc.tif
