# Supplementary material for: Identification of molecular subtypes and diagnostic model in clear cell renal cell carcinoma based on collagen-related genes may predict the response of immunotherapy
Source: Front Pharmacol. 2024 Feb 5;15:1325447. doi: 10.3389/fphar.2024.1325447 (PMC10875022; doi:10.3389/fphar.2024.1325447)
Supplement: Supplementary file 6 [file DataSheet1.zip]

Archive with 10 entries (10 files):
- rawdata/33deg.txt
- rawdata/33diffgene.txt
- rawdata/code1.R
- rawdata/code2.R
- rawdata/code3.R
- rawdata/pan_cancer_immune.txt
- rawdata/rawdata_clinical.csv
- rawdata/rawdata_genecard_collagens.csv
- rawdata/rawdata_survival.csv
- rawdata/WGCNA_model_gene.Rdata
