# Supplementary material for: Identification of molecular subtypes and diagnostic model in clear cell renal cell carcinoma based on collagen-related genes may predict the response of immunotherapy
Source: Front Pharmacol. 2024 Feb 5;15:1325447. doi: 10.3389/fphar.2024.1325447 (PMC10875022; doi:10.3389/fphar.2024.1325447)
Supplement: Supplementary file 6 [file DataSheet1.zip › rawdata/33deg.txt]

symbol	log2FoldChange
MFSD4A	-5.24647331569341
PVT1	4.66000182459846
TMEM238L	-7.18534509034662
TTC21B-AS1	8.49539639867697
SPAG4	4.1034600700621
AC019080.1	-3.5986461023179
NDUFA4L2	5.79569927805848
AP005432.2	-6.61271623922223
ACP3	-5.60217088014999
EGLN3	4.24416207426942
GABRD	5.27376549063404
HILPDA	4.73918303595732
NOL3	3.41369105297882
SCARB1	4.07383583701007
SIM2	-4.50540807436917
COL23A1	5.18135977254589
LINC00887	5.59226705704133
DDB2	2.02092293923103
CA9	6.0454186678939
STC2	4.24701883731424
HSF4	5.70618532681334
CDKN2A	4.96435896305421
CDCA2	4.69845775802336
ANGPTL4	4.93920738497622
FABP6	6.45114223329615
ATP1A1	-2.77402117254184
SAP30	2.47201463259824
TREM2	4.25492268583697
FECH	-1.98218205716762
VEGFA	3.45915257479035
SIGLEC8	5.0889059916923
DOC2A	6.14335298232819
SEMA5B	3.88566561294218
DGCR5	4.71072571507303
NETO2	3.29213567597034
AL031726.1	-5.52237468709468
ADGRF3	-3.55877886817148
FER1L4	5.54290393828107
TNFAIP6	5.66926962018532
ESRRB	-5.9349904057027
ST8SIA4	3.53729531901967
ARHGEF39	2.72316882843049
SLC16A3	3.03873516655316
AC010655.2	5.35371205715809
VIM	2.56445808593806
MYLK3	-4.08590259144817
APOC1	5.2155052626591
AL391845.2	5.14456134014667
COL5A3	3.53997393602689
NPTX2	6.98749138410827
GPC5	-5.86176828111163
GRIK3	5.01141450198772
KCNJ10	-6.19479925428996
LILRB1	2.91622480686115
MTURN	-3.06181723182741
AC026369.2	3.67498547779056
DGCR9	3.95719130782181
HSPA2	-3.8873036410942
ELF5	-7.88450842361265
DARS-AS1	3.14560323305938
CALB1	-7.52555762037793
AC079760.2	5.31294451137843
ENPP6	-5.11031422371378
CD70	6.10520404319723
LINC02048	5.61701621915313
PNCK	6.62857450532471
ENPP3	4.70866532425459
SLC16A1-AS1	3.19555970719559
DDN	-6.37921296552256
LINC00462	6.37915187313165
SLC1A4	1.9337314343257
LINC02783	7.62348164603675
SAP30-DT	2.89247222558487
MIR210HG	3.26380826839451
CXCR4	2.77158293226222
TMEM74B	3.74387839403727
ARHGAP22	2.75752799438781
HK2	3.4278937092376
MYEOV	7.12653735976079
ZNF395	2.61817700109943
AC078883.1	2.07268090583812
ODF3B	3.53581424479607
MLKL	1.91936406465353
IRX2	-5.03017640231703
MTCP1	3.26151177332616
AGAP2	2.69782072377178
AC019069.1	3.40640465536126
GAS6-AS1	4.13679773687917
P2RX7	2.66077777980452
HS6ST1	-2.16217067836167
CFAP74	4.0539984952849
AP000696.1	-5.87201089838226
HYKK	-2.02298341519105
ENO2	3.20037672200822
STAMBPL1	2.4565823615639
ESM1	3.56335195877514
RALBP1	-1.47817813877393
EDA2R	2.28396445239315
GSTM3	-3.31227728243578
SLC6A3	6.42880913232962
RHBDF2	1.95049831420172
LINC01762	-4.61839936244411
SOX11	5.44721228139685
SLC12A1	-8.26716377295275
AC007326.1	6.95744182197336
NXPH4	4.54421697181931
CYP2J2	5.10840661113215
SLC4A11	-4.45494558506502
LINC01587	5.23167414234949
SLC15A4	1.84262342801918
SDS	4.25345299341166
DBT	-1.56303957295951
TMEM91	3.74250780038807
DOK3	2.63141672101812
KRBA1	2.78950396899617
AHNAK2	4.07542618212981
INHBB	3.8180675434992
LINC02188	3.80735866702785
AC007406.3	3.3943993220226
KISS1R	6.41008540296141
FGF1	-4.23433316761728
IGFBP3	3.48925736456271
AL109615.1	6.87019286033231
RASAL3	2.66506327105662
ERMP1	-2.47321295031422
UXS1	-1.4511575974959
TMEM155	5.14114180753312
TNFRSF4	3.30449758278162
ITGAX	3.27851699859485
SLC4A8	-2.71839475043785
RAB42	4.86717541529746
PARVG	2.86478948919569
SFTA1P	5.00555418775592
PIK3R5	2.79163782692219
FAM78A	2.3601652038548
BHLHE41	2.74988080980779
IDO1	3.95210800358408
PHKA2	2.17400021811882
ARMH4	-3.58097689999991
TYMP	2.93942410382381
TRPV2	1.95421474085267
HLA-F	2.44058748017378
CD300A	2.96482361879609
COLGALT1	1.71871346636912
CD40	1.82276038227083
C5orf46	7.71162076688268
AC009084.2	5.7345752096186
NNMT	3.91003130424766
LAMA4	2.64573518839927
CLUL1	-3.47911956229464
CD1D	2.26382326093282
GAL3ST4	2.88738586197288
LINC01020	-6.47760724555409
HIF1A-AS3	4.17614690367043
ACSF2	-3.29574122985491
OSTM1-AS1	7.34658660698949
PRDM1	2.26469453612669
TRPV6	-4.85812004823783
CD300LF	3.01008063715294
AL096799.1	5.16266326059394
LINC01077	6.85676411762766
ITGAD	4.82431894964658
CDKN2B-AS1	4.4078619724805
AC105384.1	-4.85409423884231
FCGR3A	3.31754521132596
GAS2L3	3.0902128415909
CLDN16	-5.87237358065239
AL139280.1	-6.73560779786944
PLXDC1	2.8718966775009
AKAP3	-2.35402081672819
WAKMAR2	2.36601253466571
HS6ST2	-6.264654089579
PLA2R1	-3.12072847633422
PTHLH	6.41166361579622
LINC02747	6.29299743837974
BIRC7	7.08772169161733
DUSP9	-6.81143703294106
GJC1	2.73508192220188
WNK4	-4.08165588520605
AC138207.5	2.44181133890577
DGKD	2.10045562411914
AC023421.1	-6.50340547177694
FATE1	3.55878672902139
HLA-B	1.92254507394607
FABP7	7.44265128128345
TYMS	2.05129306479062
CASP17P	2.74056281918939
WNT8B	-3.98667920405169
AC006441.4	-4.51306374581819
AL109946.1	6.20940486185994
PGF	4.67123902119982
LCP2	2.21015161870956
RBP2	-4.03462619406571
IL2RB	2.99797660008113
ADM	2.7057896108508
AC007993.1	-4.20270391056223
EGF	-5.47212644945329
TMIGD3	2.91255209259239
ALDH6A1	-3.06490913626235
SLC20A2	-1.39357964402626
FUT11	1.55052521187688
HTRA4	4.90923183495121
MTOR	-1.18643940645122
IL20RB	6.61324542372077
LPCAT1	2.54089933385188
SHMT2	1.93183146705369
CAV2	1.99560404951681
MYO1F	2.49396084842182
USP44	-3.04873113349839
PTPRE	1.65863297721368
TRPM2	2.75638695227609
SLFN13	2.16165589621807
PML	1.21250685843286
TAP1	1.91800447050061
DLX5	3.44996288306475
PLK2	2.21161832591427
AL606760.1	-1.78925712229824
ANGPT2	3.10793580273828
FAM171A1	-2.1778630212181
FAM242C	-3.39786107206875
LYPLAL1-DT	-2.43113596119523
VASH1	2.1628710679141
LUCAT1	5.60138933668186
RANBP3L	-5.2669374567058
RELT	2.0831343336684
TAPBP	1.60016179683174
TMEM164	-1.50187884473156
EHD2	2.24218267848978
LINC01094	2.80229373332682
PSORS1C1	2.97112633192003
DNAH11	4.60375385641215
OR2A4	6.91124714931795
PIP4K2C	-1.41503279957707
AC073218.1	5.5267583501801
PIK3R6	3.3903997615044
LINC02172	-4.84097683205008
LAPTM5	2.53104877877329
KLHL14	-3.83563696583691
IGSF6	2.66973588181173
SCD	2.99958475839854
COBLL1	-2.39138005126286
STAC3	2.28152268957971
AC114803.1	6.25382826458892
ATP12A	-7.2474569121876
ARRB2	1.49857961849131
NLRC5	2.23830907489393
PFKFB4	2.41782445932305
POU5F1	3.40768991180258
TYROBP	2.65499884567537
NHLRC4	-3.22210834627603
AL023806.1	-2.42968672012003
LGALS9	2.18374800905926
CNP	-1.30954088412751
PLPPR5	6.44822431888175
ARHGAP25	1.75122076341696
NT5C1A	-4.27836785012732
CSPG4	2.72397404690314
AC083862.1	2.06260043781484
LAIR1	2.63244502388862
CARMIL1	-1.48325191475418
CES4A	4.14795787886769
AC005165.1	-4.07014905905394
CPNE6	-6.60461720588379
SLC14A2	-6.44280264917469
AL109615.3	2.83995706978106
MYO3A	3.29492408384821
TNFRSF14	2.12770271968472
DPEP2	2.27401372039355
PDK1	1.90724296256592
SFXN2	-2.385803941445
AC079340.2	-4.71627656563427
CD68	3.17698370792781
PALD1	1.94949849748167
ADAMTS7	2.43947181218628
VSIG1	3.96930900989398
PSMB9	2.21735850892386
NLRP3P1	6.93100635887316
SIGLEC10	2.96576406607274
SLC37A2	2.72410381021878
LGI2	-3.27472166575938
SFRP1	-5.27530312938073
CNTD2	-4.81030009877949
RNASET2	3.35143096300889
HS3ST2	4.91388737036475
HLA-F-AS1	1.72252966805045
AC079466.1	9.65038173417724
CYFIP2	-2.27241642862612
CACNA2D2	-2.30464883339489
NUSAP1	2.12774398965783
LILRB4	3.11405894579094
TMEM45B	-3.93024597338309
EGFR-AS1	5.89919445548687
RASD2	2.88705091985696
TNFRSF10B	1.50025326219087
TNFSF9	3.47242577377727
WNK1	-1.53766480001761
DCAF11	-1.15297710631285
LINP1	3.64917054004639
TCF21	-3.53310032309061
TMCC1	1.77979548238874
LINC01943	3.23016112326488
HADH	-1.78369127410894
PRKAR2B	-2.24460184494486
VWF	3.00146934425978
HSPA7	3.94638419683902
CADPS2	-1.61002695163037
NOS1	-4.44615851112365
DNAJC11	-1.33108860662119
MIR4435-2HG	1.95012859096873
SRGAP3	-2.4645262302517
PAQR7	-1.60836032394049
FAM111B	2.5218267224077
ADAP2	1.83381227519657
AC022509.1	4.73971494221531
AL158847.1	-3.76993543779709
CLIC5	-3.82626533643867
FCER1G	2.53197319940065
RNF149	1.31416310664655
AC008760.2	5.09931541538534
AC108463.1	2.4225299764366
NKG7	3.4820180496838
FAM153CP	5.25296384400935
ACAA1	-1.63219246374864
CDK18	2.35808116614588
EPM2A	-1.40196555770519
PFKP	1.95850230876284
SNHG12	2.98700638737862
PKMYT1	2.96180412764673
LTB4R	2.53172989755342
PRELID2	2.04948046743558
FAM215A	-3.63391430923136
CLEC2D	2.55364344464501
AK3	-1.47263551488907
AC105020.1	3.57180924197464
MS4A14	3.21757630717652
LINC02611	2.90885705220609
AC009542.2	4.17266783609149
EPB41L5	-1.7785859122781
BTN3A1	1.85968641754517
AC007906.2	-3.9923400125134
SIAH3	-5.22060731845437
LILRB2	2.27988698435134
TRADD	1.44462747357897
GNLY	3.12006572261849
RGS19	1.71806478048285
PCED1B-AS1	2.69278376073193
ARHGDIB	1.65471353166223
FCGR1A	3.09524040240038
C1QTNF6	2.28301750283307
OSCAR	2.58281590326071
LAT2	2.14516780289769
FMNL1	2.23407503528054
ADAM18	8.25951542722005
PLA2G7	3.65871225825678
AC100860.1	-3.8418707731623
USP46	-1.32691436801658
PSMB8	1.62341114426514
OLFML2A	2.67440922430903
WNT9B	-4.13467408735048
IL4R	1.46124396506562
PTPRN	5.36272896444068
C1QB	2.91828273940188
LDHA	1.67724577022056
TUBA3D	6.54166946288275
AC073115.2	6.5518676122293
PRMT6	-1.29537012091648
ABAT	-3.06625916052706
SPI1	2.3542343223237
NUDT4	-1.80395116293985
AL139125.1	3.24303786579043
USP46-AS1	-1.48834171508095
KLHL6	2.60153059648332
EFHD1	-2.63110980525603
CCND1	2.28723384973619
PYGL	2.00356042661861
SASH3	2.46727714812379
CDC45	2.73939322195172
CSF3R	2.74210425748033
IL12RB1	2.58607153555115
ITGA6-AS1	2.99972137537003
CLDN19	-5.71634429368436
AL049838.1	-3.50161632348689
HLX	2.54120923430269
CAV1	2.2293477210137
TBXAS1	1.79103661582973
L3MBTL4-AS1	2.87090927389443
APOBEC3G	2.32288447584965
P2RY1	2.41525453879443
PTPN13	-1.86014237315732
PROX1	-4.32838178107098
LINC02568	-3.18778461327118
RUNX3	2.67267872738688
ADGRE4P	4.16006071524134
IKBIP	1.81648838465008
KLRD1	2.324969308903
SH3GL3	-5.67043661843398
ELMO1	1.79004703562021
EZH2	1.8549698608656
GOLGA7B	3.86715086918026
HRG	-7.05660187031749
SOST	-6.85576802956393
RNF212B	-4.16428425780754
KCNJ1	-6.26755035190999
KCNK13	-2.64541867625764
MIAT	4.45519074091348
HCLS1	1.8962169015197
AC079385.3	-2.63505916833452
FCGR2C	3.47709919239829
C3	3.72966061625611
ATP8B3	4.24371807844381
PTP4A2P2	3.03031835117138
KCNK9	4.58167130513003
ETV7	2.68326067355014
TRIM9	2.84020191728601
LINC01358	5.53889041484982
HLA-A	1.69204574232465
AC011352.3	7.34183212662533
APOBEC3H	2.93284015334104
C1orf162	2.33905105711903
CCDC88B	2.57859189071256
PDLIM1	1.66863003022845
UPP2	-4.32868659948631
HTR6	6.46234385164298
RASSF2	2.17714219651296
FOXC1	-2.17947406345929
GPSM3	1.92954695262633
PHKA2-AS1	2.81704187822259
RGS1	3.08756904473558
ISG20	2.35982376949576
TRG-AS1	2.66081657054444
C4orf47	2.52048359018652
AC068631.1	-4.53473984462849
LY86	2.47535149925341
C1orf127	3.20858309126382
FAM163A	3.24618055438062
DISC1	1.64369204864933
CPAMD8	-2.78982128946243
TRPA1	3.7550336341578
PADI1	5.76479761662776
LINC00443	-3.3009251153619
BTN3A2	1.98176791769284
LINC01055	-6.41273236960229
LINC00944	3.91369192228153
DGCR10	3.67315743311405
CCNI2	-2.95265441253751
LINC00299	4.22210595252365
FCGR1B	2.87691568358048
LZTS1	2.38260801182757
OPHN1	-1.695047267887
SLC16A5	-3.02444455743947
SEMA6D	-2.94226579286287
PPP1R18	1.65440121081748
PSMB8-AS1	1.47960513804396
PRF1	2.62640121566786
C1QC	2.74316836502302
ADPGK	0.855400007082408
YPEL4	2.67339336794543
AL021328.1	3.70405975921308
MCHR1	5.75166002110782
OTOAP1	3.18402825650323
ARHGAP9	2.54768591794213
PTPRO	-3.21338904251241
P4HA1	1.68929343394323
BTBD16	3.58474371249881
CASP1	1.72782556851391
PLCL1	-2.65724543694851
LOX	4.04512305491012
AC073115.1	5.73509616888908
AC069209.1	3.1535568047794
N4BP2L1	1.33605566018979
SLC25A5-AS1	-2.01475747157731
CCL18	5.69547413457196
CD247	2.57448169624499
NFAM1	2.10685894513839
SH3BP2	1.66710895862351
MS4A7	2.40036137635088
TMC8	2.51769640985168
TPPP2	-4.19144803088514
AC008105.3	3.96769254156588
ABHD17C	-2.04644534356047
FAM219A	1.06245940277767
FASLG	3.50730932445683
ANXA9	-1.92877652502352
AL137186.2	2.27321901784608
OACYLP	4.29780804860075
LILRB3	2.46692078178859
ITGB2	2.37832817535013
PNP	-1.48170829661412
FGD2	2.49498099329843
DNAJC5B	3.78546385245658
ERVMER34-1	-4.68739920570548
MECOM	-2.57011998616968
GZMH	2.98538176781531
EMX1	-2.62486445712287
BIN2	2.0061084612612
AC135048.4	2.95733757982885
TROAP	3.2662721716802
OLFML2B	2.68143663206043
AL590666.2	2.81696724032044
NPHS1	-5.95994777199986
RUFY4	5.02050296280135
UHRF1	2.76977152783312
PRR15	-3.92705871562303
LINC00475	4.16469343490838
PRAM1	2.45956788591483
ANXA4	1.84264802841832
ANK3-DT	-3.62212605503506
PRDM16	-3.70271676854305
C6orf223	3.49840023938465
AC015911.7	3.2823507772972
TMSB10	2.13057579836046
ACADSB	-2.02941257592619
PPP1R3G	2.13412832127247
GACAT2	5.01492249724199
SIGLEC9	2.30536901914831
FAM81A	-2.55789854793449
ZNF503	-1.92843236446623
AEN	1.38663792274971
AL359317.2	-2.69784124322168
FOXCUT	-3.83649542911415
ARRDC2	1.95986311294164
GMFG	1.84244914003687
AC093627.7	-3.7609770569177
CRHBP	-4.0919026984751
AC025580.3	3.89097897007678
CHP2	-5.33741631937576
GOLGA8VP	3.15324862931557
AC027309.1	-4.19838198448709
SUCLG1	-1.76222634948558
HOXD8	-1.77531809627457
ALOX15B	4.3144795791835
YBX3	1.51361858839452
AC107021.2	2.84277776953081
CD72	2.71894845152191
SLC7A8	-3.59135675513298
AGBL4	-2.49439563104337
AC011239.2	-3.62757513361429
TBX21	2.46975117102048
AC023154.1	-5.56313523752144
MMP25-AS1	2.37588240756911
AC011899.2	2.75844439739604
BTG2	-2.11059140007385
SLA2	2.91681699876474
DUSP5P1	4.09425382423664
ZNF425	-1.234066115979
CCL5	3.22489730309996
TMEM178A	-3.21926132147949
SNX33	1.30528228274561
SLC16A1	2.031525672883
AC122134.1	4.67627965292214
AC005264.1	4.03106611136592
PLIN2	2.89579380856706
E2F1	2.19100399929126
ABCA4	-4.62495035341454
GZMA	3.1239944207409
PATL2	2.85578654241583
PCK2	-2.31103895982499
AIF1L	-3.21549598935089
TNFRSF9	4.06896542881741
SLC48A1	-1.43611546103394
AC087468.1	4.03621875150887
IRF2BPL	-1.47626360199644
LGI4	4.58419222992164
EYA4	-3.49888767132701
FBXL8	1.91001834248133
PAG1	1.72043442134348
GBP5	3.49105329429154
SCN1B	1.99058379689428
KNG1	-7.5234668656883
GRAMD1A	1.30824588071342
RFX8	3.45273089091367
OTOA	2.96893244559079
CP	4.56703980703896
JAKMIP1	3.59749499569653
AC011352.1	7.52495349673321
RFC2	1.10000421679387
CAPN12	3.14142635873955
KCNN1	4.34136802828225
DLL4	2.42113800832576
VAV1	2.29713996765645
ALAD	-1.29348267632753
AP005233.2	7.19165767088599
LINC01738	3.88522010316612
ZAP70	2.89165440849352
RAB11FIP4	-1.97177822935135
MYO1G	2.63449680253216
LST1	2.24913573703686
AC091965.1	-2.57792002839435
DCXR-DT	-4.06200076506547
BARX2	2.63417572739496
KIF18B	3.24505548942906
ASS1	-2.73246161717629
C10orf99	7.25022942041645
EVL	1.67724298705363
GAL3ST1	2.93014809668684
XPNPEP2	-5.39668258952404
EOMES	3.50592645654583
GP2	-6.90209467960835
SLC28A2	-3.56940026091227
PRSS53	3.53354984016659
TAF1D	1.4918901843903
FERMT3	2.10019716663006
VWA8-AS1	-2.53633841993743
HK3	2.59167666458917
WIPF1	1.39329028634752
EFNA3	2.41557044655667
BTK	2.17109834639484
SDHAP3	2.54769932266998
CORO1A	2.42205149580191
FKBP10	2.7930022435819
AC008264.2	-2.87206683822246
SLC5A7	-4.41486718497106
DEPP1	2.25273640473626
AC137834.2	5.4073424664456
KCNE1B	-5.19424355294945
MCUR1	-0.948830816269003
TNFAIP8L2	2.25513695028462
CASR	-5.51601892194808
CARD16	1.93020831622524
CTSW	3.02358178220901
AC025265.1	4.03322465348404
GBP2	1.97884042222814
INPP5D	1.67882368183899
AL645939.2	4.50950382428533
AC145098.1	2.55201324032949
LNCTAM34A	2.10958944927612
AC016876.3	1.99194652331026
MUC3A	3.42770342216572
MCAM	2.06132092686557
AREL1	-1.19669124385873
AC008771.1	-1.70827459640378
PNMA2	2.8185801404779
CST7	3.11501761377898
AL133415.1	2.64816618951867
KCNE3	2.11623518387816
ACY1	-2.20171875230442
RNF150	-3.11257503905115
PAFAH2	-1.06684569438716
AC104667.1	-2.83114390786008
ITGAL	2.50901644560268
HLA-G	3.84613263112923
ARHGAP24	-1.64357741289055
MIR155HG	3.37760612470547
IFFO1	1.76649879100275
AICDA	4.57156557192667
AC091390.1	3.17906555453304
CXCR2P1	4.57021343469493
TRIB3	3.13158736879664
SLC15A2	-3.07010570142806
AC016526.3	-3.76685406722231
NBPF8	2.26754811800152
MRO	-3.00148010311759
APOBEC3C	2.09924991084405
AC093867.1	3.37031221302956
GAB3	1.60557978613254
ARL11	1.93838409496542
FCF1P2	-0.915801033882473
CASZ1	-2.03921882798565
THEMIS2	2.05491037982939
AC108704.2	3.12958734183771
C1QA	2.60368878633213
CCDC181	-3.08067570893508
PPP2R2B	-2.29427414571532
MBOAT4	2.42965044170705
PHYKPL	1.62177469915546
AC018553.1	2.63993782159183
CD8A	3.58495597028738
FGD5-AS1	-1.1254865771813
RN7SL138P	2.33272374174969
TMEM52B	-5.02441421118074
MYBL2	3.42028792930712
RHEBL1	1.9256946597146
LINC00487	4.04134757754711
AC112198.2	-2.631870425325
CD37	2.13661639508012
PSTPIP1	2.78167976479769
AP001094.2	2.80151990349972
IRX1	-4.57863134835497
MCM10	2.51727799980412
NME8	2.8608482607801
LDHB	-1.55502990459739
DEF6	2.26587169854948
AP006333.1	-4.12625504763448
AC108463.3	3.69472939422241
CYP27B1	-3.63651106787268
AC090197.1	2.17004806040691
PYHIN1	2.97006814273079
CALHM6	2.95877526044075
WDR48	-0.949452231624585
HCK	2.03355428608058
JAK3	2.43288143771894
AL162724.2	3.17958446666119
ATG12	0.996509393849236
ZFHX2	-1.75144291744275
NKAIN1	4.0534099406391
MYOZ2	-3.17761935421829
CDH8	3.47857759582343
PPDPFL	8.04711212557584
AC021491.4	-3.1826391526392
AURKB	3.05945890315012
AFAP1L2	-1.86714153043746
TMEM140	1.41393711923801
MXD3	2.56343744746657
DCLK3	3.35704209279723
APOBEC3D	2.01494168420629
RASSF8	-1.52419983179409
AL731533.2	2.20377523597825
CAPN11	3.36637520504562
SELPLG	2.04438395279032
CAVIN3	2.30172613771987
ZNF683	3.40421245704171
AL136040.1	-1.49969540862722
SLC1A3	2.71351995770989
TNFSF14	3.79646402731488
TREML1	3.00206089213662
APLN	2.45364754909469
LINC02678	3.20053236810369
SLC25A33	-1.73970395901106
ALB	-5.08824492540043
LILRA6	2.51853034234984
CROT	-1.26939588756113
IFI16	1.60849286700499
CD84	2.76844131713184
AC124017.1	-6.76483717058532
CGREF1	3.03310615764181
BATF	3.0301408418521
AVPR1B	3.74912698881414
CRACR2A	2.1526106464569
LINC01751	5.62553969371294
WAS	2.17289585834057
CD2	3.00740550958034
TCF24	-5.10455933903599
TMEM45A	3.49043979060123
LINC01543	-6.50794611134105
S1PR5	2.40401096771659
VTI1A	-0.839633090252063
BAX	1.23102751278188
CXCL9	3.5786323784363
STRA8	3.35705648265834
DPP9	1.42025739526163
CXCL10	3.37044736553624
PTPN4	-1.27560572181372
STX4	1.16803270687594
RTCA-AS1	-1.66174860821603
ERICH4	-3.6427835376839
DIRAS2	2.98074640864145
PARD3B	-1.43355524938786
CCNA2	2.24314524506011
FTH1P22	3.94127973452169
AC040160.1	2.14443556304108
CLEC2B	2.3058619655276
KIF21B	2.12106599670414
MUC12	4.35708142825509
NAV2	-1.61957131605534
APBB1IP	2.41661778778984
CCR5	2.88068727916351
TYRO3	-2.25296462766264
CHSY3	2.2032891720578
AC156455.1	3.07576006598133
MYO9B	1.16034578493712
LINC00528	2.32718681290433
AC023024.2	3.22825138634712
DGKZ	1.27590573209763
C6orf52	-1.8985922022816
SFXN3	1.21777579013219
TBC1D10C	2.53608393482231
TMCC1-AS1	1.75234854939119
SLC5A2	-4.73084323546283
EHBP1L1	1.42973118698339
KLHL13	-2.17825371848241
C19orf67	5.21032798460951
GGTA1P	1.90558254360102
HCG27	2.8974700201148
PLEKHG2	1.74406517360737
MTCL1	2.23775579551625
CASP4	1.24684984229103
CHRNA1	5.38455181112395
RASL11B	-4.263361044535
Z98751.2	4.45366300192274
FAM245A	-5.60705559711922
LINC02762	2.54370438168788
AC008555.2	2.45544476863077
SPARC	1.81627671064687
HSPB8	2.154877811805
LINC01428	3.73912313491069
DDIT4	2.16147441879957
MS4A6A	2.2322007441545
LINC02685	5.98110521116164
FAM167A	-3.50984420669495
BMP1	1.85914766133513
EDDM3A	-4.96038001042851
AL117335.1	2.76241601492109
KIF14	2.75011595807167
STK10	1.1806820892646
C1orf226	-2.77534675864705
SQOR	1.26503713328581
KCNK10	-3.36683762588383
DAGLB	0.911390348183137
EHF	-5.24521795202849
MMP2-AS1	4.93272582900824
CLEC7A	2.33049212904726
DLX1	3.22925857447039
ACKR3	2.28361858546065
MRPL33	-1.08291537910903
GMIP	1.5957162961741
IGLON5	6.23828566889329
TCAF2	1.66756930390401
TRPV5	-5.15943362014815
SLC17A9	3.35868130569761
LTB4R2	2.20655034794296
MICE	2.48390544941274
DNM1P47	2.79208779822131
C11orf21	2.65394525498616
AC091152.4	-2.01216712666601
UNC13D	2.17025354040754
BCL9	-1.06690993448102
NEK6	1.96261684584106
ZNF44	-1.33697133287336
TEX15	5.79632811859021
LINC01235	3.69886201915398
STAT4	1.8762127936658
CDT1	2.28218415422742
PRKAR1B-AS1	2.4017345174132
SLCO1C1	2.51444489860833
NCKAP1L	2.29319894192776
LMO3	-3.36083449174774
PTP4A3	1.88292375078894
ITPRIPL1	1.78469262491274
MTMR10	-1.16261245510388
CLEC12A	2.79883095554237
AC006033.2	2.31370625223604
LOH12CR2	-1.41558679157603
LINC00943	3.98039424253908
AQP2	-8.90252732613243
AJM1	2.06669751886722
SREBF2	-1.25927250146473
SIRPB2	2.12179583459767
LIN52	-1.12122289034137
ARHGAP30	2.01242330132449
AC023024.1	2.87410830555427
E2F2	2.36339074113456
NOS1AP	-2.80104307096414
POLR3B	-1.22964890290732
DEPTOR	-1.5692375241913
DPP9-AS1	3.26436468349697
SAMD3	2.3269003105462
RAB37	1.89244875313054
BBC3	1.70640613518862
GNB5	-0.998118675427412
INTS6L	1.75769986464829
TNNT2	-4.86947128220883
PEPD	-1.88381215121553
FCRL6	2.49959830179786
IL16	1.848434179988
CD244	2.30708671508757
IL10RA	2.21947177749858
RAB7B	2.05708041803302
ARRDC5	3.8133590865004
IFNGR2	1.10432844525631
ZHX3	-1.3038599514996
ASF1B	2.16235352495053
AC073611.1	2.28492704735908
HJURP	2.9049496333625
PGGT1BP1	-2.67166484928481
LINC00861	2.96198083228279
GNRH1	2.83502276020433
DLGAP5	2.73649377804675
SORD	-2.19791642292332
PTH1R	-3.26003429259746
PLOD3	1.38311075573371
PITRM1-AS1	2.01690973993886
AVPR2	-3.42987624551042
AC108463.2	2.21699085647575
SCGN	4.67128741427056
EBF2	2.75009166137219
AC079015.1	3.38869499569042
CRTAM	3.03994474024039
TRPM6	-3.01000580577905
HVCN1	1.38964068630658
CXCL11	3.48715188323541
SPHK2	-1.20575010511889
PPFIA4	3.14795183754307
EPCAM	-2.8617704639869
MMP25	2.09800034799562
SPTB	-2.66365786658873
AL359736.1	-3.00680513105428
HPCAL1	1.8344874085443
PDHB	-1.16728978278826
COL4A6	-4.37835515205347
IYD	-4.28406423850562
IL21R	2.61036605785991
USP19	-0.888046670369885
AL109615.2	4.82881671476193
PCGF1	1.03088117074492
CHST11	1.77640545955323
TAFA4	-4.48104025601729
EPGN	-4.07970597782095
PGGHG	3.55530316469859
AC005515.1	4.9378015503952
GDF6	3.50960159100079
HAPLN3	2.39168352173673
ITGA5	1.95892363740597
LAT	3.41905627538362
HLA-DPB1	2.05240318454217
NEIL3	3.09528007643048
DTX2	1.30881670661529
CTH	-1.87742929946151
BPHL	-1.60870227639714
AL683807.1	4.54495864380167
CEP55	2.61484484420822
ACSL4	-1.51630980800729
NDC80	2.0467934358159
LSP1	2.24403500188352
AMZ1	3.83165205235359
RIN3	1.41100760182445
ACAD8	-1.10539261187816
ICOS	3.37299378806149
ATG16L2	2.3149767745533
ZNF37CP	3.90947235482185
PPM1K	-1.53749791865259
MRPS9-AS2	-2.84059228320875
UMOD	-8.48253508771551
PCLAF	2.22697464359738
HRH2	3.43793043992172
SRSF3P1	-1.96582215243556
CXCR3	3.17398070827593
RNF166	1.28589882415539
AC073257.2	3.32304155953815
OR2I1P	3.81901181645036
CYTH4	1.94770832238155
NIPAL1	-3.22056820546376
PLEKHN1	2.47872934879863
MPP7	-2.81136930360518
CCL4	2.64376533190744
MAP6	-2.40900634706995
AC009779.4	2.01834348919461
CCDC186	-1.30528623279024
SNX20	2.44777511272452
MSC	3.08557219268494
AC108749.1	-3.40692819057456
ZMYND15	1.7251672509428
AC012593.2	3.25033853750724
MOB3A	1.08404474376099
LINC02526	4.94317313773907
CXCR6	2.69230828827095
DTL	2.1351755418416
AC004847.1	3.02895566910235
LZTS3	-2.30849161834258
LINC02041	3.57256054742005
CAMKK1	1.45656384487305
LPAR5	2.15228407209915
ANO4	3.69970587017657
SNHG26	2.04041945897392
RASGRP4	1.73579212393391
LINC00551	-3.74330656601125
TCAIM	-1.06949122451119
DDX12P	2.78615735505204
GINS2	1.91241899276056
ADAMDEC1	4.28731012378947
REEP6	-2.97540017978913
AC009084.1	4.82621027680995
AHCYL1	-0.808242899480501
FCHO1	2.63563309095031
PLXND1	1.59624173408758
DAG1	-1.15267173164798
DTX1	-2.45806609689501
MAGI2	-1.60879052434493
MS4A4E	3.16125083199783
AP004247.2	3.98648434010757
MATK	2.25566535097179
C20orf197	2.72226799362553
C2orf15	-1.8617708901431
AP003469.2	3.33973255554941
CALML3	-5.69594149242907
EBI3	2.30219814071097
RNU6-339P	3.82721027720576
LMBR1L	1.38945000741579
AC243829.4	4.67527745978869
AC004585.1	3.35176745376426
RNVU1-32	4.13152263827235
PLS3-AS1	-2.78284661738775
TTYH3	1.9235856193502
SORT1	-1.53050778864426
AC006064.3	2.72567719780805
CD6	2.36181804869497
CHFR	1.11453116996174
RGS5	2.59058602276918
SLC47A2	-3.93063819555551
FCGR1CP	2.93469097555193
AC011313.1	3.22640844423876
H1-0	-1.90168008450781
ABCC3	2.30481524104399
NCF4	2.01235583546609
AC084880.3	3.56659999307303
HPCA	2.81694245383633
AC068299.2	4.31937845127215
TGFBR3	-1.62831373733075
RASA3	1.39121031959387
HMOX1	2.32043199303863
AC004921.1	2.36321064916433
SERPINA5	-4.878303129952
PLCB2	2.1210330026759
PAPPA	-3.13755395256058
PARP15	2.67894866692765
PRDX4	1.41951511334584
SIRPG	3.3835783941237
LINC02381	-2.24215259573043
HLA-J	2.43937413753719
CENPU	1.83020008051485
IFNG	4.52541609028063
MAP4K1	2.39021996754588
CTAGE9	3.97640994176942
AP003717.1	5.05063425640586
HAPLN1	3.53918165252829
AC022400.9	1.75005740457488
PEG3	-2.37571768201482
CD300C	2.29122286670201
LMNTD2-AS1	3.67024896740018
GZMB	2.56670940914942
AL022069.1	-2.62449207054416
MIR210	3.90890551436946
SLC22A8	-6.14436917293752
AL109809.1	3.31529080131114
CCNE2	1.56027804589784
LGALS1	2.14960345136836
LOXL2	2.68357000520733
SLFN11	1.68679948915227
KXD1	0.831930078296153
TTC31	0.813239760871252
GUCA2B	5.85568253165313
GADL1	-4.43632708937381
AL160286.3	-4.64092161882001
CSNK1E	1.10699501559996
CD33	1.93626113355135
IL10RB	1.02485100740423
SLAMF8	2.70350075378148
CDH4	4.07023629523682
AC005682.1	2.57146758777951
AGXT	-3.63724545572905
LHFPL2	2.00456440316892
CPHL1P	4.41224826318883
NCAPG	2.37347214352356
AC098934.2	-2.74002098163496
GPR4	1.93506878032243
NOD2	2.45067915471005
LINC02038	-3.4139085864295
NIPA2P1	6.1174876228321
CD8B	3.40389453061054
HPD	-4.87199445894746
OR51E1	2.49302923635449
C5orf58	3.01978184958076
NAALADL2	-1.89608343500255
QRFPR	2.92050157594338
SIGLEC1	2.53100181014709
CD200	1.66396413548251
AC012123.1	-3.87813148728148
SPINK13	4.66534874647964
UBASH3A	2.79276599577535
GAPDH	1.46452650032929
TPX2	2.50154885869029
MPP5	-1.39414480140639
DEGS2	-2.98276770838112
NCF1	2.29096769855752
AMFR	-1.40596283387347
TEX11	4.24564833472857
TMEM131L	1.09954707357954
TP73	3.08826808888457
LAG3	3.56270680207098
AC015977.2	5.72080379835762
SLC25A25	-1.89336011456195
GSG1L2	9.54593575347619
CACNA2D3	-2.10597297006898
KIF1C	-0.979241355237006
TNFSF13B	2.50845033405133
HLA-H	1.72547982592606
TNFRSF18	2.9584720713426
PLEKHO1	1.78034139197847
AC010442.1	-2.4389804422471
MUC15	-7.22698579864452
FAM222A	-2.74312077263981
AC005831.1	2.12336639242212
RPL17P50	1.74074304402521
SLC14A1	-2.99222491970846
SH2D2A	2.7363448363653
SMYD4	0.905664599098827
AC135050.3	3.24021323778266
CHIT1	5.07783054864352
AL132639.2	-1.44060378055596
GPC3	-3.68413396954224
SH3GL1P1	2.49723883303078
FFAR4	2.78288020444048
LDLRAD3	1.47386035246428
HOMER1	-2.20124355703257
ADK	-1.15934349131783
NICN1	-1.08324084659397
MAP4K4	1.19776332643461
ELOVL2	3.22524979623928
PCDH9	-3.26012955327213
AC104966.1	4.6690424279745
AP000781.2	3.16367379432883
NLRC4	1.76613196154389
ANXA2R	2.03853113183565
DIO1	-4.80038377942116
UCN	2.61885987885013
ST6GAL1	-2.17404759670414
SUOX	-1.07441521592372
FAM13A-AS1	2.47364708370567
INO80E	1.21657994304128
CSTA	2.33773921862269
CDON	2.22612834566411
TOM1L2	-1.06426580268252
B2M	1.32415793115786
TRBC1	2.87738454426699
AL365181.3	2.56866687758198
ASPHD1	2.65749929024865
TFR2	4.0715126587851
FMNL3	1.26599530101179
RIMKLA	2.32800064791432
NYAP1	-2.63249510984734
PRR7-AS1	3.28310426788243
SELENBP1	-1.72539073040805
C4orf54	-6.76810079094177
KSR1	1.90408635416681
VSIG8	-2.89955939357868
IQGAP3	2.48273174640328
CORO7	1.54642926990012
TRBV28	2.94898266608478
CD86	2.12679509729824
PSORS1C2	3.77687917044749
TKFC	-1.24604998350883
NUP62	0.720661937305689
EFHD2	1.43691812750696
CD27	3.30182134231547
RNU6-796P	3.84819121558406
PPP1R3C	1.95770909858422
SMIM25	2.60242891158529
TBC1D13	-0.98755820532306
CENPK	1.93615323063876
PCSK6	2.96482015845774
PRDM16-DT	-5.13608646468964
YEATS2	1.08003803691017
CD7	2.74479204003422
TGFBI	4.12718272356118
RNF43	-2.55634045358398
TGFB1	1.57277229280264
MICALL2	2.05694485472768
IFNAR2	1.10018087886146
ADGRE1	2.73961798129985
CD276	1.20419969388399
ATP2B2	3.43099824130597
CAB39L	-1.64551113437327
PSORS1C3	3.15146109060713
AP001636.3	2.08376857114795
ZNF469	2.06145400516201
MIR122HG	2.9576190762048
CD96	2.46684933614507
AMPH	-3.15876579204772
DNMBP	-1.00888292888702
SLC24A4	1.73688439455583
OR10AB1P	-3.66384663931498
HLA-DQB1	2.28565861771069
MILR1	1.97889135534651
AC016026.1	2.80776923808555
FCGR2A	1.861325847973
CD3D	2.8804798337385
DOK1	1.24420431210207
CLDN14	-2.95108517789524
AOAH	2.16168306140226
ERBB2	-1.47493779912838
CLEC4A	1.68105167857115
CDKN2C	1.53786931950997
ASPM	2.63488229389182
YEATS2-AS1	2.47816160811489
AC019117.3	5.25255839489548
PLEK	2.23905657678303
SLFN12L	2.68171886568948
AC139495.2	3.05938000845677
CXorf58	-1.95676567082726
EMILIN2	1.67117934855714
TNIP3	3.79351218971463
ZFAS1	1.70819516306586
FHOD1	1.25844957856791
MCM5	1.05657069016877
LINC00173	3.26060188378362
DANCR	-1.7148236759147
SLC25A35	-1.58140207849571
MED20	-0.869523400356615
CEL	-3.75275829386327
SLC11A1	2.38677237862904
GPRIN1	2.17925127698256
POMGNT2	-1.13094067742033
DARS1	1.04949444414117
KIAA1522	-1.40568206711502
FXYD5	1.76890734864302
ABCB6	1.7484358819109
NT5DC3	2.26115198739776
TNNI1	-4.05829569463278
CYRIA	1.55271687793125
RAG2	-3.9276654857375
UBD	3.16543360436521
CD4	1.78023844775984
BEST1	1.89105220896603
NCR1	2.65690325410023
AC015911.3	2.99071828353768
GTSE1	2.34313032640626
ERO1A	1.48234710886666
CYGB	2.01895742457469
KCNE4	2.04342785968399
SCGB3A2	6.13174456001041
SCG2	3.91731843323695
BATF3	2.13357831831561
CASP5	2.98534079318295
FMO5	-2.45942312765813
ZBP1	2.87516039595858
LINC00652	-2.12772062499611
SEPTIN1	1.83386861166971
BID	1.09792786280753
TSPAN6	-1.25898838114767
PREX1	1.34163189753162
DOCK2	2.22965512988865
CSF2RA	1.92465076624138
CENPM	2.21729226829868
RTEL1-TNFRSF6B	2.48011043927856
AC104590.1	-2.24127485350497
LINC00921	1.45049228262097
AC091057.1	1.87767901369355
MROCKI	2.36551540525172
ANAPC1P4	2.02897864614843
AL592546.2	-2.89287101210651
SCCPDH	-1.3344353054536
EMP3	1.70255716220875
SLC10A6	2.61481675237342
KLRK1	3.42124965611505
BRCA2	1.69856574837262
CDC25C	2.75264159776622
KIAA0895L	2.04854831457741
AC020633.1	-2.97124435585324
SLC15A3	1.65088884380707
MARVELD2	-2.38332597441026
AC004687.1	3.45387439256162
AP003555.1	3.86583394637637
RAP2C-AS1	-1.21751326580962
PTGDR	2.22130414764851
STRA6	-4.04311727173546
SKA3	2.09119662477772
CEP250-AS1	2.45216538520466
PDE1A	-2.80435274563393
GM2A	1.35590925977241
MARCHF4	2.80562448594195
SNRPN	-1.21717361845053
BAZ1A	1.18134393405991
F11-AS1	-4.28833761983323
MYO6	-1.24875780250788
PDIA5	1.7470265859378
OMA1	-1.00387527507378
NCF1B	2.2689406306081
GFI1	2.47854236238204
MRPL19	-0.923606968113164
SUSD4	-3.65061660753026
SLC26A4	-3.28179998383243
SHBG	-2.35063342300698
ADA	2.231482340017
EYA3	-0.999869420230523
SCARF1	1.52300249553891
NKD1	-2.92545658412967
HAMP	3.81161713840316
LINC01704	3.20632673348515
DPEP1	-4.39129053273163
LINC00342	2.37993068419886
KLRG2	-5.07135360770611
GZMK	3.32561486016154
COX4I2	2.87607149875134
DNAJB13	3.76639787015978
KIF4A	2.2183433986753
CDH16	-2.37407528775034
PLK1	2.38880937162567
HECW1	-3.72265748208026
ADAMTS14	3.41616188124442
AL365181.2	3.02258484720495
PDP2	-1.53019137486896
ACOX1	-0.983249155226086
BTN3A3	1.44246331516725
AC022144.1	2.38751401836428
FBXO17	1.53519292482707
KLHL8	-1.00540313232497
TFAP2B	-5.75497807027373
LRRK1	1.63348229442625
CAPN15	1.30044199104034
SEMA6A	1.90203836562014
NAPEPLD	-1.19521996778462
KCNMA1-AS1	4.06680109740036
AC051619.2	3.69682816165047
AC099548.2	1.68185615687659
AC092809.5	2.60462963321049
CCDC127	1.04412645580838
COL26A1	-4.65447626859655
CPEB3	-1.36152706642237
TBX15	3.07268768417876
HES4	2.31217113693758
NUAK2	-2.12131789782544
PTTG1	2.37629587453243
LINC01480	2.72963137542002
TOP2B	-0.996454871069436
SLC12A5	2.44775203043493
BUB1	2.40546651884466
IDI1	-1.03229508911944
CD53	1.79867852530659
HLA-C	1.33215817359844
NRK	-4.80339190622311
B4GALNT1	4.07959889604974
PPP1R13L	1.59968892897966
AL031846.1	3.78354369465166
ARHGAP15	1.60732376212038
GPR19	2.26529839828203
NCF1C	2.26289342071852
PSMG3-AS1	-1.26959546179171
AC018647.2	-0.88598040492443
AP000864.2	4.37880316067127
AC105411.1	2.46262295613938
SLC27A3	1.49046987905672
AC078864.1	2.8164077637669
GIT2	1.29030064159917
SERPINH1	1.55356711635133
LIG1	1.03094596204039
DIPK2B	1.88219720467654
NAT8L	-4.57526458944869
SLC2A1	1.99733572284017
AC078906.1	4.46245450333131
TICRR	2.30596770058559
ACLY	1.34240488876461
SLAMF7	2.80911278055836
RIMBP2	-3.46836568281885
LINC01159	-2.32199685182865
BIRC3	2.30693834099687
TARID	-2.73536122576148
CLDN10	-2.30519412962524
S100A2	-3.45992879253444
PDILT	-3.11819527951649
ZADH2	-0.926438854950414
ADGRV1	-2.79549732882415
SNHG1	1.61988019693965
AC105105.1	3.4066919416884
FOXM1	2.43366795348687
MELK	2.38166423396586
CD3E	2.64304836988573
DOK2	1.87423772410924
IL18BP	1.51690489220677
GABRE	2.93657026547847
SPN	2.11939502597756
FKBP11	1.95925452636288
RPS24P17	-4.23946475671279
AL358852.1	-1.43216991136832
SH2B3	1.28249176627276
LINC01615	3.64642989023481
DEFB131E	4.78932877035542
AKIRIN1	-1.09777894189049
RAB24	1.65474265505428
HNF4A-AS1	-4.52131127197761
TIGIT	2.88573040501574
ARHGAP45	1.48714730747697
SPC24	2.32476662847201
CCSER1	-2.51671875009678
HLA-E	1.05354293103087
ZBED5-AS1	-1.08021694897957
AC091965.4	-2.22026601650227
PTCRA	2.94362864264302
HSD3B7	2.22902091346126
TYK2	0.850503741344994
TESPA1	2.41800579653043
AL132780.1	-1.81543241329993
AL590764.1	2.30508556696789
SNHG15	1.76323236466956
ENOX1	-1.93613213754249
TMEM44	1.80641366478888
CAMK1D	1.26995052693754
BTN2A2	1.16759637086203
LINC00158	4.46591632462554
ZNF488	-3.54918202068882
CKLF	1.09246411744187
TSPAN32	2.01979252338069
LPXN	1.31312411702006
TLCD3A	1.58928750654021
CLK4	1.488615727696
SAMD14	1.61210106720122
SPTBN2	-4.36060120800241
RAD54L	2.50837812816221
PCED1B	1.69302016023051
AL162274.1	2.89695382197334
RNF175	2.42857701331129
TRBC2	2.80274658474607
BTBD19	1.91300180097076
CDHR1	4.20677495389522
AC084880.1	2.34906323719486
HLA-DQA1	2.18843396462365
MLC1	2.21249259942725
IKZF1	2.05800691996205
C10orf55	-2.28943692553392
EME1	2.11039765473518
FAM193B	2.09836517273483
PIEZO2	2.13948370264101
AC040162.1	2.11893176837238
AC022905.1	3.63498722377216
RALGDS	1.11738696846816
COL4A4	-2.14560432248111
AL391121.1	-1.55918594444476
CRLF3	0.928062857765445
SUCLG2	-1.29156955309574
SH3BP1	1.64822508901836
AL078604.2	3.42622748527368
LIMD2	1.99959236445479
HS6ST1P1	-2.50753781215
SLAMF6	2.51773900913313
PLXNB1	-1.4249218735656
OPN4	5.422777357521
APOBEC3F	1.10208055763864
ICMT	-0.755736886065423
LINC00271	-1.7501768586632
AC022509.2	2.85048906794232
EIF4EBP1	2.12523657590952
TBX19	1.57824462886971
SIRPA	1.53046953580578
E2F8	2.655910130212
ITGB2-AS1	2.897722801505
CA8	-3.27866115168572
APOL5	3.99041632935488
TOP2A	2.31695715277797
SEM1P1	-3.41764401012527
RASSF4	1.67665564502806
ACVR1B	-0.966396219509055
SLC35G2	1.41434131666835
RPS2	1.47069705907524
SMARCC1	-0.883600642642779
RAET1E	-1.90604673287782
SLC6A1	2.29005033663632
CD160	1.87281383660536
AC138207.6	2.00005504501167
DTHD1	3.24652283046623
FPR3	2.1836106245608
MEFV	2.2561628736949
FDX1	-1.12876521491365
P2RY8	1.8331187442606
SERPINB9	1.34896512774937
ATPAF1	-0.954106827212046
TNFRSF1B	1.41863857783761
AL590560.2	-4.0010761481024
SIRPB1	2.67365670017484
Z99289.1	3.35264870073991
KIFC1	1.95899270421088
CTSS	1.92113434214474
LPIN2	-1.04728516113539
TMEM233	2.08081123171898
AC005041.3	1.75620737581736
KCTD8	-4.10384474750321
APOC1P1	4.00832231929035
TRGV10	2.86142499072364
UBTFL6	2.72655048118378
EVI2B	1.94024925819344
PRPSAP1	-0.707874630870099
MYDGF	1.24253744721738
COL4A1	1.86233426376948
TMEM145	3.90504672845403
LRRC25	2.29268944096406
ACAP1	1.84657343099284
LRRC37B	1.03517548168386
PTGER1	-4.85227793858837
AL162377.1	-1.31124343200172
DACH1	-2.37751945464803
AC137932.2	2.36340213752579
IFITM3P6	2.50519135138839
DYNLL2	-1.01295537630687
AC040977.1	1.54389374278934
YWHAH	0.812785079044872
MMP9	3.77304272455674
C20orf204	2.1500844471068
TSPYL4	-1.06546334625754
CDC6	1.99653371635707
LINC00863	-1.09364502379223
INTS8	0.802592172380387
P4HB	1.40201534221612
AC007991.4	5.48862503048611
HROB	1.54984326087735
RASSF5	1.6948268652075
RNU2-27P	-1.54138089225305
STARD3	0.672757933021996
AC010378.1	5.57109555230188
AC079848.1	-1.87673161321241
ARHGEF18	-0.943173571098421
SMPDL3A	1.78842090303765
AC084117.1	3.25034321308395
FAM20B	-0.750623642391277
TAGAP	1.94764531958238
FAM151A	-3.97355889059125
AC007098.1	2.39132440417259
LINC00460	6.35463180192667
PILRA	1.63943647987495
AL596442.2	2.80451242835721
PDCD1	3.32594800713603
TRDC	2.2524450409854
BNIP3	1.52875509909917
ARHGEF3	-1.09107375275808
ITGAM	1.98759268227105
LGALS12	4.17617049856773
AC148476.1	4.22186261994452
SLC52A3	-2.96623840674316
IKZF3	2.55290627214544
MBOAT2	-1.56877238678282
IBSP	5.33334134571227
CGAS	1.38462380417366
AC136475.3	3.95158710858502
AC010200.1	4.37613549693318
CSK	0.94813110799001
NRG3	1.94470221334777
PAQR5	-1.7865177007748
CDKN2B	1.68993884917455
AKR7A2P1	3.20027499716311
MAPK8IP3	2.09059688092505
AL662844.3	3.05408527950453
KRT223P	4.89833065439574
CYBC1	0.985243250848431
SLC29A4	2.19305537737168
CCM2	1.12150379277712
AC093908.1	1.99267495011685
ZC3HC1	0.909764816685876
CD3G	2.54450163771404
CDCA7L	1.76431308934911
LINC01150	2.38029642306435
PRR7	2.39382935848311
LBX2	2.06304564677616
MTFP1	1.63967183991714
SMARCA2	-0.976177965507618
CKAP2L	2.25649124314506
CD74	1.74424250325403
CENPH	1.37470942333076
LINC02073	3.29817842741835
RAC2	2.07922337546763
LAMA5-AS1	3.03544672068425
BIRC5	2.48319388845704
RACK1	1.20217987280435
AC010198.1	-2.99809775011918
LILRA2	1.89089570700997
SH2D5	2.48496983290136
IPO13	-1.05658351829059
ELDR	4.97697697276142
SIT1	2.69943448924516
TNNI2	2.4731787778826
AP002518.1	3.83112624705365
ASB15	-5.25074368134365
UNC5A	3.45189949063529
SRL	-1.8963359635192
GORASP1	-0.735964327099255
LINC00426	2.59924748614246
PLAT	-1.78296544631473
JAG2	1.66442157105335
SCIMP	1.94993942188637
LTA	2.67721577082892
GATA3	-3.0917443798968
PCDHB10	1.71042309790562
AC020907.4	3.04921949695519
NDUFS1	-1.20398279815095
OSBP	-0.849712681688558
S100Z	2.31719329868965
SGPP1	-1.27905902391895
DHRS11	-1.43610910620118
HES5	3.89525528002255
CPA6	2.53209477367394
AC008659.1	4.42878167270842
MAGI3	-1.81765849151427
HLA-DQB2	2.79787285248208
AC026401.3	1.43276373062566
ABCA12	2.8764781790948
CD80	2.46774012534876
SYNJ2BP	-1.25178714051176
AD000864.1	1.95133819893911
STAB1	1.68497625264672
HSPA6	1.91042155809657
MMP11	2.02742466368415
HLA-DMA	1.48810829972875
BRCC3	-1.07742561251949
CNOT9	0.578431890778821
OR7E47P	2.53464499529086
AC009133.1	1.61397217908982
MRLN	-4.52597286007126
LINC01871	2.49366523850296
KCNJ12	-2.33297832357561
CEMIP2	1.22935522664785
SAP30BP	0.680956888287093
AC015911.8	2.95256065431929
PCCB	-1.67401448408892
AFM	-4.69036240483855
AC004494.1	2.95457366190385
AC005703.6	1.75271816562526
AKNA	1.45573781547113
GPR65	1.89019201913654
DUXAP8	2.82264768685338
RIN1	2.04959580254374
ALDOC	2.2852614972434
ACADM	-1.54209659954174
RAF1	-0.641831077425107
UBE2C	2.95180375188591
ARHGAP27	0.90080749504417
PYCARD	2.06892939216884
WWC3	0.841085190320186
TENM1	2.44932659381913
RGL4	1.91607034053737
AC008079.1	2.24558187078619
AC015977.1	4.72392341369462
TUBA3E	6.30155194234948
CTLA4	2.96323649666463
BCL2A1	2.57724497776696
MICAL1	1.46530649547715
PRRG2	-2.82409865557706
FANCI	1.28061502766024
ABCA1	1.54454064880923
AIM2	3.06351165773464
AJ003147.3	2.89077314302011
IMMT	-0.811091793048871
ITPKA	3.75882844520628
LINC01152	2.82962620868698
DDX55	0.879852242416934
GAS5	1.70878214077371
UNC5B	1.74820757778523
PDE1B	1.64976063154709
PTPN22	2.05185888284298
BCAM	-1.68062023907603
NPIPB5	2.95343803841527
USP53	-1.39983731640467
PLVAP	1.9392741345634
SEL1L3	1.65696393165307
ADH1C	-4.4809192896864
ENTPD3	-3.26179444346816
AC103740.1	2.19982392100901
NEK4	-0.935927368707396
RTP2	5.21643238749614
AC005785.1	2.36196034349023
GATA3-AS1	-5.3360706393066
TPI1P2	-1.55026330139186
RHOH	2.21018801872717
LARS2	-1.41464720842858
WWOX	-0.799743914573172
ABHD5	-0.987066977455288
BMP6	-2.12028155706265
LINC02609	2.28149936259665
IL15RA	1.46852257729078
AC120114.3	2.34171406420814
MARCHF3	1.4373376379997
AL445985.1	-2.403995960412
PAQR4	1.74060672742465
MT1G	-4.45341757622972
PIMREG	2.31476188171233
ADAMTS10	2.16454641908419
OAT	-1.21334780095136
ADAMTSL4	2.1076998496833
USP30-AS1	2.41631460763835
GGACT	-2.3923727296689
TRIM22	1.35802992905949
AC010319.1	2.02687405457515
VSIR	1.18598738506212
CD99P1	1.43006648998429
AC115618.3	1.30147225814202
PCGF3	0.966295475542066
MAP3K7CL	2.11687717792248
AC012645.3	3.15121222461421
CYTOR	1.83996986155051
HMGN1P17	-3.11772995274878
FAM3B	-4.00804297733494
PRRT2	2.43296972339715
RGS10	1.60721224537237
S1PR4	1.81932561183706
AL031595.2	3.50256492831524
RAPGEF3	-1.74636825839409
ARHGEF6	1.14961433357141
MMP16	2.72864056540733
ABCG1	1.27827137029305
AANAT	2.72109969278263
AC244035.1	3.20406208384491
U62317.1	2.71717657995094
PROZ	-4.20871675676874
HOXB6	-2.08330034600302
AQP3	-2.20675454012127
MKNK1	0.767669144632163
ACTRT3	-1.77717638309653
GLYR1	-0.671826964583409
MCM7	0.965935694243419
NMB	2.57423398429513
LINC00379	-4.43882141936582
DLX6	2.61291013938097
CEACAM21	1.860746469277
BDNF-AS	-1.04852932718661
AL022322.1	2.72921287232376
CAND2	-1.82952423081076
EIF4A1	2.12460202941709
C3AR1	1.87474795829777
KDM3A	0.831444859486982
AC009159.2	3.0333692611561
SIGLEC7	2.1214909840706
CXorf65	3.50291095410664
ORAOV1P1	2.66430278581122
TTC24	3.82243868645855
LINC01275	2.70410903550222
LINC01234	6.12465383953017
ZDHHC6	-0.657737527784234
CMTM4	-1.89258411398487
SHC1	1.07137799366866
TNK2	1.38255238899422
HLA-DPA1	1.829226665731
CD52	2.10184619853368
RIPPLY1	-2.87764816812205
SSC4D	-2.23917428378264
AC092683.1	2.77750307518501
CORO1C	1.05514490421704
AC009549.1	2.4596122184643
SEZ6L2	2.28265588323704
MICU2	-0.98214186497378
AL022069.2	-2.30204805619233
AFAP1L1	1.47354896815361
FOXD2-AS1	1.55202679432982
ESRRG	-3.06973321571053
P4HA3	2.853135420252
TNNC1	-3.35183959636827
AC243960.1	2.20342567669936
P3H1	1.32373885267924
HLA-DRA	1.70905065545176
RASD1	-2.53749640370144
LINC02446	3.53238650231159
AL359853.1	3.33455622189476
TTC4P1	4.64931054471581
SEPTIN5	1.70908020425508
CTSLP1	-3.78968893891484
GZMM	2.09146078201844
TET3	1.00921754265894
PDHA1	-1.1631519017223
F11	-4.23213037197981
Z94721.1	2.81573384611496
F2	5.47111467388285
CXCL5	5.01808039525565
AL391422.4	1.3174961662855
COL5A2	2.05891961227555
PCDH17	1.98682207540922
NDUFS2	-0.772256483186596
H2AC13	3.88925988284622
ARHGEF1	1.17143937315542
NCF2	1.73205942740864
PLD4	2.24886126303574
NCAPH	1.93860831539239
TRIP13	1.77741150126431
AC025171.4	2.56809393725426
PTPN12	0.899096847304917
DEPDC1	2.39435134387751
FAM217A	-2.41781715061845
LINC02521	2.87862432477153
FBP1	-2.35870030037112
FDXR	1.40059819521542
PEBP1	-1.20396663971332
MYBPH	-3.25538138398973
PLAC8L1	2.70553888344999
DCXR	-2.07932342889929
SNORD99	3.58662376044014
PRMT9	-0.864701001308571
GRAMD4	1.75309065603208
MYORG	-1.53643301946539
AC126564.1	-3.22247369227639
MKRN2	-0.737292836264901
UBAP1L	2.17391087441222
SIX1	2.46242121590951
RNA5SP18	3.51008658949964
OGFR	1.04722772431823
AC069499.2	2.63078881100178
FGR	1.5123839127705
AC020779.2	-2.12655062029359
ATF7-NPFF	2.3338845727639
KSR2	-3.23304472709828
AP3S1	1.02716492932894
AC104316.2	4.98508714422422
AHSA2P	2.09551882610594
ITLN1	-3.67368780010791
MAGI2-AS3	-1.63793260938762
OAS1	1.42933231372612
ALKBH6	1.69822800596932
FJX1	1.51171596697117
NRP2	1.69063749867701
PCCA	-1.48763466819876
ENTPD1	0.988107847409692
SMYD2	0.953292553379827
TCIRG1	1.48986041860188
AP001160.3	-1.00993842374772
RBM46	3.68290695282112
ATP1B1	-1.36672828387522
RAP2B	1.17431961546421
SERAC1	-0.945827450414566
SLC17A4	3.58705541704934
LINC00845	-3.25512117562982
LRBA	-1.20883376257646
XCL2	2.59132619426437
KDM4B	0.876900337199065
VDAC2P3	-3.68776441178382
CTHRC1	3.15329738380672
DUSP4	1.88943737927671
ICAM3	1.96802868799047
CBLN3	1.638694412934
AC004865.2	2.01319449500942
AC099568.2	-1.75650175646436
RAPGEFL1	1.7825743627237
AC124944.1	2.93038980412701
MSR1	2.05387303197867
IRF7	1.76625498576779
PROCR	1.58956153505066
CCR5AS	2.19980290735951
EVI2A	1.86516008021397
AC006963.2	-2.26268800041518
GNA15	1.73979070651351
AC009951.4	3.07814039864106
AL121574.1	-1.76171625969197
LINC00881	3.66522702618671
RAD51	1.60343478014504
AC027601.2	2.41645122164975
GIMAP4	1.29319706092499
GRIK2	-2.83093871056804
NBPF15	1.23394714854688
AC104794.5	-2.19400836138943
CD99	1.270386009356
TRAM1L1	-1.50775020570031
AC011899.3	2.94391765729881
DCSTAMP	3.06690736933
MACORIS	1.98073399497514
FLT1	1.86681150149027
C5orf67	-2.82690537954877
TRIM68	-0.874444515512776
TUBB8P7	-3.37976500348438
KCTD1	-1.96052542662334
C9orf139	2.34437930309462
MEIOC	-1.71197059647717
PADI2	-2.47729759719236
CARMIL2	2.51441645589007
GPR141	2.30480816122838
SH2D1A	2.4731717855252
HPCAL4	-3.99420904012396
AL031714.1	2.04195828721548
SH3GL1	1.04126533180923
SAT2	-1.15457188791249
PHKG1	1.86448523279593
CFLAR-AS1	2.41362388085678
SLC2A12	-3.33441742568297
LINC02310	4.65399048815959
TAP2	1.141199461764
AC007728.2	2.38493567590032
RTP4	1.72783190548366
WBP1LP2	1.26345183029656
LINC01638	4.30339578200546
MYH15	2.41385605705613
STMN3	2.14535389806267
AC040162.3	2.20885009214885
GRB10	1.43199976127875
OIP5	1.5763775633711
LRRC71	3.06329277262135
KIF20A	2.35876108421025
AC093840.1	-2.81523668974372
PAQR6	2.6138052301777
CCDC160	-2.39629472774506
ACOX2	-1.90855300335143
AL671277.2	1.87248142172358
IFI44	1.553291136689
AC011337.1	2.36912725808101
AC021078.1	1.77241863932531
CTSV	-2.87427715591356
CARS1	0.762249152664685
CD5L	4.84083626698005
CD180	2.11846066001058
ATG9B	2.94499715541891
CDKL1	-1.57289477142747
AGER	2.08730923395431
USP24	-0.7943886639681
SIRPB3P	4.70855196758348
AC026369.3	3.89521041630366
UBE2L6	1.10295691315235
AIDAP2	2.58355010041474
CDH26	1.63155309592923
CXCL13	4.20356505028576
ZP1	4.71822759072177
POPDC2	1.57592256822805
CDKN2AIP	-0.766943724865972
RRN3P1	1.69006834492796
ALDOA	1.10219165571571
SLC13A3	-4.6933167755373
DNAJC3-DT	-1.36460539197636
TNFRSF1A	0.951393082438405
POLQ	2.15012682022425
TRIM59	1.16300901555539
LINC02076	2.99460584385118
NFKBID	2.17635060375715
FOXO4	-0.824457574934323
FABP5	1.92858549185155
AC124944.2	2.53397091399868
VWA8	-1.15867586258897
HSD17B3	3.09127611698271
MAZ	0.876494626892296
AXL	1.58315286255293
AC092813.2	-5.18359491711005
LINC02473	4.47012295200198
AC063976.2	2.70529683321485
AC004817.3	4.09804876399013
TSPAN4	1.19812974054965
NPIPP1	2.04396749325249
AC098934.1	-2.31049887210513
TMEM72	-3.03316502565946
RDH10	-1.64963647101481
ECI2	-1.07508947797787
ECHS1	-1.32944590488232
AP001029.2	2.75710628179942
SEMA6A-AS1	2.2717503988893
GTPBP2	0.924613967707179
TACC3	1.45994020473668
AC026691.1	-1.39624025941712
CLEC12B	3.75601983536137
ANKZF1	1.44933118306975
MFN2	-0.742370749776373
FABP6-AS1	4.8078638562434
LINC00240	1.89970900261486
IL32	1.97116134246022
SRD5A3-AS1	1.30431966055798
FIBCD1	4.4204873967228
RAPGEF6	0.843131087678098
IFI30	2.33386830043652
B3GNTL1	1.34061446863313
CLPX	-0.658826447684667
RAP1GAP	-2.57886390038928
SIPA1	1.0999841748483
SLC43A3	1.60692434216024
ADSS1	2.454233396151
MICB	1.29322576201018
NUP85	0.793002126990082
MKLN1-AS	-1.11161761145517
LINGO1	1.95090766323027
ADPGK-AS1	2.11664791545642
LAIR2	3.52231630266884
NLGN1	2.01141771037274
SIRPG-AS1	5.001870842282
GCDH	-1.06808226153445
ARHGAP17	0.651981098322091
BRIP1	1.80763064464313
AF111169.3	2.5587328563553
CMTM3	1.513757087677
TRMT1	1.16650922809531
AC025171.2	1.4463190327692
TNNT1	4.78260511605966
AC087164.1	2.44513092991322
FAM110A	1.12901651494023
AC015819.1	1.78186986683483
SLA	1.76649811575006
DYSF	1.46910288273558
MYH10	-1.743908765505
AP005717.1	-2.01342971865485
GALNT3	-2.5636246230812
ALDOB	-4.73315507400021
SLC9A3	-3.50423905196061
TRMT10A	-0.807878637714499
TRAF3IP2	1.0553200631548
TNIP1	1.03843731557126
PKD2L1	3.25019411833166
ANKRD39	0.980624714407044
KIAA0319	2.86915807907936
LY6G5B	2.37846817048676
CLCNKA	-4.95216610245925
MKI67	2.21315934664569
LRRC2	-3.43298236405277
NUDT10	-2.69527054863095
CGN	-2.43631205405295
IGSF10	-2.75360377080018
NR1I3	-2.47184474022323
HLA-DRB1	1.60986153574232
COL6A2	1.96780845792336
ARHGAP33	2.10293868577548
CLECL1	2.31334062302515
AL158212.3	-1.3852909697811
RHOG	1.01076026408447
MRAP2	-3.3541118628041
AL031123.3	-2.15223278769998
PXDC1	1.16663770260574
AC083967.1	5.0283206104506
AC093915.1	3.65339874768791
LINC01929	3.43122473788148
BRWD1-AS2	-1.63491395206158
AC135977.1	-1.86859339906841
PLEKHG4	2.11739811875313
POLR1D	0.777839496561879
LINGO3	2.52854385845544
LCP1	1.80614881523635
AL590428.1	2.07983327012361
KCNQ1	-1.86818120439889
ANKRD18DP	4.11723012987255
FDFT1	-1.01835622230288
CD5	2.10539709851525
WASF3	-1.56227575672604
IL3RA	1.44130067318291
TBC1D4	-1.48324515409066
AGAP3	0.900839896834199
AC138123.1	-2.2066952117286
PIPOX	-2.98321689785685
ANO1	1.82959918172588
C16orf74	3.08257112062581
[truncated: 29,954 more rows]
