# Supplementary material for: Identification of molecular subtypes and diagnostic model in clear cell renal cell carcinoma based on collagen-related genes may predict the response of immunotherapy
Source: Front Pharmacol. 2024 Feb 5;15:1325447. doi: 10.3389/fphar.2024.1325447 (PMC10875022; doi:10.3389/fphar.2024.1325447)
Supplement: Supplementary file 6 [file DataSheet1.zip › rawdata/33diffgene.txt]

COL1A1
CD36
COL4A5
COL4A4
COL9A2
COL11A1
COL5A3
VWF
MMP13
MMP9
COL21A1
COL23A1
BGLAP
TGFBI
CTHRC1
MARCO
FKBP10
BMP6
LOXL2
P4HA3
C1QA
CRP
IFNG
IBSP
VIM
TNFSF11
SERPINE1
F2
MMP12
C1QB
LAIR1
FCER1G
ADAMTS14
