# Supplementary material for: Identification of molecular subtypes and diagnostic model in clear cell renal cell carcinoma based on collagen-related genes may predict the response of immunotherapy
Source: Front Pharmacol. 2024 Feb 5;15:1325447. doi: 10.3389/fphar.2024.1325447 (PMC10875022; doi:10.3389/fphar.2024.1325447)
Supplement: Supplementary file 6 [file DataSheet1.zip › rawdata/code1.R]

rm(list=ls())
load("TCGA-KIRC.Rdata")#改
load(paste0(proj,"_DEG.Rdata"))
#write.csv(surv,"rawdata_survival.csv")
#画维恩图,差异基因和基因集
library(ggplot2)
library(tinyarray)

genecard<- read.csv("rawdata_genecard_collagens.csv",header = T,row.names = 1) 
## load data (header = T : 将数据的第一行作为列名；row.names = 1 ：数据第一列为行名。)
colnames(genecard)
load("TCGA-KIRCdiffgene_1.Rdata")
dim(genecard)
genecard<-genecard[genecard$Relevance.score>5,]
dim(genecard)
DIFF2 <- intersect(rownames(genecard),DIFF)

GENE_DIFF=function(df){
  rownames(df)[df$change!="NOT"]
}
diff_add_genes = list(Deseq2 =GENE_DIFF(DEG1),
                      edgeR = GENE_DIFF(DEG2),
                      CRGs=rownames(genecard))
p <- draw_venn(diff_add_genes,"DEGs_CRGs")
p

#差异基因热图
dat = log2(edgeR::cpm(exp)+1)
dat=dat[DIFF2,]
##差异基因热图
library(pheatmap)
#?pheatmap#运行示例，学习包
annotation_col=data.frame(group=Group)
rownames(annotation_col)=colnames(exp)

pheatmap(dat,show_colnames = F,
         show_rownames = T,
         scale = "row",#只关心一个基因在样本里的变化，不关心基因之间的对比
         #cluster_cols=F,
         annotation_col = annotation_col,
         breaks = seq(-2,2,length.out=100),
         color = colorRampPalette(c("blue", "white", "red"))(100)
)
dev.off()

##生存分析
load("TCGA-KIRC_sur_model.Rdata")
## meta去掉表达矩阵里没有的样本
library(stringr)
k = meta$ID %in% colnames(exprSet);table(k)
meta = meta[k,]
dim(meta)

library(tidyverse)
library(rms)
library(Hmisc)
library(lattice)
library(survival)
library(Formula)
library(ggplot2)
library(foreign)
library(survMisc)
library(tidyverse)
library(plyr)
library(timeROC)
library(survminer)
library(ResourceSelection)

#提取基因集差异基因
exprSet <- exprSet[DIFF2,]
dim(exprSet)
tmp <- intersect(rownames(meta),colnames(exprSet))
df <- subset(exprSet,select = tmp)
df <- data.frame(t(df))
head(df)
df <- cbind(meta, df )
rm(tmp)

#单因素cox
df_train <- df
BaSurv <- Surv(time = df_train$time,event = df_train$event)

UniCox <- function(x){
  FML <- as.formula(paste0('BaSurv~',x))
  GCox <- coxph(FML, data = df_train)
  GSum <- summary(GCox)
  HR <- round(GSum$coefficients[,2],2)
  PValue <- round(GSum$coefficients[,5],3)
  CI <- paste0(round(GSum$conf.int[,3:4],2),collapse = "-")
  Unicox <- data.frame("characteristics" = x,
                       "Hazard Ratio" = HR,
                       "CI95" = CI,
                       "P Value" = PValue)
  return(Unicox)
}


UniCox(colnames(df_train)[13])
colnames(df_train)
VarNames <- colnames(df_train)[11:ncol(df_train)]
UniVar <- lapply(VarNames,UniCox)
UniVar <- ldply(UniVar,data.frame)
GetFactors <- UniVar$characteristics[which(UniVar$P.Value < 0.05)] %>% as.character()
#得到33个单因素的结果
# 1.制作string的输入数据
write.table(GetFactors,
            file="33diffgene.txt",
            row.names = F,
            col.names = F,
            quote = F)
# 从string网页https://string-db.org/获得string_interactions.tsv
# 2.准备cytoscape的输入文件
DEG1$symbol=rownames(DEG1)
p = DEG1[,c("symbol","log2FoldChange")]
head(p)
write.table(p,
            file = "33deg.txt",
            sep = "\t",
            quote = F,
            row.names = F)
# string_interactions.tsv是网络文件
# deg.txt是属性表格

#相关性
library(Hmisc)
re=exprSet[GetFactors,]
re2=exprSet[GetFactors,]
g7=rownames(re)
identical(colnames(re),colnames(re2))
## [1] TRUE
nc = t(rbind(re,re2))
m = rcorr(nc)$r[1:nrow(re),(ncol(nc)-length(g7)+1):ncol(nc)]

p = rcorr(nc)$P[1:nrow(re),(ncol(nc)-length(g7)+1):ncol(nc)]
p[1:4,1:4]
##                                 CENPF     CENPU     CEP55     KIF4A
## Activated B cell         1.968812e-07 0.0000000 0.0000000 0.0000000
## Activated CD4 T cell     0.000000e+00 0.0000000 0.0000000 0.0000000
## Activated CD8 T cell     1.399524e-02 0.6022069 0.9375117 0.1431641
## Activated dendritic cell 6.339883e-04 0.8438520 0.1907942 0.6550569
library(dplyr)
tmp = matrix(case_when(p<0.001~"***",
                       p<0.01~"**",
                       p<0.05~"*",
                       T~""),nrow = nrow(p))
library(pheatmap)
pheatmap(m,
         display_numbers =tmp,
         angle_col =45,
         color = colorRampPalette(c("blue", "white", "red"))(100),
         border_color = "white",
         cellwidth = 20, 
         cellheight = 20,
         width = 7, 
         height=9.1,
         treeheight_col = 0,
         treeheight_row = 0)
#拷贝数
CNV <- read.table("input.tsv", header=T, sep="\t", check.names=F,row.names = 1)
rt <- CNV[GetFactors,]

GAIN=rowSums(rt> 0)         #??ȡ?????????ӵ???Ʒ??Ŀ
LOSS=rowSums(rt< 0)         #??ȡ??????ȱʧ????Ʒ??Ŀ
GAIN=GAIN/ncol(rt)*100      #???㿽???????ӵİٷ???
LOSS=LOSS/ncol(rt)*100      #???㿽????ȱʧ?İٷ???
data=cbind(GAIN, LOSS)
data=data[order(data[,"GAIN"],decreasing = T),]

data.max = apply(data, 1, max)
cex=1
par(cex.lab=cex, cex.axis=cex, font.axis=2, las=1, xpd=T)
bar=barplot(data.max, col="grey80", border=NA,
            xlab="", ylab="CNV.frequency(%)", space=1.5,
            xaxt="n", ylim=c(0,1.2*max(data.max)))
points(bar,data[,"GAIN"], pch=20, col=2, cex=3)
points(bar,data[,"LOSS"], pch=20, col=3, cex=3)
legend("top", legend=c('GAIN','LOSS'), col=2:3, pch=20, bty="n", cex=1, ncol=2)
par(srt=45)
text(bar, par('usr')[3]-0.2, rownames(data), adj=1, cex=0.8)
dev.off()

#拷贝数圈图
geneREF <- read.table("geneREF.txt", header=T, sep="\t", check.names=F)

GAIN=rowSums(rt> 0)
LOSS=rowSums(rt< 0) 
nn <- data.frame(GAIN,LOSS)
for(i in 1:nrow(nn)){
  ifelse(nn[i,1]-nn[i,2]>0,nn[i,3] <- 1,nn[i,3] <- -1)
}
colnames(nn)[3] <- "seg.mean"
nn$Gene <- rownames(nn)
#合并
mm<-merge(geneREF,nn,by = "Gene", all = T)
mm <- na.omit(mm)
for(i in 1:nrow(mm)){mm[i,2] <- paste0("chr",mm[i,2])
}


library("RCircos")

cytoBandIdeogram=read.table("refer.txt", header=T, sep="\t")
chr.exclude <- NULL
cyto.info <- cytoBandIdeogram
tracks.inside <- 5
tracks.outside <- 0
RCircos.Set.Core.Components(cyto.info, chr.exclude, tracks.inside, tracks.outside)

rcircos.params <- RCircos.Get.Plot.Parameters()
rcircos.params$text.size=0.6
rcircos.params$point.size=5
RCircos.Reset.Plot.Parameters(rcircos.params)

RCircos.Set.Plot.Area()
RCircos.Chromosome.Ideogram.Plot()

RCircos.Scatter.Data=mm[,c(2,3,4,7)]
colnames(RCircos.Scatter.Data) <- c("chromosome","start","stop","seg.mean")
data.col <- 4
track.num <- 1
side <- "in"
RCircos.Scatter.Plot(RCircos.Scatter.Data, data.col, track.num, side, by.fold=0.1)

RCircos.Gene.Label.Data=mm[,c(2,3,4,1)]
colnames(RCircos.Gene.Label.Data) <- c("chromosome","chromStart","chromEnd","Gene")
name.col <- 4
side <- "in"
track.num <- 2
RCircos.Gene.Connector.Plot(RCircos.Gene.Label.Data, track.num, side)
track.num <- 3
RCircos.Gene.Name.Plot(RCircos.Gene.Label.Data, name.col, track.num, side)
dev.off()

#单因素的森林图
library(survival) 
#1.1 分析每个基因表达水平与样品所属个体生存预后的相关性
pFilter=0.05 #设一个p值标准，后面用
outResult=data.frame() #建一个空白数据框，后面for循环输出用
sigGenes=c("surstat","surtime") #建一个向量，后面for循环输出用，因为后面还要用到surstat及surtime，所以先放在向量里
for(i in colnames(df_train[,11:ncol(df_train)])){ #从第3列开始循环，因为1列2列不是gene，是surstat和surtime
  tdcox <- coxph(Surv(time, event) ~ df_train[,i], data = df_train)#开始逐一循环cox分析
  tdcoxSummary = summary(tdcox) #summary命令对tdcox总结，方面后面提取数据
  pvalue=tdcoxSummary$coefficients[,"Pr(>|z|)"] #提取p值，这个主要是后面提取有意义的gene用
  if(pvalue<pFilter){ # 这里我们不需要提取所有基因的数据，只需要有意义的gene的结果，所以设置如果pvalue<0.05才提取数据
    sigGenes=c(sigGenes,i)
    outResult=rbind(outResult,#合并行，实际上是对循环结果的合并，前面设置的空白数据框outResult这里用，循环必须有个开始
                    cbind(id=i,#合并列，是每个基因的统计数据
                          HR=tdcoxSummary$conf.int[,"exp(coef)"],#提取单个基因的HR
                          L95CI=tdcoxSummary$conf.int[,"lower .95"],#提取单个基因的HR的95%CI低值
                          H95CI=tdcoxSummary$conf.int[,"upper .95"],#提取单个基因的HR的95%CI高值
                          pvalue=tdcoxSummary$coefficients[,"Pr(>|z|)"])#提取单个基因的p值
    )
  }
}

#2.2.1 读入前面输出的分析结果数据UniCoxSurvival.txt
tducs <-outResult
#2.2.2 提取制图相关数据
gene <- tducs$id#提取基因名
tducs$"HR" <- as.numeric(tducs$"HR")
hr <- sprintf("%.3f",tducs$"HR")#从tducs数据中提取HR值，%.3f指数据保留小数点后3位
tducs$"L95CI"<- as.numeric(tducs$"L95CI")
hrLow  <- sprintf("%.3f",tducs$"L95CI")#提取HR值95%置信区间的低值
tducs$"H95CI"<- as.numeric(tducs$"H95CI")
hrHigh <- sprintf("%.3f",tducs$"H95CI")#提取HR值95%置信区间的高值
Hazard.ratio <- paste0(hr,"(",hrLow,"-",hrHigh,")")#将HR及其置信区间数据组合成一个因子
tducs$pvalue<- as.numeric(tducs$pvalue)
pValue <- ifelse(tducs$pvalue<0.001, "<0.001", sprintf("%.3f", tducs$pvalue))#提取p值，且当p<0.001时显示为<0.001，而不是确切数值
#2.2.2 开始绘图
n <- nrow(tducs)#提取出tducs的行数，也就是有多少个基因
nRow <- n+1 #设置一个比基因数多1的数值
ylim <- c(1,nRow) #暂时设置一个y轴长度值，长度比基因数多1个，总要留点空白，总不能跟基因数一样把
layout(matrix(c(1,2),nc=2),width=c(2.5,2)) # 设置页面排版，即1排两图，左图1，右图2。
#开始画图的左边部分，即图1，森林图的文字及数值标注部分
xlim = c(0,2.5)#设置一个x轴长度
par(mar=c(4,2.5,2,1))#设置图形1的边界，即;下4，左2.5,上2，右1
plot(0,xlim=xlim,ylim=ylim,type="n",axes=F,xlab="",ylab="")#开始绘制图1，此时为空白图，axex=F表示不显示边框，可以设置为T看看
text.cex=0.8 #设置图中文本的大小
text(0,n:1,gene,adj=0,cex=text.cex)#添加文本，即在图上添加一列基因名，从坐标0开始正向添加，n即前面定义的基因数，gene即基因名
text(1.4,n:1,pValue,adj=1,cex=text.cex);text(1.4,n+1,'pvalue',cex=text.cex,font=2,adj=1)#添加p值，adj=1从坐标1.4反向添加
text(2.5,n:1,Hazard.ratio,adj=1,cex=text.cex);text(2.5,n+1,'Hazard ratio',cex=text.cex,font=2,adj=1,)#添加HR值，从坐标2.5反向添加
#图1即画完了，可以不执行pdf绘图命令，这样执行命令时图像会一一展示出来，执行pdf命令后图像仅在最后输出至pdf文件中
#开始画图的右边部分，即图2，森林图的图形
par(mar=c(4,1,2,1),mgp=c(2,0.5,0))#设置边界，mpg设置横标题及坐标轴的位置
xlim = c(0,max(as.numeric(hrLow),as.numeric(hrHigh))) #设置图2的横坐标
plot(0,xlim=xlim,ylim=ylim,type="n",axes=F,ylab="",xaxs="i",xlab="Hazard ratio")#开始画图2，axex=F表示不显示边框
arrows(as.numeric(hrLow),n:1,as.numeric(hrHigh),n:1,angle=90,code=3,length=0.05,col="darkblue",lwd=2.5)#HR的横条
abline(v=1,col="black",lty=2,lwd=2)#在横坐标1的地方画一条竖线
boxcolor = ifelse(as.numeric(hr) > 1, 'red', 'green')#设置颜色
points(as.numeric(hr), n:1, pch = 19, col = boxcolor, cex=1.3)#HR处显示为圈，颜色为上面设的颜色。pch可以设置不同的数字，显示不同的图形。
axis(1)#显示横坐标
#画图结束，输出pdf
dev.off()#输出pdf
