# Supplementary material for: Identification of molecular subtypes and diagnostic model in clear cell renal cell carcinoma based on collagen-related genes may predict the response of immunotherapy
Source: Front Pharmacol. 2024 Feb 5;15:1325447. doi: 10.3389/fphar.2024.1325447 (PMC10875022; doi:10.3389/fphar.2024.1325447)
Supplement: Supplementary file 6 [file DataSheet1.zip › rawdata/code2.R]

rm(list = ls())
load("nmf.Rdata")
load("AAA_sur.Rdata")
#表达矩阵和分组信息
table(Group)
dim(exprSet)
#因前面的差异分析过滤标准有宽有严，保险起见，这里可以再次进行基因过滤，至少要在50%的样本里表达量大于0。
k = apply(exprSet,1, function(x){sum(x>0)>0.5*ncol(exprSet)});table(k)
exprSet = exprSet[k,]
nrow(exprSet)
exp2=exprSet
#用deseq2差异分析
library(DESeq2)
colData <- data.frame(row.names =colnames(exp2), 
                      condition=Group)
dds <- DESeqDataSetFromMatrix(
  countData = exp2,
  colData = colData,
  design = ~ condition)
dds <- DESeq(dds)
class(dds)
res <- results(dds, contrast = c("condition",rev(levels(Group))))
#constrast
c("condition",rev(levels(Group)))
#"condition" "2"         "1"     
class(res)
DEG_gene <- as.data.frame(res)
DEG_gene <- DEG_gene[order(DEG_gene$pvalue),] 
DEG_gene = na.omit(DEG_gene)
head(DEG_gene)

save(DEG_gene,file=paste0("group","_DEGgene.Rdata"))
load(paste0("group","_DEGgene.Rdata"))

#添加change列标记基因上调下调
logFC_t = 2
pvalue_t = 0.05
k1 = (DEG_gene$pvalue < pvalue_t)&(DEG_gene$log2FoldChange < -logFC_t);table(k1)
k2 = (DEG_gene$pvalue < pvalue_t)&(DEG_gene$log2FoldChange > logFC_t);table(k2)

DEG_gene$change = ifelse(k1,"DOWN",ifelse(k2,"UP","NOT"))
table(DEG_gene$change)
head(DEG_gene)

#4.加ENTREZID列，用于富集分析（symbol转entrezid，然后inner_join)
library(clusterProfiler)
library(org.Hs.eg.db)
library(dplyr)
deg <- transform(DEG_gene,symbol=rownames(DEG_gene))
s2e <- bitr(deg$symbol,
            fromType="SYMBOL",
            toType = "ENTREZID",
            OrgDb = org.Hs.eg.db)#人类
#其他物种：bioconductor.org/packages/release/BiocViews.R
dim(deg)
deg <- inner_join(deg,s2e,by=c("symbol"="SYMBOL"))
dim(deg)
length(unique(deg$symbol))
#gsea的输入
gene_diff <-deg$ENTREZID
#普通富集的输入
gene_up = deg$ENTREZID[deg$change == 'UP'] 
gene_down = deg$ENTREZID[deg$change == 'DOWN'] 
gene_diff = c(gene_up,gene_down)
#########GO富集分析###########

##富集分析所有图表默认都是用p.adjust,富集不到可以退而求其次用p值，
#在文中说明即可 Ｑ：富集分析需要使用到什么数据 Ａ：
#（１）如果仅仅是画条带图和气泡图，那么只使用基因的ENTREZID值即可；
#（２）如果需要画弦图（Goplot包），需要Term，logFC，symbol 
#（3）画Heatmap-like functional classification，Gene-Concept Network，
#需要geneList 和ego。 （4）画。

#2.准备数据：以下步骤耗时很长，设置了存在即跳过
#install.packages("E:\\.A_project\\xianliti_prostate\\clusterProfiler-master",repos=NULL,type="source")
library(clusterProfiler)
library(ggthemes)
library(org.Hs.eg.db)
ego <- enrichGO(gene = gene_diff,
                OrgDb= org.Hs.eg.db,
                ont = "ALL",
                readable = TRUE)
ego_BP <- enrichGO(gene = gene_diff,
                   OrgDb= org.Hs.eg.db,
                   ont = "BP",
                   readable = TRUE)
ego_MF <- enrichGO(gene = gene_diff,
                   OrgDb= org.Hs.eg.db,
                   ont = "MF",
                   readable = TRUE)
ego_CC <- enrichGO(gene = gene_diff,
                   OrgDb= org.Hs.eg.db,
                   ont = "CC",
                   readable = TRUE)
#ont参数：One of "BP", "MF", and "CC" subontologies, or "ALL" for all three.
save(ego,ego_BP,ego_MF,ego_CC,file=paste0("group_GO.Rdata"))
load(paste0("group_GO.Rdata"))  ## 这个很有用

#气泡图
dotplot(ego, showCategory = 20)
#气泡图分面
library(ggplot2)
library(stringr)
dotplot(ego, split = "ONTOLOGY", font.size = 10, 
        showCategory = 5) + 
  facet_grid(ONTOLOGY ~ ., space = "free_y",scales = "free_y") + 
  scale_y_discrete(labels = function(x) str_wrap(x, width = 45))

#炫酷go
####以下是GO plot包的美丽图片
library(clusterProfiler)
library(GOplot)
library(org.Hs.eg.db)
library(stringr)
#把数据处理成GOplot的样子
load(paste0(gse_number,"_GO.Rdata"))  ## 这个很有用
ego <- data.frame(ego) 
GOterms = data.frame(category = ego$ONTOLOGY,
                     ID = ego$ID,
                     term = ego$Description, 
                     genes = gsub("/", ",", ego$geneID), 
                     adj_pval = ego$p.adjust)

##############
GOterms <- GOterms[order(GOterms$adj_pval),]
BP1 <- GOterms[GOterms$category=="BP",]
BP1 <- BP1[1:5,]
MF1 <- GOterms[GOterms$category=="MF",]
MF1 <- MF1[1:5,]
CC1 <- GOterms[GOterms$category=="CC",]
CC1 <- CC1[1:5,]
###############
#还需要提供一个由基因和logFC组成的数据框
genes = data.frame(ID=deg$symbol,
                   logFC=deg$log2FoldChange)
head(genes)
#新数据
circ <- circle_dat(MF1,genes)
#弦图
chord <- chord_dat(data=circ, genes=genes,process = MF1$term)  
GOChord(chord, space = 0.02, gene.order = 'logFC', gene.space = 0.25, gene.size = 4)
GOChord(chord, space = 0.02, gene.order = 'logFC', gene.space = 0.25, gene.size = 4,ribbon.col=brewer.pal(5,#改
                                                                                                          "Set2"))#改1~3
#气泡图
GOBubble(circ, labels = 5)
#去除基因重叠超过75%的基因集后绘制图形
reduced_circ <- reduce_overlap(circ, overlap = 0.75)
GOBubble(reduced_circ, labels = 2.8)#labels表示图中黄线的高度，越高代表p值越显著
#分面，加标题，加背景
GOBubble(circ, title = 'MF Bubble plot', 
         display = 'multiple', bg.col = T, labels = 3)#bg.col背景颜色 

#圈图
GOCircle(circ)#蓝色的点就是下调基因，红色的点就是上调基因，中间长短代表富集的基因数目，颜色代表上调和下调的趋势
#热图
GOHeat(chord, nlfc = 1, fill.col = c('red', 'yellow', 'green'))
#聚类图
GOCluster(circ, EC$process, clust.by = 'term', lfc.col = c('darkgoldenrod1', 'black', 'cyan1'))


#kegg分析
kk.diff <- enrichKEGG(gene   = gene_diff,
                      organism  = 'hsa')
#看看富集到了吗？https://mp.weixin.qq.com/s/NglawJgVgrMJ0QfD-YRBQg
table(kk.diff@result$p.adjust<0.05)
######dot_plot
dotplot(kk.diff, showCategory = 20)

# 3.GSEA作kegg和GO富集分析----
#https://www.yuque.com/xiaojiewanglezenmofenshen/dbwkg1/ytawgg
#R包和数据
library(stringr)
library(clusterProfiler)
library(org.Hs.eg.db)
library(ggplot2)
library(enrichplot)

head(deg,3)
#（1）示例数据
data(geneList,package = "DOSE")
head(geneList)
#●  向量 ●  内容是logFC ●  名字是entrezid ●  从大到小排序 
#(2)将我们的数据转换成示例数据的格式
geneList=deg$log2FoldChange
names(geneList)=deg$ENTREZID
geneList=sort(geneList,decreasing = T)
head(geneList)
#genelist为排序后的基因列表，一般根据logFC排序。
#(3)用gsea做GO富集分析
gsego <- gseGO(geneList     = geneList,#排序后的基因列表，一般根据logFC进行排序
               OrgDb        = org.Hs.eg.db,
               ont          = "ALL",#可选择bp.MF,CC,ALL
               verbose      = FALSE)#是否输出提示信息，默认为false
head(gsego)
#(3)用gsea做KEGG富集分析
gsekk <- gseKEGG(geneList     = geneList,
                 organism     = 'hsa',
                 verbose      = T)
head(gsekk)
#保存数据
save(gsego,
     gsekk,
     file = "group_gsea.Rdata")
load("group_gsea.Rdata")  ## 这个很有用

#提取结果表：
KEGG_ges_result <- gsekk@result
write.csv(KEGG_ges_result,file = "group_KEGG_GSEA_TCGA.csv")

#按照enrichment score从高到低排序，便于查看富集通路
sortkk<-gsekk[order(gsekk$enrichmentScore, decreasing = T),]
head(sortkk)
dim(sortkk)
write.table(sortkk,"gsea_output2.txt",sep = "\t",quote = F,col.names = T,row.names = F)
#通过查看gsea_output2.txt,选择你想画的pathway，记下通路的term ID
sortkk$Description
sortkk$ID[26]
##另一种出图方式是模拟Broad institute的GSEA软件的图，可以用gseaplot2出图：
library(enrichplot)
row.names(sortkk)
gseaplot2(gsekk,#数据
          row.names(sortkk)[9],#画那一列的信号通路
          title = "",#标题
          base_size = 15,#字体大小
          color = "red",#线条的颜色
          pvalue_table = TRUE,#加不加p值
          ES_geom="line")#是用线，还是用d点
#感兴趣的多个通路
paths <- sortkk$ID[c(3,8,9,10,11)]
gseaplot2(gsekk, paths, pvalue_table = TRUE)

#gsea的go结果
#气泡图分面
library(ggplot2)
library(stringr)
dotplot(gsego, split = "ONTOLOGY", font.size = 10, 
        showCategory = 5) + 
  facet_grid(ONTOLOGY ~ ., space = "free_y",scales = "free_y") + 
  scale_y_discrete(labels = function(x) str_wrap(x, width = 45))
