# Supplementary material for: Identification of molecular subtypes and diagnostic model in clear cell renal cell carcinoma based on collagen-related genes may predict the response of immunotherapy
Source: Front Pharmacol. 2024 Feb 5;15:1325447. doi: 10.3389/fphar.2024.1325447 (PMC10875022; doi:10.3389/fphar.2024.1325447)
Supplement: Supplementary file 6 [file DataSheet1.zip › rawdata/code3.R]

rm(list=ls())
library(caret)
library(DALEX)
library(ggplot2)
library(randomForest)
library(kernlab)
library(xgboost)
library(pROC)

load("AAA_sur.Rdata")
data=log2(edgeR::cpm(exprSet)+1)
load("WGCNA_model_gene.Rdata")

load("TCGA-KIRCdiffgene_1.Rdata")

library(tinyarray)
geneRT=intersect(modProbes,DIFF)
diff_add_genes = list(modProbes =modProbes,
                      DIFF= DIFF)
p <- draw_venn(diff_add_genes,"gene")
p

data=data[geneRT,]
data=t(data)
group2 <- as.data.frame(Group)
rownames(data)[1:3]
rownames(group2)[1:3]
#合并
data<-merge(data,group2,by = "row.names", all = T)
rownames(data) <- data$Row.names
data <- data[,-1]
colnames(data)
colnames(data)[ncol(data)] <- "Type"

set.seed(123)
inTrain<-createDataPartition(y=data$Type, p=0.7, list=F)
train<-data[inTrain,]
test<-data[-inTrain,]

#RF
control=trainControl(method="repeatedcv", number=5, savePredictions=TRUE)
mod_rf = train(Type ~ ., data = train, method='rf', trControl = control)

#SVM
mod_svm=train(Type ~., data = train, method = "svmRadial", prob.model=TRUE, trControl=control)

#XGB
mod_xgb=train(Type ~., data = train, method = "xgbDART", trControl=control)

#GLM
mod_glm=train(Type ~., data = train, method = "glm", family="binomial", trControl=control)

save(mod_rf,mod_svm,mod_xgb,mod_glm,file = "4machinemodel_final.Rdata")
load("4machinemodel_final.Rdata")
#定义预测函数
p_fun=function(object, newdata){
  predict(object, newdata=newdata, type="prob")[,2]
}
yTest=ifelse(test$Type==1, 1, 2)

#RF预测结果
explainer_rf=explain(mod_rf, label = "RF",
                     data = test, y = yTest,
                     predict_function = p_fun,
                     verbose = FALSE)
mp_rf=model_performance(explainer_rf)
#SVM预测结果
explainer_svm=explain(mod_svm, label = "SVM",
                      data = test, y = yTest,
                      predict_function = p_fun,
                      verbose = FALSE)
mp_svm=model_performance(explainer_svm)
#XGB预测结果
explainer_xgb=explain(mod_xgb, label = "XGB",
                      data = test, y = yTest,
                      predict_function = p_fun,
                      verbose = FALSE)
mp_xgb=model_performance(explainer_xgb)
#GLM预测结果
explainer_glm=explain(mod_glm, label = "GLM",
                      data = test, y = yTest,
                      predict_function = p_fun,
                      verbose = FALSE)
mp_glm=model_performance(explainer_glm)

#残差反向累计分布图
p <- plot(mp_rf, mp_svm, mp_xgb, mp_glm)
p
dev.off()

#残差箱线图ͼ
plot(mp_rf, mp_svm, mp_xgb, mp_glm, geom = "boxplot")
dev.off()


#????ROC????
pred1=predict(mod_rf, newdata=test, type="prob")
pred2=predict(mod_svm, newdata=test, type="prob")
pred3=predict(mod_xgb, newdata=test, type="prob")
pred4=predict(mod_glm, newdata=test, type="prob")
roc1=roc(yTest, as.numeric(pred1[,2]))
roc2=roc(yTest, as.numeric(pred2[,2]))
roc3=roc(yTest, as.numeric(pred3[,2]))
roc4=roc(yTest, as.numeric(pred4[,2]))

plot(roc1, print.auc=F, legacy.axes=T, main="", col="red")
plot(roc2, print.auc=F, legacy.axes=T, main="", col="blue", add=T)
plot(roc3, print.auc=F, legacy.axes=T, main="", col="green", add=T)
plot(roc4, print.auc=F, legacy.axes=T, main="", col="yellow", add=T)
legend('bottomright',
       c(paste0('RF: ',sprintf("%.03f",roc1$auc)),
         paste0('SVM: ',sprintf("%.03f",roc2$auc)),
         paste0('XGB: ',sprintf("%.03f",roc3$auc)),
         paste0('GLM: ',sprintf("%.03f",roc4$auc))),
       col=c("red","blue","green","yellow"), lwd=2, bty = 'n')
dev.off()

#基因重要性评分
importance_rf<-variable_importance(
  explainer_rf,
  loss_function = loss_root_mean_square
)
importance_svm<-variable_importance(
  explainer_svm,
  loss_function = loss_root_mean_square
)
importance_glm<-variable_importance(
  explainer_glm,
  loss_function = loss_root_mean_square
)
importance_xgb<-variable_importance(
  explainer_xgb,
  loss_function = loss_root_mean_square
)
save(importance_rf,importance_svm,importance_xgb,importance_glm,
     file = "4machineimportancegene_final.Rdata")
load("4machineimportancegene_final.Rdata")
#绘制基因重要性图形
plot(importance_rf[c(1,(ncol(data)-8):(ncol(data)+1)),],
     importance_svm[c(1,(ncol(data)-8):(ncol(data)+1)),],
     importance_xgb[c(1,(ncol(data)-8):(ncol(data)+1)),],
     importance_glm[c(1,(ncol(data)-8):(ncol(data)+1)),])
dev.off()

#将重要性最高的基因可视化
RFtop10=importance_rf[c((ncol(data)-3):(ncol(data)+1)),"variable"]
SVMtop10=importance_svm[c((ncol(data)-3):(ncol(data)+1)),"variable"]
XGBtop10=importance_xgb[c((ncol(data)-3):(ncol(data)+1)),"variable"]
library(tinyarray)
diff_add_genes = list(RF = RFtop10, SVM = SVMtop10, XGB = XGBtop10)
draw_venn(diff_add_genes,"characteristic gene")

#输出基因
geneNum=5     #每种方法输出重要性评分最高的5个基因
write.table(importance_rf[(ncol(data)-geneNum+2):(ncol(data)+1),], file="importanceGene.RF.txt", sep="\t", quote=F, row.names=F)
write.table(importance_svm[(ncol(data)-geneNum+2):(ncol(data)+1),], file="importanceGene.SVM.txt", sep="\t", quote=F, row.names=F)
write.table(importance_xgb[(ncol(data)-geneNum+2):(ncol(data)+1),], file="importanceGene.XGB.txt", sep="\t", quote=F, row.names=F)
write.table(importance_glm[(ncol(data)-geneNum+2):(ncol(data)+1),], file="importanceGene.GLM.txt", sep="\t", quote=F, row.names=F)

#列线图
rm(list = ls())
library(rms)
library(rmda)

load("AAA_sur.Rdata")
data=log2(edgeR::cpm(exprSet)+1)
#data=train
geneFile="importanceGene.RF.txt"
geneRT=read.table(geneFile, header=T, sep="\t", check.names=F)

data=data[as.vector(geneRT[,1]),]

data=t(data)
group <- as.data.frame(Group)
rownames(data)[1:3]
rownames(group)[1:3]
#group=group[rownames(data),]
#group=as.data.frame(group)
#rownames(group)=rownames(data)
#合并
rt=cbind(as.data.frame(data), Type=group)
colnames(rt)[ncol(rt)] <- "Type"
paste(colnames(data), collapse="+")

#差异表达
#定义比较组，两两比较。
library(ggpubr)
my_comparisons=list(c(1,2))
p <- ggboxplot(rt, x="Type", 
               y="SCGN", 
               xlab="group",ylab = "SCGN expression",
               color = "Type", 
               shape ="Type",
               palette = c("blue","red"),
               add = "jitter")+#设置add参数添加的图形的颜色
  stat_compare_means(comparisons = my_comparisons,#stat_compare_means 用于两组间的比较
                     method = "wilcox.test",#分析方法
                     symnum.args=list(cutpoints = c(0, 0.001, 0.01, 0.05, 1), #添加p值以及显著性标识
                                      symbols = c("***", "**", "*", "ns")),
                     label = "p.signif")#指定标签类型的字符串
p


#封装
ddist=datadist(rt)
options(datadist="ddist")

#列线图
lrmModel=lrm(Type~ SCGN+MMP9, data=rt, x=T, y=T)
nomo=nomogram(lrmModel, fun=plogis,
              fun.at=c(0,0.1,0.3,0.5,0.7,0.9,0.99),
              lp=F, funlabel="Risk of Disease")
plot(nomo)
dev.off()

#calibration
cali=calibrate(lrmModel, method="boot", B=1000)
plot(cali,
     xlab="Predicted probability",
     ylab="Actual probability", sub=F)
dev.off()

#DCA
rt$Type=ifelse(rt$Type==1,0,1)
dc=decision_curve(Type ~ FAM78B+CTHRC1+GXYLT2+SCGN+MMP9, data=rt, 
                  family = binomial(link ='logit'),
                  thresholds= seq(0,1,by = 0.01),
                  confidence.intervals = 0.95)
plot_decision_curve(dc,
                    curve.names="Model",
                    xlab="Threshold probability",
                    cost.benefit.axis=T,
                    col="red",
                    confidence.intervals=FALSE,
                    standardize=FALSE)
dev.off()

#
#????ROC????
library(pROC)
pred1=predict(lrmModel,rt)
roc1=roc(rt$Type,pred1)
plot(roc1,col="red",print.auc=TRUE,print.auc.y=0.8,lwd=3)


#Coef    S.E.   Wald Z Pr(>|Z|)
#Intercept -2.5188 0.4860 -5.18  <0.0001 
#SCGN      -0.8920 0.1101 -8.10  <0.0001 
#MMP9       0.9812 0.1130  8.69  <0.0001 
