# Supplementary material for: Identification of molecular subtypes and diagnostic model in clear cell renal cell carcinoma based on collagen-related genes may predict the response of immunotherapy
Source: Front Pharmacol. 2024 Feb 5;15:1325447. doi: 10.3389/fphar.2024.1325447 (PMC10875022; doi:10.3389/fphar.2024.1325447)
Supplement: Supplementary file 6 [file DataSheet1.zip › rawdata/rawdata_clinical.csv]

	submitter_id.samples	additional_pharmaceutical_therapy	additional_radiation_therapy	additional_surgery_locoregional_procedure	additional_surgery_metastatic_procedure	age_at_initial_pathologic_diagnosis	batch_number	bcr	bcr_followup_barcode	bcr_followup_uuid	submitter_id	clinical_M	day_of_dcc_upload	day_of_form_completion	days_to_additional_surgery_locoregional_procedure	days_to_additional_surgery_metastatic_procedure	days_to_initial_pathologic_diagnosis	days_to_new_tumor_event_after_initial_treatment	eastern_cancer_oncology_group	erythrocyte_sedimentation_rate_result	file_uuid	followup_case_report_form_submission_reason	followup_treatment_success	hemoglobin_result	history_of_neoadjuvant_treatment	informed_consent_verified	karnofsky_performance_score	lactate_dehydrogenase_result	laterality	lost_follow_up	lymph_node_examined_count	month_of_dcc_upload	month_of_form_completion	neoplasm_histologic_grade	new_tumor_event_after_initial_treatment	number_of_lymphnodes_positive	number_pack_years_smoked	other_dx	pathologic_M	pathologic_N	pathologic_T	patient_id	performance_status_scale_timing	person_neoplasm_cancer_status	platelet_qualitative_result	postoperative_rx_tx	primary_lymph_node_presentation_assessment	primary_therapy_outcome_success	radiation_therapy
1	TCGA-BP-4355-01A		NO	NO	NO	59	64.72.0	Nationwide Children's Hospital	TCGA-BP-4355-F10693	3b2086cb-fccd-417f-9193-3b8daaeb72ce	TCGA-BP-4355		22	25	NA	NA	0	NA	NA		6E38F2F3-5E85-457C-8336-39730E034117			Low	No	YES	NA		Left		NA	12	4	G4		NA	NA	No	M0	NX	T3a	4355			Normal		NO
2	TCGA-BP-4355-11A		NO	NO	NO	59	64.72.0	Nationwide Children's Hospital	TCGA-BP-4355-F10693	3b2086cb-fccd-417f-9193-3b8daaeb72ce	TCGA-BP-4355		22	25	NA	NA	0	NA	NA		6E38F2F3-5E85-457C-8336-39730E034117			Low	No	YES	NA		Left		NA	12	4	G4		NA	NA	No	M0	NX	T3a	4355			Normal		NO
3	TCGA-A3-3359-01A					82	32.77.0	Nationwide Children's Hospital	TCGA-A3-3359-F42807	29D00B42-6889-4E5D-AD08-5B383732A001	TCGA-A3-3359		22	30	NA	NA	0	NA	NA		8ED684EA-29A7-455D-B892-C003D5DFD541	Scheduled Follow-up Submission	Complete Remission/Response		No	YES	NA		Left	NO	NA	12	4	G2	NO	NA	NA	Yes	M0	N0	T1a	3359		TUMOR FREE		NO	NO	Complete Remission/Response	NO
4	TCGA-A3-3359-11A					82	32.77.0	Nationwide Children's Hospital	TCGA-A3-3359-F42807	29D00B42-6889-4E5D-AD08-5B383732A001	TCGA-A3-3359		22	30	NA	NA	0	NA	NA		8ED684EA-29A7-455D-B892-C003D5DFD541	Scheduled Follow-up Submission	Complete Remission/Response		No	YES	NA		Left	NO	NA	12	4	G2	NO	NA	NA	Yes	M0	N0	T1a	3359		TUMOR FREE		NO	NO	Complete Remission/Response	NO
5	TCGA-B0-4838-01A					69	65.72.0	Nationwide Children's Hospital	TCGA-B0-4838-F20781	c3f17dba-981c-4d4b-8d08-d6b18ee5cec8	TCGA-B0-4838		22	20	NA	NA	0	NA	NA		B4B69E12-033A-4DDC-A4FD-FA0ED76649B4	Scheduled Follow-up Submission		Low	No	YES	NA		Right		NA	12	1	G3		NA	NA	No	M0	N0	T1b	4838		TUMOR FREE	Low		NO
6	TCGA-B0-4838-11A					69	65.72.0	Nationwide Children's Hospital	TCGA-B0-4838-F20781	c3f17dba-981c-4d4b-8d08-d6b18ee5cec8	TCGA-B0-4838		22	20	NA	NA	0	NA	NA		B4B69E12-033A-4DDC-A4FD-FA0ED76649B4	Scheduled Follow-up Submission		Low	No	YES	NA		Right		NA	12	1	G3		NA	NA	No	M0	N0	T1b	4838		TUMOR FREE	Low		NO
7	TCGA-BP-5001-01A					43	69.68.0	Nationwide Children's Hospital	TCGA-BP-5001-F7946	fbc19982-0148-43f7-89b0-8183544f9ee3	TCGA-BP-5001		22	17	NA	NA	0	NA	NA		28CD47F5-5A67-4194-A26A-56BF4D687DA2			Low	No	YES	NA		Right		NA	12	2	G2		NA	NA	No	M0	NX	T1b	5001		TUMOR FREE	Normal		NO
8	TCGA-BP-5001-11A					43	69.68.0	Nationwide Children's Hospital	TCGA-BP-5001-F7946	fbc19982-0148-43f7-89b0-8183544f9ee3	TCGA-BP-5001		22	17	NA	NA	0	NA	NA		28CD47F5-5A67-4194-A26A-56BF4D687DA2			Low	No	YES	NA		Right		NA	12	2	G2		NA	NA	No	M0	NX	T1b	5001		TUMOR FREE	Normal		NO
9	TCGA-BP-4801-01A					57	68.74.0	Nationwide Children's Hospital	TCGA-BP-4801-F7823	ed86ae6e-91b0-4d1a-8d40-00544039deac	TCGA-BP-4801		22	15	NA	NA	0	NA	NA		7AC264D0-0109-4F8F-884A-7A3CBB831C93			Low	No	YES	NA		Left		NA	12	2	G2		NA	NA	No	M0	NX	T1a	4801		TUMOR FREE	Normal		NO
10	TCGA-BP-4801-11A					57	68.74.0	Nationwide Children's Hospital	TCGA-BP-4801-F7823	ed86ae6e-91b0-4d1a-8d40-00544039deac	TCGA-BP-4801		22	15	NA	NA	0	NA	NA		7AC264D0-0109-4F8F-884A-7A3CBB831C93			Low	No	YES	NA		Left		NA	12	2	G2		NA	NA	No	M0	NX	T1a	4801		TUMOR FREE	Normal		NO
11	TCGA-CJ-4639-01A					49	50.77.0	Nationwide Children's Hospital	TCGA-CJ-4639-F5658	bb00ca88-18b2-44f2-8479-4e8e2b3cc17d	TCGA-CJ-4639		22	3	NA	NA	0	NA	NA		DDEF9B69-9438-417A-AB45-0003FA5CB213			Normal	No	YES	NA		Left		NA	12	1	G2		NA	NA	No	M0	N0	T2	4639		TUMOR FREE	Normal		NO
12	TCGA-CJ-4639-11A					49	50.77.0	Nationwide Children's Hospital	TCGA-CJ-4639-F5658	bb00ca88-18b2-44f2-8479-4e8e2b3cc17d	TCGA-CJ-4639		22	3	NA	NA	0	NA	NA		DDEF9B69-9438-417A-AB45-0003FA5CB213			Normal	No	YES	NA		Left		NA	12	1	G2		NA	NA	No	M0	N0	T2	4639		TUMOR FREE	Normal		NO
13	TCGA-CJ-4640-01A					49	50.77.0	Nationwide Children's Hospital	TCGA-CJ-4640-F5659	93cad9a9-6bbb-4087-a2f0-45a9be927c4f	TCGA-CJ-4640		22	3	NA	NA	0	NA	NA		B82F4FB4-6463-4A88-808A-D244B0611E83			Normal	No	YES	NA		Left		NA	12	1	G4		NA	NA	No	M0	N0	T3a	4640		TUMOR FREE	Normal		NO
14	TCGA-CJ-4640-11A					49	50.77.0	Nationwide Children's Hospital	TCGA-CJ-4640-F5659	93cad9a9-6bbb-4087-a2f0-45a9be927c4f	TCGA-CJ-4640		22	3	NA	NA	0	NA	NA		B82F4FB4-6463-4A88-808A-D244B0611E83			Normal	No	YES	NA		Left		NA	12	1	G4		NA	NA	No	M0	N0	T3a	4640		TUMOR FREE	Normal		NO
15	TCGA-BP-4341-01A					67	64.72.0	Nationwide Children's Hospital			TCGA-BP-4341		22	NA	NA	NA	0	NA	NA		801325C5-594D-431C-8667-C275DE7EEACF			Low	No	YES	NA		Left		NA	12	NA	G2		NA	NA	No	M0	NX	T3a	4341			Normal		NO
16	TCGA-BP-4341-11A					67	64.72.0	Nationwide Children's Hospital			TCGA-BP-4341		22	NA	NA	NA	0	NA	NA		801325C5-594D-431C-8667-C275DE7EEACF			Low	No	YES	NA		Left		NA	12	NA	G2		NA	NA	No	M0	NX	T3a	4341			Normal		NO
17	TCGA-B0-5691-01A	YES	YES	NO		66	90.68.0	Nationwide Children's Hospital	TCGA-B0-5691-F31782	aa58ec53-dd29-4e77-9cf8-e2fb02b6d66e	TCGA-B0-5691		22	9	NA	NA	0	3250	NA		8E6F459A-48F5-49B2-A3A7-224CAE4EA81D	Scheduled Follow-up Submission		Low	No	YES	NA		Left		NA	12	5	G3		NA	NA	Yes	M0	N0	T1a	5691		WITH TUMOR	Normal		NO
18	TCGA-B0-5691-11A	YES	YES	NO		66	90.68.0	Nationwide Children's Hospital	TCGA-B0-5691-F31782	aa58ec53-dd29-4e77-9cf8-e2fb02b6d66e	TCGA-B0-5691		22	9	NA	NA	0	3250	NA		8E6F459A-48F5-49B2-A3A7-224CAE4EA81D	Scheduled Follow-up Submission		Low	No	YES	NA		Left		NA	12	5	G3		NA	NA	Yes	M0	N0	T1a	5691		WITH TUMOR	Normal		NO
19	TCGA-CJ-4892-01A	NO	NO	NO	NO	65	65.72.0	Nationwide Children's Hospital	TCGA-CJ-4892-F6880	a1163dec-2aac-4be3-aa37-1f82ae266a21	TCGA-CJ-4892		22	28	NA	NA	0	NA	NA		9693D38C-E4EE-4419-B842-29D92C639F8D			Normal	No	YES	NA	Normal	Right		2	12	1	G2		0	NA	No	M0	N0	T1b	4892		TUMOR FREE	Normal		YES
20	TCGA-CJ-4892-11A	NO	NO	NO	NO	65	65.72.0	Nationwide Children's Hospital	TCGA-CJ-4892-F6880	a1163dec-2aac-4be3-aa37-1f82ae266a21	TCGA-CJ-4892		22	28	NA	NA	0	NA	NA		9693D38C-E4EE-4419-B842-29D92C639F8D			Normal	No	YES	NA	Normal	Right		2	12	1	G2		0	NA	No	M0	N0	T1b	4892		TUMOR FREE	Normal		YES
21	TCGA-AK-3454-01A					84	63.79.0	Nationwide Children's Hospital	TCGA-AK-3454-F8298	1887a706-491d-4359-9b49-8e920a0d5e0d	TCGA-AK-3454		22	18	NA	NA	0	NA	NA		87DBE5C7-C387-4F09-84FE-29229C719484			Low	No	YES	NA		Right		NA	12	2	G3		NA	NA	Yes	M0	NX	T1b	3454		TUMOR FREE	Normal		NO
22	TCGA-B0-5703-01A					73	90.68.0	Nationwide Children's Hospital	TCGA-B0-5703-F31914	83aa2128-7b63-49d0-98bd-9587d829fb6a	TCGA-B0-5703		22	11	NA	NA	0	NA	NA		F5120146-0088-44CB-9F35-02D014E03E5D	Scheduled Follow-up Submission		Normal	No	YES	NA		Left		NA	12	5	G3		NA	NA	No	M0	N0	T1b	5703		TUMOR FREE	Low		NO
23	TCGA-B0-5703-11A					73	90.68.0	Nationwide Children's Hospital	TCGA-B0-5703-F31914	83aa2128-7b63-49d0-98bd-9587d829fb6a	TCGA-B0-5703		22	11	NA	NA	0	NA	NA		F5120146-0088-44CB-9F35-02D014E03E5D	Scheduled Follow-up Submission		Normal	No	YES	NA		Left		NA	12	5	G3		NA	NA	No	M0	N0	T1b	5703		TUMOR FREE	Low		NO
24	TCGA-CW-5581-01A					44	90.68.0	Nationwide Children's Hospital	TCGA-CW-5581-F12243	a1a4d239-b9b4-4919-ab08-7c215a5f214b	TCGA-CW-5581		22	26	NA	NA	0	NA	0		00BE93A4-E511-4D3E-9AF4-B21CA62AC430				No	YES	NA		Right		NA	12	5	G3		NA	NA	No	M0	NX	T1b	5581		TUMOR FREE			NO
25	TCGA-CW-5581-11A					44	90.68.0	Nationwide Children's Hospital	TCGA-CW-5581-F12243	a1a4d239-b9b4-4919-ab08-7c215a5f214b	TCGA-CW-5581		22	26	NA	NA	0	NA	0		00BE93A4-E511-4D3E-9AF4-B21CA62AC430				No	YES	NA		Right		NA	12	5	G3		NA	NA	No	M0	NX	T1b	5581		TUMOR FREE			NO
26	TCGA-B0-5117-01A					40	68.74.0	Nationwide Children's Hospital	TCGA-B0-5117-F31687	5da3558f-4d45-4fb3-97c2-dabb91838e05	TCGA-B0-5117		22	8	NA	NA	0	NA	NA		BCF55B79-8A78-4CD6-9F23-ACE9AD6B3D66	Scheduled Follow-up Submission		Normal	No	YES	NA		Right		NA	12	5	G2		NA	NA	No	M0	NX	T1b	5117		TUMOR FREE	Normal		NO
27	TCGA-B0-5117-11A					40	68.74.0	Nationwide Children's Hospital	TCGA-B0-5117-F31687	5da3558f-4d45-4fb3-97c2-dabb91838e05	TCGA-B0-5117		22	8	NA	NA	0	NA	NA		BCF55B79-8A78-4CD6-9F23-ACE9AD6B3D66	Scheduled Follow-up Submission		Normal	No	YES	NA		Right		NA	12	5	G2		NA	NA	No	M0	NX	T1b	5117		TUMOR FREE	Normal		NO
28	TCGA-BP-4158-01A					69	64.72.0	Nationwide Children's Hospital	TCGA-BP-4158-F7195	4c1a541c-b1f3-44c6-8483-634f3302f872	TCGA-BP-4158		22	7	NA	NA	0	NA	NA		86527E50-3873-48D4-80F4-284C48D6E62D			Low	No	YES	NA		Right		5	12	2	G2		0	NA	Yes	M0	N0	T1b	4158		TUMOR FREE	Low		YES
29	TCGA-BP-4158-11A					69	64.72.0	Nationwide Children's Hospital	TCGA-BP-4158-F7195	4c1a541c-b1f3-44c6-8483-634f3302f872	TCGA-BP-4158		22	7	NA	NA	0	NA	NA		86527E50-3873-48D4-80F4-284C48D6E62D			Low	No	YES	NA		Right		5	12	2	G2		0	NA	Yes	M0	N0	T1b	4158		TUMOR FREE	Low		YES
30	TCGA-BP-4329-01A	YES	NO	NO	NO	75	64.72.0	Nationwide Children's Hospital	TCGA-BP-4329-F10880	99f2ca63-f455-4d00-a984-e4bcac9c130f	TCGA-BP-4329		22	28	NA	NA	0	134	NA		0FC44DE5-6EF6-489A-9A93-2A8AF1B36FBE			Low	No	YES	NA		Right		1	12	4	G2		0	NA	No	M0	N0	T3a	4329		WITH TUMOR	Normal		YES
31	TCGA-BP-4329-11A	YES	NO	NO	NO	75	64.72.0	Nationwide Children's Hospital	TCGA-BP-4329-F10880	99f2ca63-f455-4d00-a984-e4bcac9c130f	TCGA-BP-4329		22	28	NA	NA	0	134	NA		0FC44DE5-6EF6-489A-9A93-2A8AF1B36FBE			Low	No	YES	NA		Right		1	12	4	G2		0	NA	No	M0	N0	T3a	4329		WITH TUMOR	Normal		YES
32	TCGA-BP-5174-01A					45	70.72.0	Nationwide Children's Hospital	TCGA-BP-5174-F8047	6b1a2464-49ad-439c-a063-e85bcca19dfa	TCGA-BP-5174		22	22	NA	NA	0	NA	NA		7E4B9F3E-542F-4B6B-BA62-73227A9DE4F2			Low	No	YES	NA		Left		NA	12	2	G2		NA	NA	No	M0	NX	T1a	5174		TUMOR FREE	Normal		NO
33	TCGA-BP-5174-11A					45	70.72.0	Nationwide Children's Hospital	TCGA-BP-5174-F8047	6b1a2464-49ad-439c-a063-e85bcca19dfa	TCGA-BP-5174		22	22	NA	NA	0	NA	NA		7E4B9F3E-542F-4B6B-BA62-73227A9DE4F2			Low	No	YES	NA		Left		NA	12	2	G2		NA	NA	No	M0	NX	T1a	5174		TUMOR FREE	Normal		NO
34	TCGA-B2-4098-01A					72	50.77.0	Nationwide Children's Hospital	TCGA-B2-4098-F9324	5224D146-986A-4D23-A373-05784346D1FC	TCGA-B2-4098		22	21	NA	NA	0	NA	NA		F2E3AED7-215B-4F66-AC05-DB2288D1BD02			Low	No	YES	NA		Left		NA	12	3	G2		NA	NA	No	M0	NX	T1b	4098		TUMOR FREE	Normal		NO
35	TCGA-B2-4098-11A					72	50.77.0	Nationwide Children's Hospital	TCGA-B2-4098-F9324	5224D146-986A-4D23-A373-05784346D1FC	TCGA-B2-4098		22	21	NA	NA	0	NA	NA		F2E3AED7-215B-4F66-AC05-DB2288D1BD02			Low	No	YES	NA		Left		NA	12	3	G2		NA	NA	No	M0	NX	T1b	4098		TUMOR FREE	Normal		NO
36	TCGA-B0-5693-01A					47	90.68.0	Nationwide Children's Hospital	TCGA-B0-5693-F31826	113bce1e-cbf5-4495-8505-a9cb9082823a	TCGA-B0-5693		22	9	NA	NA	0	NA	NA		3A496D52-D0FD-471C-8B60-934E30733B3F	Scheduled Follow-up Submission		Normal	No	YES	NA		Right		NA	12	5	G2		NA	NA	Yes	M0	NX	T1b	5693		TUMOR FREE	Normal		NO
37	TCGA-B0-5693-11A					47	90.68.0	Nationwide Children's Hospital	TCGA-B0-5693-F31826	113bce1e-cbf5-4495-8505-a9cb9082823a	TCGA-B0-5693		22	9	NA	NA	0	NA	NA		3A496D52-D0FD-471C-8B60-934E30733B3F	Scheduled Follow-up Submission		Normal	No	YES	NA		Right		NA	12	5	G2		NA	NA	Yes	M0	NX	T1b	5693		TUMOR FREE	Normal		NO
38	TCGA-BP-4354-01A	NO	YES	NO	NO	40	64.72.0	Nationwide Children's Hospital	TCGA-BP-4354-F9698	0b65c390-74c3-4303-a351-082d4ac0e91a	TCGA-BP-4354		22	30	NA	NA	0	685	NA		8EA49A12-B0FC-477F-926D-E04C875735D7			Low	Yes	YES	NA	Normal	Left		21	12	3	G4		1	NA	No	M1	N1	T4	4354		WITH TUMOR	Normal		YES
39	TCGA-BP-4354-11A	NO	YES	NO	NO	40	64.72.0	Nationwide Children's Hospital	TCGA-BP-4354-F9698	0b65c390-74c3-4303-a351-082d4ac0e91a	TCGA-BP-4354		22	30	NA	NA	0	685	NA		8EA49A12-B0FC-477F-926D-E04C875735D7			Low	Yes	YES	NA	Normal	Left		21	12	3	G4		1	NA	No	M1	N1	T4	4354		WITH TUMOR	Normal		YES
40	TCGA-BP-5010-01A	NO	NO	NO	NO	63	68.74.0	Nationwide Children's Hospital	TCGA-BP-5010-F10742	0e37a644-a058-41c1-83c3-fcb8c532f0d6	TCGA-BP-5010		22	25	NA	NA	0	781	NA		12FD3F7E-E7A7-48BD-AD4B-82319C87E937			Low	No	YES	NA		Right		15	12	4	G4		0	NA	No	M0	N0	T3a	5010		WITH TUMOR	Normal		YES
41	TCGA-BP-5010-11A	NO	NO	NO	NO	63	68.74.0	Nationwide Children's Hospital	TCGA-BP-5010-F10742	0e37a644-a058-41c1-83c3-fcb8c532f0d6	TCGA-BP-5010		22	25	NA	NA	0	781	NA		12FD3F7E-E7A7-48BD-AD4B-82319C87E937			Low	No	YES	NA		Right		15	12	4	G4		0	NA	No	M0	N0	T3a	5010		WITH TUMOR	Normal		YES
42	TCGA-DV-A4VX-01A					59	274.47.0	Nationwide Children's Hospital	TCGA-DV-A4VX-F39046	678EE29A-0748-4E9B-BC6A-9FFE37F587F4	TCGA-DV-A4VX	M1	22	20	NA	NA	0	NA	NA		AA5E3D24-E373-4A9E-B97C-2B25F0DE4162	Scheduled Follow-up Submission	Progressive Disease	Low	No	YES	0	Elevated	Right	NO	25	12	5	G4		0	40	No	MX	N0	T3b	A4VX	Post Secondary Therapy	WITH TUMOR	Normal	YES	YES	Progressive Disease	NO
43	TCGA-B0-5710-01A	NO	NO	NO	NO	57	105.71.0	Nationwide Children's Hospital	TCGA-B0-5710-F31964	591d2593-df82-45e1-b4db-b23ad56b0994	TCGA-B0-5710		22	14	NA	NA	0	1447	NA		4D4B0B96-251D-4858-9BC5-29B8FBECC216			Normal	No	YES	NA		Right		NA	12	5	G2		NA	NA	No	M0	N0	T1b	5710		WITH TUMOR	Normal		NO
44	TCGA-B0-5710-11A	NO	NO	NO	NO	57	105.71.0	Nationwide Children's Hospital	TCGA-B0-5710-F31964	591d2593-df82-45e1-b4db-b23ad56b0994	TCGA-B0-5710		22	14	NA	NA	0	1447	NA		4D4B0B96-251D-4858-9BC5-29B8FBECC216			Normal	No	YES	NA		Right		NA	12	5	G2		NA	NA	No	M0	N0	T1b	5710		WITH TUMOR	Normal		NO
45	TCGA-BP-4784-01A	NO	NO	NO	NO	67	65.72.0	Nationwide Children's Hospital	TCGA-BP-4784-F11349	da1fabf5-f2f9-46d5-8c84-cd6094bc5185	TCGA-BP-4784		22	9	NA	NA	0	NA	NA		0DAEFB78-2E02-4277-84E1-62EB343AAFD1			Normal	No	YES	NA	Normal	Right		NA	12	5	G2		NA	NA	No	M0	NX	T1a	4784		TUMOR FREE	Normal		NO
46	TCGA-BP-4784-11A	NO	NO	NO	NO	67	65.72.0	Nationwide Children's Hospital	TCGA-BP-4784-F11349	da1fabf5-f2f9-46d5-8c84-cd6094bc5185	TCGA-BP-4784		22	9	NA	NA	0	NA	NA		0DAEFB78-2E02-4277-84E1-62EB343AAFD1			Normal	No	YES	NA	Normal	Right		NA	12	5	G2		NA	NA	No	M0	NX	T1a	4784		TUMOR FREE	Normal		NO
47	TCGA-BP-4960-01A					46	69.68.0	Nationwide Children's Hospital	TCGA-BP-4960-F7842	66a11121-1bc3-4fc6-b635-75df2dad1cd7	TCGA-BP-4960		22	15	NA	NA	0	NA	NA		CF470AEC-AD46-4A79-953E-AE91B310A7A4			Low	No	YES	NA		Left		9	12	2	G3		0	NA	No	M0	N0	T2	4960		TUMOR FREE	Normal		YES
48	TCGA-BP-4960-11A					46	69.68.0	Nationwide Children's Hospital	TCGA-BP-4960-F7842	66a11121-1bc3-4fc6-b635-75df2dad1cd7	TCGA-BP-4960		22	15	NA	NA	0	NA	NA		CF470AEC-AD46-4A79-953E-AE91B310A7A4			Low	No	YES	NA		Left		9	12	2	G3		0	NA	No	M0	N0	T2	4960		TUMOR FREE	Normal		YES
49	TCGA-B0-5088-01A				NO	53	69.68.0	Nationwide Children's Hospital	TCGA-B0-5088-F20791	4b969a2a-e951-4489-b4ba-946a8a0801d7	TCGA-B0-5088		22	21	NA	NA	0	NA	NA		CA4DF249-8D2C-4CFE-99D5-B2ECE9D0B950	Scheduled Follow-up Submission		Normal	No	YES	NA		Right		NA	12	1	G3		NA	NA	Yes	M0	N0	T1b	5088		TUMOR FREE	Normal		NO
50	TCGA-B0-5088-11A				NO	53	69.68.0	Nationwide Children's Hospital	TCGA-B0-5088-F20791	4b969a2a-e951-4489-b4ba-946a8a0801d7	TCGA-B0-5088		22	21	NA	NA	0	NA	NA		CA4DF249-8D2C-4CFE-99D5-B2ECE9D0B950	Scheduled Follow-up Submission		Normal	No	YES	NA		Right		NA	12	1	G3		NA	NA	Yes	M0	N0	T1b	5088		TUMOR FREE	Normal		NO
51	TCGA-BP-5004-01A					53	69.68.0	Nationwide Children's Hospital	TCGA-BP-5004-F7947	4f2adcca-4424-4a8b-83b2-7e308afd6959	TCGA-BP-5004		22	17	NA	NA	0	NA	NA		9BFA460E-92B6-4769-A99F-5554DB7A2CE5			Low	No	YES	NA		Right		NA	12	2	G3		NA	NA	No	M0	NX	T1a	5004		TUMOR FREE	Normal		NO
52	TCGA-BP-5004-11A					53	69.68.0	Nationwide Children's Hospital	TCGA-BP-5004-F7947	4f2adcca-4424-4a8b-83b2-7e308afd6959	TCGA-BP-5004		22	17	NA	NA	0	NA	NA		9BFA460E-92B6-4769-A99F-5554DB7A2CE5			Low	No	YES	NA		Right		NA	12	2	G3		NA	NA	No	M0	NX	T1a	5004		TUMOR FREE	Normal		NO
53	TCGA-AK-3430-01A					61	50.77.0	Nationwide Children's Hospital	TCGA-AK-3430-F4333	9950d783-423d-46d7-8b06-dc5122bafcc1	TCGA-AK-3430		22	11	NA	NA	0	NA	NA		97C75092-2462-4A3A-A5E3-51FFF4A738E2			Low	No	YES	0		Left		8	12	11	G3		3	NA	No	M0	N1	T3b	3430			Elevated		YES
54	TCGA-BP-5000-01A					40	69.68.0	Nationwide Children's Hospital	TCGA-BP-5000-F7945	500bd08a-691a-4b6a-bfe6-f844392a7793	TCGA-BP-5000		22	17	NA	NA	0	NA	NA		9C004DA2-F5EC-4D8A-8416-9022C9DA5171			Normal	No	YES	NA		Left		NA	12	2	G3		NA	NA	No	M0	NX	T1b	5000		TUMOR FREE	Normal		NO
55	TCGA-BP-5000-11A					40	69.68.0	Nationwide Children's Hospital	TCGA-BP-5000-F7945	500bd08a-691a-4b6a-bfe6-f844392a7793	TCGA-BP-5000		22	17	NA	NA	0	NA	NA		9C004DA2-F5EC-4D8A-8416-9022C9DA5171			Normal	No	YES	NA		Left		NA	12	2	G3		NA	NA	No	M0	NX	T1b	5000		TUMOR FREE	Normal		NO
56	TCGA-BP-4340-01A					70	64.72.0	Nationwide Children's Hospital	TCGA-BP-4340-F7790	91e8baff-62d3-4157-bc98-c9664cc65580	TCGA-BP-4340		22	14	NA	NA	0	NA	NA		BD7009C9-842D-470E-AB37-2C8D00883DD1			Low	No	YES	NA		Right		NA	12	2	G2		NA	NA	No	M0	N0	T1b	4340		TUMOR FREE	Low		NO
57	TCGA-BP-4340-11A					70	64.72.0	Nationwide Children's Hospital	TCGA-BP-4340-F7790	91e8baff-62d3-4157-bc98-c9664cc65580	TCGA-BP-4340		22	14	NA	NA	0	NA	NA		BD7009C9-842D-470E-AB37-2C8D00883DD1			Low	No	YES	NA		Right		NA	12	2	G2		NA	NA	No	M0	N0	T1b	4340		TUMOR FREE	Low		NO
58	TCGA-BP-5186-01A					50	70.72.0	Nationwide Children's Hospital	TCGA-BP-5186-F8065	15dec5c4-b8ac-4479-8a61-95bba0cff246	TCGA-BP-5186		22	22	NA	NA	0	NA	NA		A824B9C6-004F-452C-A98A-D2C167459AD4			Low	No	YES	NA		Right		1	12	2	G2		0	NA	No	M0	N0	T1a	5186		TUMOR FREE	Normal		YES
59	TCGA-BP-5186-11A					50	70.72.0	Nationwide Children's Hospital	TCGA-BP-5186-F8065	15dec5c4-b8ac-4479-8a61-95bba0cff246	TCGA-BP-5186		22	22	NA	NA	0	NA	NA		A824B9C6-004F-452C-A98A-D2C167459AD4			Low	No	YES	NA		Right		1	12	2	G2		0	NA	No	M0	N0	T1a	5186		TUMOR FREE	Normal		YES
60	TCGA-B0-4849-01A			NO		51	63.79.0	Nationwide Children's Hospital	TCGA-B0-4849-F20537	d2250116-62dc-4abb-bd8c-de39676e5a02	TCGA-B0-4849		22	16	NA	NA	0	4	NA		B012C1C8-12A4-4294-8262-2BB53907EFD8	Scheduled Follow-up Submission		Elevated	No	YES	NA		Left		NA	12	1	G3		NA	NA	No	M0	NX	T3a	4849	At Recurrence/Progression Of Disease	WITH TUMOR	Normal		NO
61	TCGA-B0-4849-11A			NO		51	63.79.0	Nationwide Children's Hospital	TCGA-B0-4849-F20537	d2250116-62dc-4abb-bd8c-de39676e5a02	TCGA-B0-4849		22	16	NA	NA	0	4	NA		B012C1C8-12A4-4294-8262-2BB53907EFD8	Scheduled Follow-up Submission		Elevated	No	YES	NA		Left		NA	12	1	G3		NA	NA	No	M0	NX	T3a	4849	At Recurrence/Progression Of Disease	WITH TUMOR	Normal		NO
62	TCGA-BP-5175-01A					60	70.72.0	Nationwide Children's Hospital	TCGA-BP-5175-F8048	b1a2f00e-d659-4ae0-9b28-21474496cb2c	TCGA-BP-5175		22	22	NA	NA	0	NA	NA		66E1AF39-B6E6-458C-B422-5D0E6912181C			Low	No	YES	NA		Right		NA	12	2	G3		NA	NA	No	M0	NX	T1a	5175		TUMOR FREE	Normal		NO
63	TCGA-BP-5175-11A					60	70.72.0	Nationwide Children's Hospital	TCGA-BP-5175-F8048	b1a2f00e-d659-4ae0-9b28-21474496cb2c	TCGA-BP-5175		22	22	NA	NA	0	NA	NA		66E1AF39-B6E6-458C-B422-5D0E6912181C			Low	No	YES	NA		Right		NA	12	2	G3		NA	NA	No	M0	NX	T1a	5175		TUMOR FREE	Normal		NO
64	TCGA-B8-A8YJ-01A					60	404.35.0	Nationwide Children's Hospital	TCGA-B8-A8YJ-F70032	B23AC475-4310-4048-B7C1-73F633A4C6EA	TCGA-B8-A8YJ	M0	22	26	NA	NA	0	NA	NA		5E54A488-31A6-4150-ABDD-A3195A356051	Scheduled Follow-up Submission	Complete Remission/Response	Normal	No	YES	NA		Right	NO	NA	12	1	G2	NO	NA	10	No		NX	T1b	A8YJ		TUMOR FREE	Normal	NO	NO	Complete Remission/Response	NO
65	TCGA-B0-5075-01A					77	69.68.0	Nationwide Children's Hospital	TCGA-B0-5075-F20784	5d533e0f-95d1-4d87-9df1-dfd2df110b8a	TCGA-B0-5075		22	20	NA	NA	0	NA	NA		639C9C84-B01B-429C-B4C3-9ED4A71174F9	Scheduled Follow-up Submission		Normal	No	YES	NA		Left		NA	12	1	G2		NA	NA	No	M0	N0	T3a	5075		TUMOR FREE	Elevated		NO
66	TCGA-B0-5075-11A					77	69.68.0	Nationwide Children's Hospital	TCGA-B0-5075-F20784	5d533e0f-95d1-4d87-9df1-dfd2df110b8a	TCGA-B0-5075		22	20	NA	NA	0	NA	NA		639C9C84-B01B-429C-B4C3-9ED4A71174F9	Scheduled Follow-up Submission		Normal	No	YES	NA		Left		NA	12	1	G2		NA	NA	No	M0	N0	T3a	5075		TUMOR FREE	Elevated		NO
67	TCGA-EU-5905-01A					67	105.71.0	Nationwide Children's Hospital	TCGA-EU-5905-F12008	d2c788d3-08ac-4317-a484-173a3d717ba0	TCGA-EU-5905		22	20	NA	NA	0	NA	0		7BF91284-2122-4B5D-B2D1-17A5B512B354			Elevated	No	YES	100		Right		NA	12	5	G3		NA	NA	No	M0	NX	T1	5905	Other	TUMOR FREE	Normal		NO
68	TCGA-DV-5566-01A					67	90.68.0	Nationwide Children's Hospital	TCGA-DV-5566-F10670	36ddcc4c-0429-4f0c-81b0-901a32b040bf	TCGA-DV-5566		22	28	NA	NA	0	NA	0		DBDB02ED-69A2-4D18-AD4D-C4511406D2ED			Normal	No	YES	100	Normal	Right		NA	12	3	G2		NA	NA	Yes	M0	NX	T1a	5566	Other	WITH TUMOR	Normal		NO
69	TCGA-CZ-5469-01A	YES	YES	NO	NO	41	82.75.0	Nationwide Children's Hospital	TCGA-CZ-5469-F9070	4bf50cd5-4281-48d8-97b2-7d41c418ba69	TCGA-CZ-5469		22	11	NA	NA	0	110	0		68B15428-684F-4809-AE7A-F560C00FE416			Low	No	YES	90		Left		16	12	3	G2		0	NA	No	M0	N0	T2	5469	Other	WITH TUMOR	Normal		YES
70	TCGA-CZ-5469-11A	YES	YES	NO	NO	41	82.75.0	Nationwide Children's Hospital	TCGA-CZ-5469-F9070	4bf50cd5-4281-48d8-97b2-7d41c418ba69	TCGA-CZ-5469		22	11	NA	NA	0	110	0		68B15428-684F-4809-AE7A-F560C00FE416			Low	No	YES	90		Left		16	12	3	G2		0	NA	No	M0	N0	T2	5469	Other	WITH TUMOR	Normal		YES
71	TCGA-A3-3336-01A					75	32.77.0	Nationwide Children's Hospital	TCGA-A3-3336-F9292	fa2a4e74-4b40-4b83-bfbc-d532c974b491	TCGA-A3-3336		22	17	NA	NA	0	NA	NA		A53E4458-F364-481A-AC88-F91585B3B614				Yes	YES	NA		Right		NA	12	3	G4		NA	NA	Yes	M0	NX	T1	3336		WITH TUMOR			NO
72	TCGA-A3-3336-11A					75	32.77.0	Nationwide Children's Hospital	TCGA-A3-3336-F9292	fa2a4e74-4b40-4b83-bfbc-d532c974b491	TCGA-A3-3336		22	17	NA	NA	0	NA	NA		A53E4458-F364-481A-AC88-F91585B3B614				Yes	YES	NA		Right		NA	12	3	G4		NA	NA	Yes	M0	NX	T1	3336		WITH TUMOR			NO
73	TCGA-B0-5116-01A					52	68.74.0	Nationwide Children's Hospital	TCGA-B0-5116-F31672	fea9e740-0f7c-4156-a188-6fa73d444880	TCGA-B0-5116		22	8	NA	NA	0	NA	NA		6228CE26-D17C-4CD5-8841-D4DB728846C3	Scheduled Follow-up Submission		Normal	No	YES	NA		Right		NA	12	5	G3		NA	NA	No	M0	N0	T3b	5116		TUMOR FREE	Normal		NO
74	TCGA-B0-5116-11A					52	68.74.0	Nationwide Children's Hospital	TCGA-B0-5116-F31672	fea9e740-0f7c-4156-a188-6fa73d444880	TCGA-B0-5116		22	8	NA	NA	0	NA	NA		6228CE26-D17C-4CD5-8841-D4DB728846C3	Scheduled Follow-up Submission		Normal	No	YES	NA		Right		NA	12	5	G3		NA	NA	No	M0	N0	T3b	5116		TUMOR FREE	Normal		NO
75	TCGA-B0-5095-01A					81	68.74.0	Nationwide Children's Hospital	TCGA-B0-5095-F31513	8bad8ab6-4d23-4da4-a80c-74e3896c0ad6	TCGA-B0-5095		22	4	NA	NA	0	NA	NA		1E244279-9EC9-452F-964C-3E614F815BD7	Scheduled Follow-up Submission		Low	No	YES	NA		Right		NA	12	5	G3		NA	NA	No	M0	N0	T3a	5095		TUMOR FREE	Low		NO
76	TCGA-B0-5095-11A					81	68.74.0	Nationwide Children's Hospital	TCGA-B0-5095-F31513	8bad8ab6-4d23-4da4-a80c-74e3896c0ad6	TCGA-B0-5095		22	4	NA	NA	0	NA	NA		1E244279-9EC9-452F-964C-3E614F815BD7	Scheduled Follow-up Submission		Low	No	YES	NA		Right		NA	12	5	G3		NA	NA	No	M0	N0	T3a	5095		TUMOR FREE	Low		NO
77	TCGA-CJ-5678-01A	YES	NO	YES	NO	62	90.68.0	Nationwide Children's Hospital	TCGA-CJ-5678-F10760	f8c6167c-f51b-4901-b96a-4ba1d6fa2c1c	TCGA-CJ-5678		22	26	399	NA	0	399	1		A863EDDA-EFF8-47C7-96C7-1BEAAD35B98C			Normal	No	YES	NA		Left		1	12	4	G3		0	NA	No	M1	N0	T2b	5678	At Recurrence/Progression Of Disease	WITH TUMOR	Normal		YES
78	TCGA-CJ-5678-11A	YES	NO	YES	NO	62	90.68.0	Nationwide Children's Hospital	TCGA-CJ-5678-F10760	f8c6167c-f51b-4901-b96a-4ba1d6fa2c1c	TCGA-CJ-5678		22	26	399	NA	0	399	1		A863EDDA-EFF8-47C7-96C7-1BEAAD35B98C			Normal	No	YES	NA		Left		1	12	4	G3		0	NA	No	M1	N0	T2b	5678	At Recurrence/Progression Of Disease	WITH TUMOR	Normal		YES
79	TCGA-G6-A5PC-01A					54	340.41.0	Nationwide Children's Hospital			TCGA-G6-A5PC	M1	22	NA	NA	NA	0	NA	NA		336073F7-7AC6-4398-BF3F-E0D41F58D480			Normal	No	YES	NA	Normal	Left		1	12	NA	G4		0	30	No	M1	N0	T1b	A5PC			Normal		YES
80	TCGA-A3-3374-01A					51	32.77.0	Nationwide Children's Hospital	TCGA-A3-3374-F493	2b4305cd-628c-4d57-beab-a20a8ea03c2c	TCGA-A3-3374		22	11	NA	NA	0	NA	NA		DE531716-B047-4D46-B9DA-4179DD8D4D41				No	YES	NA		Right		NA	12	5	G2		NA	NA	No	M0	N0	T1b	3374
81	TCGA-A3-3374-11A					51	32.77.0	Nationwide Children's Hospital	TCGA-A3-3374-F493	2b4305cd-628c-4d57-beab-a20a8ea03c2c	TCGA-A3-3374		22	11	NA	NA	0	NA	NA		DE531716-B047-4D46-B9DA-4179DD8D4D41				No	YES	NA		Right		NA	12	5	G2		NA	NA	No	M0	N0	T1b	3374
82	TCGA-CJ-4884-01A	NO	NO	NO	NO	72	65.72.0	Nationwide Children's Hospital	TCGA-CJ-4884-F6885	63614782-c81d-4991-9076-c23294aea366	TCGA-CJ-4884		22	28	NA	NA	0	NA	NA		DAE46504-7A5B-4AE1-A2CB-24683BCB0340			Normal	No	YES	NA		Right		NA	12	1	G3		NA	NA	No	M0	NX	T3a	4884		TUMOR FREE	Normal		NO
83	TCGA-CJ-4884-11A	NO	NO	NO	NO	72	65.72.0	Nationwide Children's Hospital	TCGA-CJ-4884-F6885	63614782-c81d-4991-9076-c23294aea366	TCGA-CJ-4884		22	28	NA	NA	0	NA	NA		DAE46504-7A5B-4AE1-A2CB-24683BCB0340			Normal	No	YES	NA		Right		NA	12	1	G3		NA	NA	No	M0	NX	T3a	4884		TUMOR FREE	Normal		NO
84	TCGA-B4-5832-01A					65	105.71.0	Nationwide Children's Hospital	TCGA-B4-5832-F68994	3A788A81-EDAF-49E0-9F42-935350A94AF3	TCGA-B4-5832		22	24	NA	NA	0	NA	NA	Normal	CAC4765E-E48A-44F7-8AA0-CCD3BBD46C47	Scheduled Follow-up Submission		Normal	No	YES	NA		Left	YES	NA	12	12	G2	NO	NA	NA	No	M0	N0	T3b	5832			Normal	NO	NO	Complete Remission/Response	NO
85	TCGA-BP-4335-01A	NO	NO	NO	NO	65	64.72.0	Nationwide Children's Hospital	TCGA-BP-4335-F10964	d92b5891-dd9e-4e01-8dba-fe6c4faeb0a2	TCGA-BP-4335		22	2	NA	NA	0	454	NA		50CA5B51-CC28-4F1A-B8C5-A56AF6FE6A0A			Low	No	YES	NA		Left		NA	12	5	G3		NA	NA	No	M1	N0	T3a	4335		WITH TUMOR	Elevated		NO
86	TCGA-BP-4335-11A	NO	NO	NO	NO	65	64.72.0	Nationwide Children's Hospital	TCGA-BP-4335-F10964	d92b5891-dd9e-4e01-8dba-fe6c4faeb0a2	TCGA-BP-4335		22	2	NA	NA	0	454	NA		50CA5B51-CC28-4F1A-B8C5-A56AF6FE6A0A			Low	No	YES	NA		Left		NA	12	5	G3		NA	NA	No	M1	N0	T3a	4335		WITH TUMOR	Elevated		NO
87	TCGA-B0-4710-01A					75	82.75.0	Nationwide Children's Hospital	TCGA-B0-4710-F20243	c8b727b1-0cf2-4245-b9a3-8e1833c33a42	TCGA-B0-4710		22	9	NA	NA	0	NA	NA		65653168-678B-4098-B5E6-D3E8ACB93CE6	Scheduled Follow-up Submission		Low	No	YES	NA		Right		NA	12	1	G3		NA	NA	No	M0	N0	T3a	4710		TUMOR FREE	Low		NO
88	TCGA-B0-4710-11A					75	82.75.0	Nationwide Children's Hospital	TCGA-B0-4710-F20243	c8b727b1-0cf2-4245-b9a3-8e1833c33a42	TCGA-B0-4710		22	9	NA	NA	0	NA	NA		65653168-678B-4098-B5E6-D3E8ACB93CE6	Scheduled Follow-up Submission		Low	No	YES	NA		Right		NA	12	1	G3		NA	NA	No	M0	N0	T3a	4710		TUMOR FREE	Low		NO
89	TCGA-A3-3370-01A					48	68.74.0	Nationwide Children's Hospital	TCGA-A3-3370-F42808	238985B1-6BBC-41FC-B78E-7E9224276E92	TCGA-A3-3370		22	30	NA	NA	0	NA	NA		F070105D-B266-4A7C-ABC4-8050DCAA7478	Scheduled Follow-up Submission	Complete Remission/Response		No	YES	NA		Left	NO	NA	12	4	G2	NO	NA	NA	No	M0	N0	T1b	3370		TUMOR FREE		NO	NO	Complete Remission/Response	NO
90	TCGA-A3-3370-11A					48	68.74.0	Nationwide Children's Hospital	TCGA-A3-3370-F42808	238985B1-6BBC-41FC-B78E-7E9224276E92	TCGA-A3-3370		22	30	NA	NA	0	NA	NA		F070105D-B266-4A7C-ABC4-8050DCAA7478	Scheduled Follow-up Submission	Complete Remission/Response		No	YES	NA		Left	NO	NA	12	4	G2	NO	NA	NA	No	M0	N0	T1b	3370		TUMOR FREE		NO	NO	Complete Remission/Response	NO
91	TCGA-CW-5588-01A	NO	NO	NO	NO	78	90.68.0	Nationwide Children's Hospital	TCGA-CW-5588-F8607	157b995f-cdcb-4494-afb3-a1d22604078d	TCGA-CW-5588		22	1	NA	NA	0	NA	0		1477CAB6-6848-4B64-8E0C-9C33339F8B31				No	YES	NA		Right		NA	12	3	G2		NA	NA	No	M0	NX	T1a	5588					NO
92	TCGA-CW-5588-11A	NO	NO	NO	NO	78	90.68.0	Nationwide Children's Hospital	TCGA-CW-5588-F8607	157b995f-cdcb-4494-afb3-a1d22604078d	TCGA-CW-5588		22	1	NA	NA	0	NA	0		1477CAB6-6848-4B64-8E0C-9C33339F8B31				No	YES	NA		Right		NA	12	3	G2		NA	NA	No	M0	NX	T1a	5588					NO
93	TCGA-BP-5181-01A					58	70.72.0	Nationwide Children's Hospital	TCGA-BP-5181-F8055	34d62aff-971e-4ade-a17a-7fa868548281	TCGA-BP-5181		22	22	NA	NA	0	NA	NA		880B1659-BD0B-471A-9FC0-D741949B8C40			Low	No	YES	NA		Left		NA	12	2	G2		NA	NA	Yes	M0	NX	T1b	5181		TUMOR FREE	Low		NO
94	TCGA-BP-5181-11A					58	70.72.0	Nationwide Children's Hospital	TCGA-BP-5181-F8055	34d62aff-971e-4ade-a17a-7fa868548281	TCGA-BP-5181		22	22	NA	NA	0	NA	NA		880B1659-BD0B-471A-9FC0-D741949B8C40			Low	No	YES	NA		Left		NA	12	2	G2		NA	NA	Yes	M0	NX	T1b	5181		TUMOR FREE	Low		NO
95	TCGA-CZ-5453-01A					67	82.75.0	Nationwide Children's Hospital	TCGA-CZ-5453-F8975	aabc9866-b223-4adf-bf5a-289beac4b71a	TCGA-CZ-5453		22	10	NA	NA	0	NA	NA		E529E32A-2E7C-4042-A33E-F8E49617B895			Low	No	YES	NA		Left		NA	12	3	G2		NA	NA	No	M0	NX	T2	5453			Normal		NO
96	TCGA-CZ-5453-11A					67	82.75.0	Nationwide Children's Hospital	TCGA-CZ-5453-F8975	aabc9866-b223-4adf-bf5a-289beac4b71a	TCGA-CZ-5453		22	10	NA	NA	0	NA	NA		E529E32A-2E7C-4042-A33E-F8E49617B895			Low	No	YES	NA		Left		NA	12	3	G2		NA	NA	No	M0	NX	T2	5453			Normal		NO
97	TCGA-EU-5907-01A				NO	81	105.71.0	Nationwide Children's Hospital	TCGA-EU-5907-F12012	6eebe091-311a-4030-9af8-b76fc20b2b1a	TCGA-EU-5907		22	20	NA	NA	0	NA	0		5AAADF1D-0486-401B-81D6-A9D923986449			Normal	No	YES	100		Right		NA	12	5	G3		NA	NA	No	M0	NX	T3a	5907	Other	TUMOR FREE	Elevated		NO
98	TCGA-B8-5158-01A			NO	NO	56	68.74.0	Nationwide Children's Hospital	TCGA-B8-5158-F4851	5bc0d813-056e-43a4-b11d-9a96830bb1ad	TCGA-B8-5158		22	16	NA	NA	0	NA	0		D52B6099-84EE-451A-A6B6-8359FE4B0777			Normal	No	YES	NA		Left		15	12	12	G4		1	10	No	M0	N1	T3a	5158	Post Adjuvant Therapy	TUMOR FREE	Normal		YES
99	TCGA-CJ-6031-01A					54	105.71.0	Nationwide Children's Hospital	TCGA-CJ-6031-F15201	ad47ffa8-6925-4b86-89de-f08505444a8b	TCGA-CJ-6031		22	15	NA	NA	0	NA	NA		9B1FEDC3-FB46-416D-AA61-4EAD75404EC6			Normal	No	YES	NA	Normal	Right		NA	12	8	G3		NA	NA	No	M0	NX	T1b	6031		TUMOR FREE	Normal		NO
100	TCGA-CJ-6031-11A					54	105.71.0	Nationwide Children's Hospital	TCGA-CJ-6031-F15201	ad47ffa8-6925-4b86-89de-f08505444a8b	TCGA-CJ-6031		22	15	NA	NA	0	NA	NA		9B1FEDC3-FB46-416D-AA61-4EAD75404EC6			Normal	No	YES	NA	Normal	Right		NA	12	8	G3		NA	NA	No	M0	NX	T1b	6031		TUMOR FREE	Normal		NO
101	TCGA-B0-4815-01A					65	82.75.0	Nationwide Children's Hospital	TCGA-B0-4815-F20700	a93e0a95-6463-4efa-b800-98ee4777baef	TCGA-B0-4815		22	19	NA	NA	0	NA	NA		7A393200-D583-4BA1-8618-69C1CB15935C	Scheduled Follow-up Submission		Low	No	YES	NA		Left		NA	12	1	G4		NA	NA	No	M0	NX	T3a	4815		WITH TUMOR			NO
102	TCGA-B0-4815-11A					65	82.75.0	Nationwide Children's Hospital	TCGA-B0-4815-F20700	a93e0a95-6463-4efa-b800-98ee4777baef	TCGA-B0-4815		22	19	NA	NA	0	NA	NA		7A393200-D583-4BA1-8618-69C1CB15935C	Scheduled Follow-up Submission		Low	No	YES	NA		Left		NA	12	1	G4		NA	NA	No	M0	NX	T3a	4815		WITH TUMOR			NO
103	TCGA-DV-5565-01A					59	90.68.0	Nationwide Children's Hospital	TCGA-DV-5565-F10715	56e412ae-9365-461e-bfc5-d991d3f492a7	TCGA-DV-5565		22	25	NA	NA	0	NA	0		14156836-30B7-4935-A931-14FE5625F055			Normal	No	YES	100	Elevated	Right		NA	12	3	G2		NA	NA	Yes	M0	NX	T1a	5565	Other	WITH TUMOR	Low		NO
104	TCGA-CZ-5986-01A	NO	NO	NO	NO	61	105.71.0	Nationwide Children's Hospital	TCGA-CZ-5986-F11189	90236459-c8bc-489c-b8a9-428ce67c1ea9	TCGA-CZ-5986		22	4	NA	NA	0	NA	0		6D17AF7E-0686-4984-839A-DE4F5A9E86ED			Low	No	YES	NA		Left		4	12	5	G3		0	NA	No	M0	N0	T1	5986	Other	TUMOR FREE	Normal		YES
105	TCGA-CZ-5986-11A	NO	NO	NO	NO	61	105.71.0	Nationwide Children's Hospital	TCGA-CZ-5986-F11189	90236459-c8bc-489c-b8a9-428ce67c1ea9	TCGA-CZ-5986		22	4	NA	NA	0	NA	0		6D17AF7E-0686-4984-839A-DE4F5A9E86ED			Low	No	YES	NA		Left		4	12	5	G3		0	NA	No	M0	N0	T1	5986	Other	TUMOR FREE	Normal		YES
106	TCGA-CZ-5459-01A	NO	NO	NO	NO	63	82.75.0	Nationwide Children's Hospital	TCGA-CZ-5459-F9025	7c796847-e38e-4ab5-9179-3c352c23ee9c	TCGA-CZ-5459		22	11	NA	NA	0	NA	NA		F67FC842-A758-45D0-98D9-25E97792F8A5			Low	No	YES	NA		Right		NA	12	3	G3		NA	NA	No	M0	NX	T3b	5459	Other	TUMOR FREE	Normal		NO
107	TCGA-CZ-5459-01B	NO	NO	NO	NO	63	82.75.0	Nationwide Children's Hospital	TCGA-CZ-5459-F9025	7c796847-e38e-4ab5-9179-3c352c23ee9c	TCGA-CZ-5459		22	11	NA	NA	0	NA	NA		F67FC842-A758-45D0-98D9-25E97792F8A5			Low	No	YES	NA		Right		NA	12	3	G3		NA	NA	No	M0	NX	T3b	5459	Other	TUMOR FREE	Normal		NO
108	TCGA-CZ-5459-11A	NO	NO	NO	NO	63	82.75.0	Nationwide Children's Hospital	TCGA-CZ-5459-F9025	7c796847-e38e-4ab5-9179-3c352c23ee9c	TCGA-CZ-5459		22	11	NA	NA	0	NA	NA		F67FC842-A758-45D0-98D9-25E97792F8A5			Low	No	YES	NA		Right		NA	12	3	G3		NA	NA	No	M0	NX	T3b	5459	Other	TUMOR FREE	Normal		NO
109	TCGA-BP-4160-01A					67	64.72.0	Nationwide Children's Hospital	TCGA-BP-4160-F7559	3cd689e7-ce2d-4b94-ae79-c16d61e7af4e	TCGA-BP-4160		22	10	NA	NA	0	NA	NA		1B7B33E4-09CB-4C2F-8D24-BA22E05F0E42			Low	No	YES	NA		Left		3	12	2	G2		0	NA	Yes	M0	N0	T3a	4160		TUMOR FREE	Normal		YES
110	TCGA-BP-4160-11A					67	64.72.0	Nationwide Children's Hospital	TCGA-BP-4160-F7559	3cd689e7-ce2d-4b94-ae79-c16d61e7af4e	TCGA-BP-4160		22	10	NA	NA	0	NA	NA		1B7B33E4-09CB-4C2F-8D24-BA22E05F0E42			Low	No	YES	NA		Left		3	12	2	G2		0	NA	Yes	M0	N0	T3a	4160		TUMOR FREE	Normal		YES
111	TCGA-BP-5009-01A	YES	NO	NO	NO	52	69.68.0	Nationwide Children's Hospital	TCGA-BP-5009-F9643	5cfbdfea-3927-44f6-93c0-8884d2664a9f	TCGA-BP-5009		22	29	NA	NA	0	324	NA		5E0FCE94-091E-4BB1-A561-9D4DCACD7E32			Low	No	YES	NA		Left		NA	12	3	G3		NA	NA	Yes	M0	NX	T1b	5009		WITH TUMOR	Normal		NO
112	TCGA-BP-5009-11A	YES	NO	NO	NO	52	69.68.0	Nationwide Children's Hospital	TCGA-BP-5009-F9643	5cfbdfea-3927-44f6-93c0-8884d2664a9f	TCGA-BP-5009		22	29	NA	NA	0	324	NA		5E0FCE94-091E-4BB1-A561-9D4DCACD7E32			Low	No	YES	NA		Left		NA	12	3	G3		NA	NA	Yes	M0	NX	T1b	5009		WITH TUMOR	Normal		NO
113	TCGA-A3-3380-01A					54	32.77.0	Nationwide Children's Hospital	TCGA-A3-3380-F497	37d9dada-7878-4c31-a6ac-79127688f8b6	TCGA-A3-3380		22	11	NA	NA	0	NA	NA		5B278272-5310-4D92-BB82-B89452D86D73				No	YES	NA		Left		NA	12	5	G2		NA	NA	No	M0	N0	T1	3380		TUMOR FREE			NO
114	TCGA-A3-3380-11A					54	32.77.0	Nationwide Children's Hospital	TCGA-A3-3380-F497	37d9dada-7878-4c31-a6ac-79127688f8b6	TCGA-A3-3380		22	11	NA	NA	0	NA	NA		5B278272-5310-4D92-BB82-B89452D86D73				No	YES	NA		Left		NA	12	5	G2		NA	NA	No	M0	N0	T1	3380		TUMOR FREE			NO
115	TCGA-B2-5639-01A	YES		NO		46	90.68.0	Nationwide Children's Hospital	TCGA-B2-5639-F15319	66c31445-90ed-4d88-a38a-7a8bef9ff3e6	TCGA-B2-5639		22	17	NA	NA	0	163	1		4494D745-57F6-457A-A099-77CD0B85856A			Normal	Yes	YES	NA		Left		NA	12	8	G3		NA	NA	No	M1	NX	T3	5639	At Recurrence/Progression Of Disease	WITH TUMOR	Normal		NO
116	TCGA-B2-5639-11A	YES		NO		46	90.68.0	Nationwide Children's Hospital	TCGA-B2-5639-F15319	66c31445-90ed-4d88-a38a-7a8bef9ff3e6	TCGA-B2-5639		22	17	NA	NA	0	163	1		4494D745-57F6-457A-A099-77CD0B85856A			Normal	Yes	YES	NA		Left		NA	12	8	G3		NA	NA	No	M1	NX	T3	5639	At Recurrence/Progression Of Disease	WITH TUMOR	Normal		NO
117	TCGA-BP-4769-01A					63	64.72.0	Nationwide Children's Hospital	TCGA-BP-4769-F7809	2e1c6231-f81b-4565-98f3-f278799ac42c	TCGA-BP-4769		22	15	NA	NA	0	NA	NA		65BA6981-C3A2-4054-8A18-FFA4B65E1999			Low	No	YES	NA		Left		NA	12	2	G2		NA	NA	No	M0	NX	T1a	4769		TUMOR FREE	Normal		NO
118	TCGA-BP-4769-11A					63	64.72.0	Nationwide Children's Hospital	TCGA-BP-4769-F7809	2e1c6231-f81b-4565-98f3-f278799ac42c	TCGA-BP-4769		22	15	NA	NA	0	NA	NA		65BA6981-C3A2-4054-8A18-FFA4B65E1999			Low	No	YES	NA		Left		NA	12	2	G2		NA	NA	No	M0	NX	T1a	4769		TUMOR FREE	Normal		NO
119	TCGA-BP-4797-01A	NO	NO	NO	NO	34	65.72.0	Nationwide Children's Hospital	TCGA-BP-4797-F11388	98d6602d-ca26-41f3-b6a6-468aa5443738	TCGA-BP-4797		22	9	NA	NA	0	NA	NA		89F92412-2866-49D3-A460-9C2DD10E40C1			Normal	No	YES	NA		Right		5	12	5	G3		0	NA	No	M0	N0	T3b	4797		TUMOR FREE	Normal		YES
120	TCGA-BP-4797-11A	NO	NO	NO	NO	34	65.72.0	Nationwide Children's Hospital	TCGA-BP-4797-F11388	98d6602d-ca26-41f3-b6a6-468aa5443738	TCGA-BP-4797		22	9	NA	NA	0	NA	NA		89F92412-2866-49D3-A460-9C2DD10E40C1			Normal	No	YES	NA		Right		5	12	5	G3		0	NA	No	M0	N0	T3b	4797		TUMOR FREE	Normal		YES
121	TCGA-CZ-5462-01A					83	82.75.0	Nationwide Children's Hospital	TCGA-CZ-5462-F9044	0d06e313-92c4-45c1-8e1c-d187096e7db6	TCGA-CZ-5462		22	11	NA	NA	0	NA	NA		BDC19515-3226-4CDD-B63D-962E416F7410			Low	No	YES	NA		Right		NA	12	3	G3		NA	NA	No	M1	NX	T1b	5462	At Recurrence/Progression Of Disease	WITH TUMOR	Normal		NO
122	TCGA-CZ-5462-11A					83	82.75.0	Nationwide Children's Hospital	TCGA-CZ-5462-F9044	0d06e313-92c4-45c1-8e1c-d187096e7db6	TCGA-CZ-5462		22	11	NA	NA	0	NA	NA		BDC19515-3226-4CDD-B63D-962E416F7410			Low	No	YES	NA		Right		NA	12	3	G3		NA	NA	No	M1	NX	T1b	5462	At Recurrence/Progression Of Disease	WITH TUMOR	Normal		NO
123	TCGA-A3-3352-01A					74	32.77.0	Nationwide Children's Hospital	TCGA-A3-3352-F42810	40C8F44B-CC7D-404D-BB59-59D1460AA904	TCGA-A3-3352		22	30	NA	NA	0	NA	NA		B581CC3D-671F-4C49-9CA4-4656EE89EE6F	Scheduled Follow-up Submission	Complete Remission/Response		No	YES	NA		Left	NO	NA	12	4	G3	NO	NA	NA	No	M0	N0	T3a	3352		TUMOR FREE		NO	NO	Complete Remission/Response	NO
124	TCGA-A3-3352-11A					74	32.77.0	Nationwide Children's Hospital	TCGA-A3-3352-F42810	40C8F44B-CC7D-404D-BB59-59D1460AA904	TCGA-A3-3352		22	30	NA	NA	0	NA	NA		B581CC3D-671F-4C49-9CA4-4656EE89EE6F	Scheduled Follow-up Submission	Complete Remission/Response		No	YES	NA		Left	NO	NA	12	4	G3	NO	NA	NA	No	M0	N0	T3a	3352		TUMOR FREE		NO	NO	Complete Remission/Response	NO
125	TCGA-CJ-4882-01A	NO	NO	NO	NO	57	70.72.0	Nationwide Children's Hospital	TCGA-CJ-4882-F7304	c0783bba-3d18-44b3-8714-974cebebbf8c	TCGA-CJ-4882		22	8	NA	NA	0	NA	0		E65DE8B5-5DB5-48C7-8726-0001DBD71D96			Low	No	YES	NA	Normal	Right		2	12	2	G3		0	NA	No	M0	NX	T3a	4882	Other	TUMOR FREE	Normal		YES
126	TCGA-CJ-4882-11A	NO	NO	NO	NO	57	70.72.0	Nationwide Children's Hospital	TCGA-CJ-4882-F7304	c0783bba-3d18-44b3-8714-974cebebbf8c	TCGA-CJ-4882		22	8	NA	NA	0	NA	0		E65DE8B5-5DB5-48C7-8726-0001DBD71D96			Low	No	YES	NA	Normal	Right		2	12	2	G3		0	NA	No	M0	NX	T3a	4882	Other	TUMOR FREE	Normal		YES
127	TCGA-CJ-4881-01A	YES	YES	NO	NO	41	65.72.0	Nationwide Children's Hospital	TCGA-CJ-4881-F6884	f1724fa5-1d87-4a20-960c-beb3c3c16a84	TCGA-CJ-4881		22	28	NA	NA	0	1881	1		8F9247B0-809C-4EFC-93CC-9E9CFA12659E			Normal	No	YES	NA	Normal	Right		NA	12	1	G3		NA	NA	No	M0	NX	T3a	4881	At Recurrence/Progression Of Disease	WITH TUMOR	Normal		NO
128	TCGA-CJ-4881-11A	YES	YES	NO	NO	41	65.72.0	Nationwide Children's Hospital	TCGA-CJ-4881-F6884	f1724fa5-1d87-4a20-960c-beb3c3c16a84	TCGA-CJ-4881		22	28	NA	NA	0	1881	1		8F9247B0-809C-4EFC-93CC-9E9CFA12659E			Normal	No	YES	NA	Normal	Right		NA	12	1	G3		NA	NA	No	M0	NX	T3a	4881	At Recurrence/Progression Of Disease	WITH TUMOR	Normal		NO
129	TCGA-BP-4771-01A	NO		NO	NO	62	64.72.0	Nationwide Children's Hospital	TCGA-BP-4771-F9769	91789e11-0377-464c-bb1a-38a03d4959c9	TCGA-BP-4771		22	31	NA	NA	0	NA	NA		B601578C-A62F-4B6A-B8E8-599C1AEEDED7			Normal	Yes	YES	NA		Right		5	12	3	G4		0	NA	No	M1	N0	T3a	4771		WITH TUMOR	Normal		YES
130	TCGA-BP-4771-11A	NO		NO	NO	62	64.72.0	Nationwide Children's Hospital	TCGA-BP-4771-F9769	91789e11-0377-464c-bb1a-38a03d4959c9	TCGA-BP-4771		22	31	NA	NA	0	NA	NA		B601578C-A62F-4B6A-B8E8-599C1AEEDED7			Normal	Yes	YES	NA		Right		5	12	3	G4		0	NA	No	M1	N0	T3a	4771		WITH TUMOR	Normal		YES
131	TCGA-BP-5170-01A					55	70.72.0	Nationwide Children's Hospital	TCGA-BP-5170-F8044	3cfb59d2-2da7-4433-b328-a0b396a58bdf	TCGA-BP-5170		22	22	NA	NA	0	NA	NA		52A3AC70-A10B-4C2C-A72F-C8AB503177D0			Normal	No	YES	NA		Right		NA	12	2	G2		NA	NA	No	M0	NX	T1a	5170		TUMOR FREE	Normal		NO
132	TCGA-BP-5170-11A					55	70.72.0	Nationwide Children's Hospital	TCGA-BP-5170-F8044	3cfb59d2-2da7-4433-b328-a0b396a58bdf	TCGA-BP-5170		22	22	NA	NA	0	NA	NA		52A3AC70-A10B-4C2C-A72F-C8AB503177D0			Normal	No	YES	NA		Right		NA	12	2	G2		NA	NA	No	M0	NX	T1a	5170		TUMOR FREE	Normal		NO
133	TCGA-BP-4760-01A	NO	NO	NO	NO	69	68.74.0	Nationwide Children's Hospital	TCGA-BP-4760-F9765	7dc42b6e-c5b2-4ea7-963c-72823ef142e8	TCGA-BP-4760		22	31	NA	NA	0	1457	NA		EF8ACCA2-1AF4-4C30-ABCB-7DB4E5395B19			Normal	No	YES	NA		Left		NA	12	3	G2		NA	NA	Yes	M0	NX	T1a	4760		WITH TUMOR	Normal		NO
134	TCGA-BP-4760-11A	NO	NO	NO	NO	69	68.74.0	Nationwide Children's Hospital	TCGA-BP-4760-F9765	7dc42b6e-c5b2-4ea7-963c-72823ef142e8	TCGA-BP-4760		22	31	NA	NA	0	1457	NA		EF8ACCA2-1AF4-4C30-ABCB-7DB4E5395B19			Normal	No	YES	NA		Left		NA	12	3	G2		NA	NA	Yes	M0	NX	T1a	4760		WITH TUMOR	Normal		NO
135	TCGA-CZ-4865-01A	NO	NO	NO	NO	70	82.75.0	Nationwide Children's Hospital	TCGA-CZ-4865-F7768	5172537c-3372-44b6-a894-6ab13124752b	TCGA-CZ-4865		22	14	NA	NA	0	NA	NA		EADF8516-AA07-48A2-B8F0-751E3F271A24			Normal	Yes	YES	NA		Left		NA	12	2	G2		NA	NA	Yes	M0	NX	T1a	4865	Other	TUMOR FREE	Normal		NO
136	TCGA-CZ-4865-11A	NO	NO	NO	NO	70	82.75.0	Nationwide Children's Hospital	TCGA-CZ-4865-F7768	5172537c-3372-44b6-a894-6ab13124752b	TCGA-CZ-4865		22	14	NA	NA	0	NA	NA		EADF8516-AA07-48A2-B8F0-751E3F271A24			Normal	Yes	YES	NA		Left		NA	12	2	G2		NA	NA	Yes	M0	NX	T1a	4865	Other	TUMOR FREE	Normal		NO
137	TCGA-CJ-4644-01A	YES	YES	YES	YES	48	50.77.0	Nationwide Children's Hospital	TCGA-CJ-4644-F6614	e7fec04d-b460-40fa-b2f3-26b9bfd5d7e8	TCGA-CJ-4644		22	24	105	105	0	93	2		321A1AFE-E23E-46B8-BC2E-4400CB793B15			Low	No	YES	NA		Left		NA	12	1	G3		NA	NA	No	M1	N0	T3a	4644	At Recurrence/Progression Of Disease	WITH TUMOR	Elevated		NO
138	TCGA-CJ-4644-11A	YES	YES	YES	YES	48	50.77.0	Nationwide Children's Hospital	TCGA-CJ-4644-F6614	e7fec04d-b460-40fa-b2f3-26b9bfd5d7e8	TCGA-CJ-4644		22	24	105	105	0	93	2		321A1AFE-E23E-46B8-BC2E-4400CB793B15			Low	No	YES	NA		Left		NA	12	1	G3		NA	NA	No	M1	N0	T3a	4644	At Recurrence/Progression Of Disease	WITH TUMOR	Elevated		NO
139	TCGA-CZ-5464-01A					69	82.75.0	Nationwide Children's Hospital	TCGA-CZ-5464-F9058	a1ec8133-69b2-4b93-8530-5ebbda825198	TCGA-CZ-5464		22	11	NA	NA	0	NA	NA		57EEABDE-242B-40A0-BE3E-EF909EAE4F67			Low	No	YES	NA		Left		NA	12	3	G2		NA	NA	No	M1	NX	T3b	5464		WITH TUMOR	Normal		NO
140	TCGA-CZ-5464-11A					69	82.75.0	Nationwide Children's Hospital	TCGA-CZ-5464-F9058	a1ec8133-69b2-4b93-8530-5ebbda825198	TCGA-CZ-5464		22	11	NA	NA	0	NA	NA		57EEABDE-242B-40A0-BE3E-EF909EAE4F67			Low	No	YES	NA		Left		NA	12	3	G2		NA	NA	No	M1	NX	T3b	5464		WITH TUMOR	Normal		NO
141	TCGA-CW-5587-01A	NO	NO	YES	NO	62	90.68.0	Nationwide Children's Hospital	TCGA-CW-5587-F8600	35a6608d-d518-40da-9477-64be60747009	TCGA-CW-5587		22	1	2219	NA	0	2003	NA		218A732A-B0DF-4E75-ABBD-B2958D0929D0				No	YES	NA		Left		8	12	3	G2		0	NA	No	M0	N0	T3b	5587		TUMOR FREE			YES
142	TCGA-CW-5587-11A	NO	NO	YES	NO	62	90.68.0	Nationwide Children's Hospital	TCGA-CW-5587-F8600	35a6608d-d518-40da-9477-64be60747009	TCGA-CW-5587		22	1	2219	NA	0	2003	NA		218A732A-B0DF-4E75-ABBD-B2958D0929D0				No	YES	NA		Left		8	12	3	G2		0	NA	No	M0	N0	T3b	5587		TUMOR FREE			YES
143	TCGA-BP-4765-01A					43	64.72.0	Nationwide Children's Hospital	TCGA-BP-4765-F7805	907bc891-a548-4bb0-a445-2cd96b7ce664	TCGA-BP-4765		22	15	NA	NA	0	NA	NA		37B7144F-DCAA-45FB-ABE4-9A694E7DC83E			Normal	No	YES	NA		Right		NA	12	2	G2		NA	NA	No	M0	NX	T1a	4765		TUMOR FREE	Normal		NO
144	TCGA-BP-4765-11A					43	64.72.0	Nationwide Children's Hospital	TCGA-BP-4765-F7805	907bc891-a548-4bb0-a445-2cd96b7ce664	TCGA-BP-4765		22	15	NA	NA	0	NA	NA		37B7144F-DCAA-45FB-ABE4-9A694E7DC83E			Normal	No	YES	NA		Right		NA	12	2	G2		NA	NA	No	M0	NX	T1a	4765		TUMOR FREE	Normal		NO
145	TCGA-B8-A54F-01A					49	274.47.0	Nationwide Children's Hospital	TCGA-B8-A54F-F56688	A73E82A8-3101-4C91-B793-B913E16361DE	TCGA-B8-A54F	M0	22	18	NA	NA	0	NA	NA		70ADD31E-597D-4A22-9664-77CE72D983DD	Scheduled Follow-up Submission	Complete Remission/Response		No	YES	NA	Normal	Left	NO	NA	12	2	G2	NO	NA	30	No	MX	NX	T1a	A54F		TUMOR FREE		NO	NO	Complete Remission/Response	NO
146	TCGA-B0-5713-01A					75	105.71.0	Nationwide Children's Hospital	TCGA-B0-5713-F31972	1f82d718-2e53-4875-b975-c7c1a0a6fc22	TCGA-B0-5713		22	14	NA	NA	0	NA	NA		AE33AC1C-8A00-4E3C-820D-1FB995A03971	Scheduled Follow-up Submission		Normal	No	YES	NA		Left		NA	12	5	G3		NA	NA	No	M0	N0	T3b	5713		TUMOR FREE	Normal		NO
147	TCGA-B0-5713-11A					75	105.71.0	Nationwide Children's Hospital	TCGA-B0-5713-F31972	1f82d718-2e53-4875-b975-c7c1a0a6fc22	TCGA-B0-5713		22	14	NA	NA	0	NA	NA		AE33AC1C-8A00-4E3C-820D-1FB995A03971	Scheduled Follow-up Submission		Normal	No	YES	NA		Left		NA	12	5	G3		NA	NA	No	M0	N0	T3b	5713		TUMOR FREE	Normal		NO
148	TCGA-B4-5835-01A					64	105.71.0	Nationwide Children's Hospital	TCGA-B4-5835-F68996	D419FC85-80C8-4DA8-B5D1-1F9252477D3B	TCGA-B4-5835		22	24	NA	NA	0	NA	NA	Normal	65EDBEAE-AFAD-4734-8F17-053228E035ED	Scheduled Follow-up Submission		Normal	No	YES	NA		Left	YES	7	12	12	G2	NO	0	NA	No	M0	N0	T1	5835			Normal	NO	YES		NO
149	TCGA-BP-4777-01A					46	64.72.0	Nationwide Children's Hospital	TCGA-BP-4777-F7821	ed2e8e62-4876-4ea5-9d8c-c3c71c1b2988	TCGA-BP-4777		22	15	NA	NA	0	NA	NA		96E4650A-E7D1-469E-BAD0-245D5EB4ECA4			Low	No	YES	NA		Right		NA	12	2	G3		NA	NA	No	M0	NX	T1a	4777		TUMOR FREE	Normal		NO
150	TCGA-BP-4777-11A					46	64.72.0	Nationwide Children's Hospital	TCGA-BP-4777-F7821	ed2e8e62-4876-4ea5-9d8c-c3c71c1b2988	TCGA-BP-4777		22	15	NA	NA	0	NA	NA		96E4650A-E7D1-469E-BAD0-245D5EB4ECA4			Low	No	YES	NA		Right		NA	12	2	G3		NA	NA	No	M0	NX	T1a	4777		TUMOR FREE	Normal		NO
151	TCGA-DV-A4VZ-01A					53	274.47.0	Nationwide Children's Hospital	TCGA-DV-A4VZ-F39051	8F82292C-28BE-4306-82CD-BE694C7238C6	TCGA-DV-A4VZ	MX	22	2	NA	NA	0	NA	NA		941858F6-C8B5-46FB-B1CA-BB9F8B48C8BB	Scheduled Follow-up Submission		Normal	No	YES	NA	Normal	Right	YES	NA	12	12	G2		NA	NA	No	MX	NX	T1a	A4VZ			Normal		NO
152	TCGA-CJ-4635-01A					48	65.72.0	Nationwide Children's Hospital	TCGA-CJ-4635-F5654	1c85b014-2aa7-4076-9d46-2b5ce97034c0	TCGA-CJ-4635		22	3	NA	NA	0	NA	NA		89EE70B8-F411-46C2-B37F-AFCD92C6C4E3			Normal	No	YES	NA	Elevated	Left		NA	12	1	G3		NA	NA	No	M0	NX	T1b	4635		TUMOR FREE	Normal		NO
153	TCGA-CJ-4635-11B					48	65.72.0	Nationwide Children's Hospital	TCGA-CJ-4635-F5654	1c85b014-2aa7-4076-9d46-2b5ce97034c0	TCGA-CJ-4635		22	3	NA	NA	0	NA	NA		89EE70B8-F411-46C2-B37F-AFCD92C6C4E3			Normal	No	YES	NA	Elevated	Left		NA	12	1	G3		NA	NA	No	M0	NX	T1b	4635		TUMOR FREE	Normal		NO
154	TCGA-B0-5696-01A	NO	NO	NO	NO	69	90.68.0	Nationwide Children's Hospital	TCGA-B0-5696-F31880	d1808def-6d5b-4824-8284-a4b0b9f7d033	TCGA-B0-5696		22	10	NA	NA	0	1717	NA		507D0844-F036-4CD8-9B65-DD41E09191BD	Scheduled Follow-up Submission		Normal	No	YES	NA		Right		NA	12	5	G4		NA	NA	No	M0	N0	T3a	5696		WITH TUMOR			NO
155	TCGA-B0-5696-11A	NO	NO	NO	NO	69	90.68.0	Nationwide Children's Hospital	TCGA-B0-5696-F31880	d1808def-6d5b-4824-8284-a4b0b9f7d033	TCGA-B0-5696		22	10	NA	NA	0	1717	NA		507D0844-F036-4CD8-9B65-DD41E09191BD	Scheduled Follow-up Submission		Normal	No	YES	NA		Right		NA	12	5	G4		NA	NA	No	M0	N0	T3a	5696		WITH TUMOR			NO
156	TCGA-CZ-5982-01A					59	105.71.0	Nationwide Children's Hospital	TCGA-CZ-5982-F9399	cc0b6f3e-cbab-475c-a2f2-42c8e1b8b1ca	TCGA-CZ-5982		22	22	NA	NA	0	NA	0		F27090BE-27EA-4D33-8184-1D825C32A9F0				No	YES	100		Left		NA	12	3	G2		NA	NA	No	M0	NX	T1a	5982	Other	TUMOR FREE			NO
157	TCGA-CZ-5982-11A					59	105.71.0	Nationwide Children's Hospital	TCGA-CZ-5982-F9399	cc0b6f3e-cbab-475c-a2f2-42c8e1b8b1ca	TCGA-CZ-5982		22	22	NA	NA	0	NA	0		F27090BE-27EA-4D33-8184-1D825C32A9F0				No	YES	100		Left		NA	12	3	G2		NA	NA	No	M0	NX	T1a	5982	Other	TUMOR FREE			NO
158	TCGA-CW-5583-01A					51	90.68.0	Nationwide Children's Hospital	TCGA-CW-5583-F12245	4801db85-f2e2-46d7-b66d-9c233c5addf0	TCGA-CW-5583		22	26	NA	NA	0	NA	2		B2AE604B-085A-461D-A9EE-B95571E0B5E6				No	YES	NA		Right		NA	12	5	G2		NA	NA	No	M0	NX	T1a	5583		TUMOR FREE			NO
159	TCGA-CW-5583-11A					51	90.68.0	Nationwide Children's Hospital	TCGA-CW-5583-F12245	4801db85-f2e2-46d7-b66d-9c233c5addf0	TCGA-CW-5583		22	26	NA	NA	0	NA	2		B2AE604B-085A-461D-A9EE-B95571E0B5E6				No	YES	NA		Right		NA	12	5	G2		NA	NA	No	M0	NX	T1a	5583		TUMOR FREE			NO
160	TCGA-B0-5107-01A	YES	YES	NO	NO	65	68.74.0	Nationwide Children's Hospital	TCGA-B0-5107-F31601	a123d26d-c69c-41d1-8aae-0647e71dd28f	TCGA-B0-5107		22	7	NA	NA	0	549	NA		4C53E6F9-A6FA-4858-BF40-9812D14D203E			Low	No	YES	NA		Right		NA	12	5	G4		NA	NA	No	M1	N0	T2	5107		WITH TUMOR	Normal		NO
161	TCGA-B0-5107-11A	YES	YES	NO	NO	65	68.74.0	Nationwide Children's Hospital	TCGA-B0-5107-F31601	a123d26d-c69c-41d1-8aae-0647e71dd28f	TCGA-B0-5107		22	7	NA	NA	0	549	NA		4C53E6F9-A6FA-4858-BF40-9812D14D203E			Low	No	YES	NA		Right		NA	12	5	G4		NA	NA	No	M1	N0	T2	5107		WITH TUMOR	Normal		NO
162	TCGA-GK-A6C7-01A					76	340.41.0	Nationwide Children's Hospital	TCGA-GK-A6C7-F58350	A4798545-2D45-4B91-ABDA-4E48992FC726	TCGA-GK-A6C7		22	7	NA	NA	0	NA	NA		EC83E48D-D941-4264-B256-533EC32CBBDC	Scheduled Follow-up Submission	Complete Remission/Response	Low	No	YES	NA		Right	YES	NA	12	4		NO	NA	NA	No	MX	NX	T1a	A6C7		TUMOR FREE	Low	NO	NO	Complete Remission/Response	NO
163	TCGA-GK-A6C7-11A					76	340.41.0	Nationwide Children's Hospital	TCGA-GK-A6C7-F58350	A4798545-2D45-4B91-ABDA-4E48992FC726	TCGA-GK-A6C7		22	7	NA	NA	0	NA	NA		EC83E48D-D941-4264-B256-533EC32CBBDC	Scheduled Follow-up Submission	Complete Remission/Response	Low	No	YES	NA		Right	YES	NA	12	4		NO	NA	NA	No	MX	NX	T1a	A6C7		TUMOR FREE	Low	NO	NO	Complete Remission/Response	NO
164	TCGA-B0-4698-01A			NO		75	82.75.0	Nationwide Children's Hospital	TCGA-B0-4698-F20177	39d3357f-39a0-4306-8a07-f27b519d94ef	TCGA-B0-4698		22	6	NA	NA	0	NA	NA		C655446E-6980-4C1A-B450-118E2070FC79	Scheduled Follow-up Submission		Low	No	YES	NA		Left		6	12	1	G4		0	NA	No	M0	NX	T4	4698	At Recurrence/Progression Of Disease	WITH TUMOR	Normal		YES
165	TCGA-B0-4698-11A			NO		75	82.75.0	Nationwide Children's Hospital	TCGA-B0-4698-F20177	39d3357f-39a0-4306-8a07-f27b519d94ef	TCGA-B0-4698		22	6	NA	NA	0	NA	NA		C655446E-6980-4C1A-B450-118E2070FC79	Scheduled Follow-up Submission		Low	No	YES	NA		Left		6	12	1	G4		0	NA	No	M0	NX	T4	4698	At Recurrence/Progression Of Disease	WITH TUMOR	Normal		YES
166	TCGA-BP-4353-01A					61	64.72.0	Nationwide Children's Hospital	TCGA-BP-4353-F7796	25af9c32-909e-4718-8063-4c48a6516c70	TCGA-BP-4353		22	15	NA	NA	0	NA	NA		CE51450F-14B9-466F-BB39-E025520C1636			Normal	Yes	YES	NA		Left		NA	12	2	G2		NA	NA	Yes	M0	N0	T1	4353		TUMOR FREE	Normal		NO
167	TCGA-BP-4353-11A					61	64.72.0	Nationwide Children's Hospital	TCGA-BP-4353-F7796	25af9c32-909e-4718-8063-4c48a6516c70	TCGA-BP-4353		22	15	NA	NA	0	NA	NA		CE51450F-14B9-466F-BB39-E025520C1636			Normal	Yes	YES	NA		Left		NA	12	2	G2		NA	NA	Yes	M0	N0	T1	4353		TUMOR FREE	Normal		NO
168	TCGA-B0-5698-01A					77	105.71.0	Nationwide Children's Hospital	TCGA-B0-5698-F31885	21770b86-4de5-42ea-920b-54d1a50e4cda	TCGA-B0-5698		22	10	NA	NA	0	NA	NA		C1933720-2D59-4709-9FBF-14F6C0620268	Scheduled Follow-up Submission		Normal	No	YES	NA		Right		NA	12	5	G3		NA	NA	Yes	M0	N0	T1b	5698		TUMOR FREE	Normal		NO
169	TCGA-A3-3308-01A					77	32.77.0	Nationwide Children's Hospital	TCGA-A3-3308-F466	33f87611-107f-445a-b8f1-5982a8fc352a	TCGA-A3-3308		22	12	NA	NA	0	NA	NA		676B16DB-D642-4E04-A9D8-4F8164B253D0			Normal	No	YES	NA		Right		NA	12	4	G2		NA	NA	No	M0	N0	T3b	3308		TUMOR FREE	Normal		NO
170	TCGA-A3-3308-11A					77	32.77.0	Nationwide Children's Hospital	TCGA-A3-3308-F466	33f87611-107f-445a-b8f1-5982a8fc352a	TCGA-A3-3308		22	12	NA	NA	0	NA	NA		676B16DB-D642-4E04-A9D8-4F8164B253D0			Normal	No	YES	NA		Right		NA	12	4	G2		NA	NA	No	M0	N0	T3b	3308		TUMOR FREE	Normal		NO
171	TCGA-B8-4148-01A					63	50.77.0	Nationwide Children's Hospital	TCGA-B8-4148-F3286	a9192f03-6b49-4e80-8b66-a78de6bff586	TCGA-B8-4148		22	11	NA	NA	0	NA	NA		62AEE695-8D50-4F1F-8FB5-5E6B5A196351			Normal	No	YES	NA	Normal	Left		NA	12	11	G3		NA	NA	No	M0	N0	T1a	4148		TUMOR FREE	Normal		NO
172	TCGA-CJ-4893-01A	NO	NO	NO	NO	76	65.72.0	Nationwide Children's Hospital	TCGA-CJ-4893-F6879	097f25e4-7e76-46fe-a464-3e1cd9d285b3	TCGA-CJ-4893		22	28	NA	NA	0	NA	NA		E26235CA-7E83-4D1C-8E03-C38A94209072			Normal	No	YES	NA	Normal	Right		NA	12	1	G3		NA	NA	No	M0	NX	T1b	4893		TUMOR FREE	Normal		NO
173	TCGA-CJ-4893-11A	NO	NO	NO	NO	76	65.72.0	Nationwide Children's Hospital	TCGA-CJ-4893-F6879	097f25e4-7e76-46fe-a464-3e1cd9d285b3	TCGA-CJ-4893		22	28	NA	NA	0	NA	NA		E26235CA-7E83-4D1C-8E03-C38A94209072			Normal	No	YES	NA	Normal	Right		NA	12	1	G3		NA	NA	No	M0	NX	T1b	4893		TUMOR FREE	Normal		NO
174	TCGA-B0-5097-01A	NO	YES	NO	YES	59	68.74.0	Nationwide Children's Hospital	TCGA-B0-5097-F31516	d64c7d21-5e2f-457a-8146-67f4ddca8738	TCGA-B0-5097		22	4	NA	359	0	359	NA		010CDFB6-2D0C-4B1D-B922-E97E15EA14B4	Scheduled Follow-up Submission		Normal	No	YES	NA		Right		2	12	5	G2		NA	NA	No	M0	N0	T3b	5097		WITH TUMOR	Normal		YES
175	TCGA-B0-5097-11A	NO	YES	NO	YES	59	68.74.0	Nationwide Children's Hospital	TCGA-B0-5097-F31516	d64c7d21-5e2f-457a-8146-67f4ddca8738	TCGA-B0-5097		22	4	NA	359	0	359	NA		010CDFB6-2D0C-4B1D-B922-E97E15EA14B4	Scheduled Follow-up Submission		Normal	No	YES	NA		Right		2	12	5	G2		NA	NA	No	M0	N0	T3b	5097		WITH TUMOR	Normal		YES
176	TCGA-BP-4973-01A					47	69.68.0	Nationwide Children's Hospital	TCGA-BP-4973-F7907	340e9352-a407-4412-9e9b-0c2fb621ebc3	TCGA-BP-4973		22	17	NA	NA	0	NA	NA		611EC18C-D4FF-4ED7-87B9-D5981163142F			Normal	No	YES	NA		Right		NA	12	2	G3		NA	NA	No	M0	NX	T3a	4973		TUMOR FREE	Normal		NO
177	TCGA-BP-4973-11A					47	69.68.0	Nationwide Children's Hospital	TCGA-BP-4973-F7907	340e9352-a407-4412-9e9b-0c2fb621ebc3	TCGA-BP-4973		22	17	NA	NA	0	NA	NA		611EC18C-D4FF-4ED7-87B9-D5981163142F			Normal	No	YES	NA		Right		NA	12	2	G3		NA	NA	No	M0	NX	T3a	4973		TUMOR FREE	Normal		NO
178	TCGA-B0-4697-01A			NO		46	63.79.0	Nationwide Children's Hospital	TCGA-B0-4697-F20176	a47af1cf-ffca-462a-80f3-f1bb79ff873f	TCGA-B0-4697		22	6	NA	NA	0	NA	NA		0C8DB6CF-8266-43F4-8356-ADA0F0DD90E5	Scheduled Follow-up Submission		Low	No	YES	NA		Right		NA	12	1	G4		NA	NA	No	M1	NX	T3b	4697	At Recurrence/Progression Of Disease	WITH TUMOR	Normal		NO
179	TCGA-B0-4697-11A			NO		46	63.79.0	Nationwide Children's Hospital	TCGA-B0-4697-F20176	a47af1cf-ffca-462a-80f3-f1bb79ff873f	TCGA-B0-4697		22	6	NA	NA	0	NA	NA		0C8DB6CF-8266-43F4-8356-ADA0F0DD90E5	Scheduled Follow-up Submission		Low	No	YES	NA		Right		NA	12	1	G4		NA	NA	No	M1	NX	T3b	4697	At Recurrence/Progression Of Disease	WITH TUMOR	Normal		NO
180	TCGA-A3-3357-01A					62	68.74.0	Nationwide Children's Hospital	TCGA-A3-3357-F42802	8835D625-97CE-4989-ADD0-7D8837B95120	TCGA-A3-3357		22	30	NA	NA	0	NA	NA		D4ECC87E-F3E2-4395-9174-9FEE0BAB60A3	Scheduled Follow-up Submission	Complete Remission/Response		No	YES	NA		Right	NO	NA	12	4	G3	NO	NA	NA	No	M0	N0	T2	3357		TUMOR FREE		NO	NO	Complete Remission/Response	NO
181	TCGA-A3-3357-11A					62	68.74.0	Nationwide Children's Hospital	TCGA-A3-3357-F42802	8835D625-97CE-4989-ADD0-7D8837B95120	TCGA-A3-3357		22	30	NA	NA	0	NA	NA		D4ECC87E-F3E2-4395-9174-9FEE0BAB60A3	Scheduled Follow-up Submission	Complete Remission/Response		No	YES	NA		Right	NO	NA	12	4	G3	NO	NA	NA	No	M0	N0	T2	3357		TUMOR FREE		NO	NO	Complete Remission/Response	NO
182	TCGA-A3-3335-01A	NO	NO	NO	YES	41	32.77.0	Nationwide Children's Hospital	TCGA-A3-3335-F42811	07E8B3D5-0272-419D-B52F-216CBC5EB596	TCGA-A3-3335		22	30	NA	1159	0	1098	NA		E7CEB30D-0FAD-46CA-BB5D-A001DEC979BC	Scheduled Follow-up Submission	Complete Remission/Response		No	YES	NA		Right	NO	NA	12	4	G4	YES	NA	NA	No	M0	N0	T2a	3335		TUMOR FREE		NO	NO	Complete Remission/Response	NO
183	TCGA-A3-3335-11A	NO	NO	NO	YES	41	32.77.0	Nationwide Children's Hospital	TCGA-A3-3335-F42811	07E8B3D5-0272-419D-B52F-216CBC5EB596	TCGA-A3-3335		22	30	NA	1159	0	1098	NA		E7CEB30D-0FAD-46CA-BB5D-A001DEC979BC	Scheduled Follow-up Submission	Complete Remission/Response		No	YES	NA		Right	NO	NA	12	4	G4	YES	NA	NA	No	M0	N0	T2a	3335		TUMOR FREE		NO	NO	Complete Remission/Response	NO
184	TCGA-A3-3358-01A					57	90.68.0	Nationwide Children's Hospital	TCGA-A3-3358-F9304	ff6e4c8b-4dbf-42f0-a6aa-229f38ed4b87	TCGA-A3-3358		22	17	NA	NA	0	NA	NA		FE86A6E3-8435-4A03-BFEB-201F471E8C4E				No	YES	NA		Left		NA	12	3	G2		NA	NA	Yes	M0	N0	T1a	3358		TUMOR FREE			NO
185	TCGA-A3-3358-11A					57	90.68.0	Nationwide Children's Hospital	TCGA-A3-3358-F9304	ff6e4c8b-4dbf-42f0-a6aa-229f38ed4b87	TCGA-A3-3358		22	17	NA	NA	0	NA	NA		FE86A6E3-8435-4A03-BFEB-201F471E8C4E				No	YES	NA		Left		NA	12	3	G2		NA	NA	Yes	M0	N0	T1a	3358		TUMOR FREE			NO
186	TCGA-AK-3431-01A					62	63.79.0	Nationwide Children's Hospital	TCGA-AK-3431-F4335	394c1475-03db-4310-b878-93bd21ee7021	TCGA-AK-3431		22	11	NA	NA	0	NA	NA		C8B657FD-1DC2-43D6-BDEA-0B4110A64EA6				No	YES	NA		Right		NA	12	11	G3		NA	NA	No	M0	NX	T2	3431		TUMOR FREE			NO
187	TCGA-A3-3349-01A			NO	NO	34	50.77.0	Nationwide Children's Hospital	TCGA-A3-3349-F4932	e983f158-38af-4584-b96e-4a79397afea2	TCGA-A3-3349		22	12	NA	NA	0	NA	NA		3D5BE25E-C096-43D5-9BEB-D02F1F3C581B				No	YES	NA		Left		NA	12	7	G2		NA	NA	No	M0	N0	T1b	3349		TUMOR FREE			NO
188	TCGA-A3-3349-11A			NO	NO	34	50.77.0	Nationwide Children's Hospital	TCGA-A3-3349-F4932	e983f158-38af-4584-b96e-4a79397afea2	TCGA-A3-3349		22	12	NA	NA	0	NA	NA		3D5BE25E-C096-43D5-9BEB-D02F1F3C581B				No	YES	NA		Left		NA	12	7	G2		NA	NA	No	M0	N0	T1b	3349		TUMOR FREE			NO
189	TCGA-B0-5109-01A	NO	NO	YES		69	68.74.0	Nationwide Children's Hospital	TCGA-B0-5109-F31613	cd16f020-09ef-4754-8b85-1e7ad94e5b00	TCGA-B0-5109		22	7	100	NA	0	70	NA		DD6C66BF-DC15-4E03-8A83-6985E38CB5FF			Low	No	YES	NA		Left		1	12	5	G4		1	NA	No	M0	N1	T3b	5109		WITH TUMOR	Elevated		YES
190	TCGA-B0-5109-11A	NO	NO	YES		69	68.74.0	Nationwide Children's Hospital	TCGA-B0-5109-F31613	cd16f020-09ef-4754-8b85-1e7ad94e5b00	TCGA-B0-5109		22	7	100	NA	0	70	NA		DD6C66BF-DC15-4E03-8A83-6985E38CB5FF			Low	No	YES	NA		Left		1	12	5	G4		1	NA	No	M0	N1	T3b	5109		WITH TUMOR	Elevated		YES
191	TCGA-BP-4768-01A					72	64.72.0	Nationwide Children's Hospital	TCGA-BP-4768-F7808	47e88b36-8e44-4463-a4d7-bfe24d3ccea7	TCGA-BP-4768		22	15	NA	NA	0	NA	NA		05DE3483-D6FC-4623-856F-7F0AE6F5F6B0			Low	No	YES	NA		Left		7	12	2	G2		0	NA	No	M0	N0	T1a	4768		TUMOR FREE	Low		YES
192	TCGA-BP-4768-11A					72	64.72.0	Nationwide Children's Hospital	TCGA-BP-4768-F7808	47e88b36-8e44-4463-a4d7-bfe24d3ccea7	TCGA-BP-4768		22	15	NA	NA	0	NA	NA		05DE3483-D6FC-4623-856F-7F0AE6F5F6B0			Low	No	YES	NA		Left		7	12	2	G2		0	NA	No	M0	N0	T1a	4768		TUMOR FREE	Low		YES
193	TCGA-B8-4153-01B	YES	NO	NO	NO	74	105.71.0	Nationwide Children's Hospital	TCGA-B8-4153-F12425	c5833e59-d540-4aac-9869-0086197cd21d	TCGA-B8-4153		22	1	NA	NA	0	223	0		B85A0799-1B88-4C02-8264-19F56A58B745			Low	No	YES	NA	Normal	Left		NA	12	6	G3		NA	NA	No	M0	NX	T3a	4153	Post Secondary Therapy	WITH TUMOR	Normal		NO
194	TCGA-B8-4153-11A	YES	NO	NO	NO	74	105.71.0	Nationwide Children's Hospital	TCGA-B8-4153-F12425	c5833e59-d540-4aac-9869-0086197cd21d	TCGA-B8-4153		22	1	NA	NA	0	223	0		B85A0799-1B88-4C02-8264-19F56A58B745			Low	No	YES	NA	Normal	Left		NA	12	6	G3		NA	NA	No	M0	NX	T3a	4153	Post Secondary Therapy	WITH TUMOR	Normal		NO
195	TCGA-B8-4620-01A					70	50.77.0	Nationwide Children's Hospital	TCGA-B8-4620-F3293	0de76f9b-0ed9-470a-96b6-953edf76ddfa	TCGA-B8-4620		22	11	NA	NA	0	NA	NA		99527DB6-D98F-4F44-A889-2D25752AA035			Low	No	YES	NA		Left		2	12	11	G2		0	NA	No	M0	N0	T3a	4620		TUMOR FREE	Normal		YES
196	TCGA-B8-4620-11A					70	50.77.0	Nationwide Children's Hospital	TCGA-B8-4620-F3293	0de76f9b-0ed9-470a-96b6-953edf76ddfa	TCGA-B8-4620		22	11	NA	NA	0	NA	NA		99527DB6-D98F-4F44-A889-2D25752AA035			Low	No	YES	NA		Left		2	12	11	G2		0	NA	No	M0	N0	T3a	4620		TUMOR FREE	Normal		YES
197	TCGA-BP-4986-01A					75	69.68.0	Nationwide Children's Hospital	TCGA-BP-4986-F7924	030d1ceb-5cf0-4651-888b-283992007b9b	TCGA-BP-4986		22	17	NA	NA	0	NA	NA		8C374144-6D1D-41B4-9F19-B481B29C3390			Low	Yes	YES	NA		Right		4	12	2	G3		0	NA	Yes	M0	N0	T1a	4986		TUMOR FREE	Normal		YES
198	TCGA-BP-4986-11A					75	69.68.0	Nationwide Children's Hospital	TCGA-BP-4986-F7924	030d1ceb-5cf0-4651-888b-283992007b9b	TCGA-BP-4986		22	17	NA	NA	0	NA	NA		8C374144-6D1D-41B4-9F19-B481B29C3390			Low	Yes	YES	NA		Right		4	12	2	G3		0	NA	Yes	M0	N0	T1a	4986		TUMOR FREE	Normal		YES
199	TCGA-CJ-4920-01A	NO	NO	NO	NO	64	70.72.0	Nationwide Children's Hospital	TCGA-CJ-4920-F7323	6df82106-ac3e-48a6-b210-f0282aa7089f	TCGA-CJ-4920		22	8	NA	NA	0	NA	NA		8FB5DAE7-CCC0-402F-8BF3-101E3872B157			Normal	No	YES	NA	Normal	Left		NA	12	2	G2		NA	NA	No	M0	NX	T1b	4920		TUMOR FREE	Normal		NO
200	TCGA-CJ-4920-11A	NO	NO	NO	NO	64	70.72.0	Nationwide Children's Hospital	TCGA-CJ-4920-F7323	6df82106-ac3e-48a6-b210-f0282aa7089f	TCGA-CJ-4920		22	8	NA	NA	0	NA	NA		8FB5DAE7-CCC0-402F-8BF3-101E3872B157			Normal	No	YES	NA	Normal	Left		NA	12	2	G2		NA	NA	No	M0	NX	T1b	4920		TUMOR FREE	Normal		NO
201	TCGA-CJ-4873-01A	NO	NO			85	65.72.0	Nationwide Children's Hospital	TCGA-CJ-4873-F6643	9d75f0da-41fc-4980-a7ce-c5e3161bc266	TCGA-CJ-4873		22	24	NA	NA	0	NA	NA		4371A155-AF87-4A9E-83A7-9FF13E785931			Normal	No	YES	NA	Normal	Right		3	12	1	G3		0	NA	No	M0	N0	T3a	4873		TUMOR FREE	Normal		YES
202	TCGA-CJ-4873-11A	NO	NO			85	65.72.0	Nationwide Children's Hospital	TCGA-CJ-4873-F6643	9d75f0da-41fc-4980-a7ce-c5e3161bc266	TCGA-CJ-4873		22	24	NA	NA	0	NA	NA		4371A155-AF87-4A9E-83A7-9FF13E785931			Normal	No	YES	NA	Normal	Right		3	12	1	G3		0	NA	No	M0	N0	T3a	4873		TUMOR FREE	Normal		YES
203	TCGA-AS-3778-01A					35	32.77.0	Nationwide Children's Hospital	TCGA-AS-3778-F43370	DE601B6E-FAB5-4608-9675-78E47EFDDF3F	TCGA-AS-3778		22	15	NA	NA	0	NA	NA		1D973708-F063-4B39-9C43-D6DCFC08D29C	Scheduled Follow-up Submission		Normal	No	YES	NA		Right	YES	NA	12	1	G1		NA	NA	No	M0	NX	T1a	3778			Normal		NO
204	TCGA-CJ-4637-01A	YES	YES	NO	NO	52	50.77.0	Nationwide Children's Hospital	TCGA-CJ-4637-F6618	9bad3f65-f320-487a-92b0-d7f635950623	TCGA-CJ-4637		22	24	NA	NA	0	1821	2		8CEA0A3D-CC77-445F-B6AF-F8A6845E4A4F			Low	No	YES	NA	Normal	Left		NA	12	1	G4		NA	NA	No	M1	NX	T2b	4637	At Recurrence/Progression Of Disease	WITH TUMOR	Elevated		NO
205	TCGA-CJ-4637-11A	YES	YES	NO	NO	52	50.77.0	Nationwide Children's Hospital	TCGA-CJ-4637-F6618	9bad3f65-f320-487a-92b0-d7f635950623	TCGA-CJ-4637		22	24	NA	NA	0	1821	2		8CEA0A3D-CC77-445F-B6AF-F8A6845E4A4F			Low	No	YES	NA	Normal	Left		NA	12	1	G4		NA	NA	No	M1	NX	T2b	4637	At Recurrence/Progression Of Disease	WITH TUMOR	Elevated		NO
206	TCGA-B0-4713-01A					76	63.79.0	Nationwide Children's Hospital	TCGA-B0-4713-F20481	93426441-15c8-40be-9288-e90b8edcd789	TCGA-B0-4713		22	14	NA	NA	0	NA	NA		843A43EA-4689-406C-A618-5A33C75E95B7	Scheduled Follow-up Submission		Elevated	No	YES	NA		Right		NA	12	1	G2		NA	NA	No	M0	NX	T3b	4713		WITH TUMOR	Normal		NO
207	TCGA-B0-4713-11A					76	63.79.0	Nationwide Children's Hospital	TCGA-B0-4713-F20481	93426441-15c8-40be-9288-e90b8edcd789	TCGA-B0-4713		22	14	NA	NA	0	NA	NA		843A43EA-4689-406C-A618-5A33C75E95B7	Scheduled Follow-up Submission		Elevated	No	YES	NA		Right		NA	12	1	G2		NA	NA	No	M0	NX	T3b	4713		WITH TUMOR	Normal		NO
208	TCGA-CZ-4853-01A					82	70.72.0	Nationwide Children's Hospital	TCGA-CZ-4853-F7091	20d3af82-f128-482c-8def-16450bdf6793	TCGA-CZ-4853		22	3	NA	NA	0	NA	NA		B431DD88-BC01-4D56-A275-FE3B9B51CE6C			Low	No	YES	NA		Right		NA	12	2	G2		NA	NA	No	M0	NX	T1a	4853		TUMOR FREE	Normal		NO
209	TCGA-CZ-4853-11A					82	70.72.0	Nationwide Children's Hospital	TCGA-CZ-4853-F7091	20d3af82-f128-482c-8def-16450bdf6793	TCGA-CZ-4853		22	3	NA	NA	0	NA	NA		B431DD88-BC01-4D56-A275-FE3B9B51CE6C			Low	No	YES	NA		Right		NA	12	2	G2		NA	NA	No	M0	NX	T1a	4853		TUMOR FREE	Normal		NO
210	TCGA-B0-5706-01A					45	90.68.0	Nationwide Children's Hospital	TCGA-B0-5706-F31916	872dc8af-0157-448c-9a90-3d59eb8eea1b	TCGA-B0-5706		22	11	NA	NA	0	NA	NA		9A021EBA-475F-4211-A86B-0911B4018AD8	Scheduled Follow-up Submission		Low	No	YES	NA		Left		NA	12	5	G2		NA	NA	No	M0	N0	T2	5706		TUMOR FREE	Normal		NO
211	TCGA-B0-5706-11A					45	90.68.0	Nationwide Children's Hospital	TCGA-B0-5706-F31916	872dc8af-0157-448c-9a90-3d59eb8eea1b	TCGA-B0-5706		22	11	NA	NA	0	NA	NA		9A021EBA-475F-4211-A86B-0911B4018AD8	Scheduled Follow-up Submission		Low	No	YES	NA		Left		NA	12	5	G2		NA	NA	No	M0	N0	T2	5706		TUMOR FREE	Normal		NO
212	TCGA-CJ-5683-01A	NO	NO	NO	NO	78	90.68.0	Nationwide Children's Hospital	TCGA-CJ-5683-F10765	9ae7c4ac-f54d-43d3-a875-4ba8f993a686	TCGA-CJ-5683		22	26	NA	NA	0	NA	0		4AA2E63C-8762-4A8D-97B0-D82690C0BA21			Low	No	YES	NA		Right		NA	12	4	G3		NA	NA	No	M0	NX	T1b	5683		TUMOR FREE	Normal		NO
213	TCGA-CJ-5683-11A	NO	NO	NO	NO	78	90.68.0	Nationwide Children's Hospital	TCGA-CJ-5683-F10765	9ae7c4ac-f54d-43d3-a875-4ba8f993a686	TCGA-CJ-5683		22	26	NA	NA	0	NA	0		4AA2E63C-8762-4A8D-97B0-D82690C0BA21			Low	No	YES	NA		Right		NA	12	4	G3		NA	NA	No	M0	NX	T1b	5683		TUMOR FREE	Normal		NO
214	TCGA-AK-3425-01A					68	63.79.0	Nationwide Children's Hospital	TCGA-AK-3425-F8670	00210ae0-ac2c-48e4-a1a4-90267db6e237	TCGA-AK-3425		22	18	NA	NA	0	NA	NA		BEC7CC25-DE8A-4A29-A81E-112735FE63E2			Normal	No	YES	NA	Normal	Left		6	12	2	G2		0	NA	Yes	M0	N0	T1	3425		TUMOR FREE	Low		YES
215	TCGA-B4-5838-01A					52	105.71.0	Nationwide Children's Hospital	TCGA-B4-5838-F68998	B5F63939-E00D-4CB5-83C7-4FB49C0F869C	TCGA-B4-5838		22	24	NA	NA	0	NA	NA	Normal	F7689846-4206-40A6-A298-6DAD18A29DEB	Scheduled Follow-up Submission		Normal	No	YES	NA		Left	YES	18	12	12	G2	NO	2	NA	No	M0	N1	T3	5838			Normal	NO	YES		NO
216	TCGA-MM-A564-01A					68	274.47.0	Nationwide Children's Hospital	TCGA-MM-A564-F56670	73387097-68B0-4648-BBC2-B3F97410A411	TCGA-MM-A564	MX	22	17	NA	NA	0	NA	NA		D147F2E7-E703-414A-9AD6-3E1CD41C7A26	Scheduled Follow-up Submission		Elevated	No	YES	NA		Right	NO	NA	12	2	G2	NO	NA	NA	No	MX	NX	T2a	A564		TUMOR FREE	Normal	NO	NO	Complete Remission/Response	NO
217	TCGA-BP-5199-01A					58	70.72.0	Nationwide Children's Hospital	TCGA-BP-5199-F9673	7210d01c-2c04-4f01-b5c1-e438ef7990d2	TCGA-BP-5199		22	30	NA	NA	0	NA	NA		E7B00261-50CB-4578-9CB0-B62625D567D8			Low	No	YES	NA		Left		4	12	3	G4		0	NA	Yes	M0	N0	T2	5199		TUMOR FREE	Normal		YES
218	TCGA-BP-5199-11A					58	70.72.0	Nationwide Children's Hospital	TCGA-BP-5199-F9673	7210d01c-2c04-4f01-b5c1-e438ef7990d2	TCGA-BP-5199		22	30	NA	NA	0	NA	NA		E7B00261-50CB-4578-9CB0-B62625D567D8			Low	No	YES	NA		Left		4	12	3	G4		0	NA	Yes	M0	N0	T2	5199		TUMOR FREE	Normal		YES
219	TCGA-B0-5085-01A					76	69.68.0	Nationwide Children's Hospital	TCGA-B0-5085-F20790	84cea0f4-9755-4430-a03c-073f1c17f623	TCGA-B0-5085		22	21	NA	NA	0	NA	NA		B31199CD-5E5D-4943-871B-42656F50C3BB	Scheduled Follow-up Submission		Low	No	YES	NA		Left		NA	12	1	G3		NA	NA	No	M0	N0	T3a	5085		TUMOR FREE	Normal		NO
220	TCGA-B0-5085-11A					76	69.68.0	Nationwide Children's Hospital	TCGA-B0-5085-F20790	84cea0f4-9755-4430-a03c-073f1c17f623	TCGA-B0-5085		22	21	NA	NA	0	NA	NA		B31199CD-5E5D-4943-871B-42656F50C3BB	Scheduled Follow-up Submission		Low	No	YES	NA		Left		NA	12	1	G3		NA	NA	No	M0	N0	T3a	5085		TUMOR FREE	Normal		NO
221	TCGA-AK-3433-01A	NO	NO			48	63.79.0	Nationwide Children's Hospital	TCGA-AK-3433-F4337	1425f7a6-f4be-4dad-ac1e-e8dc3f4df366	TCGA-AK-3433		22	12	NA	NA	0	NA	NA		7F4F675B-3A7A-436C-8FC5-B59D97041808			Normal	No	YES	NA		Right		3	12	11	GX		NA	NA	No	M0	N0	T2	3433		TUMOR FREE	Normal		YES
222	TCGA-B0-4842-01A	YES	NO	YES		73	68.74.0	Nationwide Children's Hospital	TCGA-B0-4842-F20525	b07b72ad-6821-49ea-b4fa-1a6387f9faba	TCGA-B0-4842		22	16	250	NA	0	250	NA		02D2D305-86EB-433B-8DBF-AA6143A60ECD	Scheduled Follow-up Submission		Low	No	YES	NA		Right		NA	12	1	G4		NA	NA	No	M0	N0	T3a	4842	At Recurrence/Progression Of Disease	WITH TUMOR	Low		NO
223	TCGA-B0-4842-11A	YES	NO	YES		73	68.74.0	Nationwide Children's Hospital	TCGA-B0-4842-F20525	b07b72ad-6821-49ea-b4fa-1a6387f9faba	TCGA-B0-4842		22	16	250	NA	0	250	NA		02D2D305-86EB-433B-8DBF-AA6143A60ECD	Scheduled Follow-up Submission		Low	No	YES	NA		Right		NA	12	1	G4		NA	NA	No	M0	N0	T3a	4842	At Recurrence/Progression Of Disease	WITH TUMOR	Low		NO
224	TCGA-B8-5545-01A					42	105.71.0	Nationwide Children's Hospital	TCGA-B8-5545-F19920	ce7d02dc-7372-4e4b-bd64-2749a168e5ae	TCGA-B8-5545		22	4	NA	NA	0	NA	NA		E63A02D2-E98E-4FD9-9117-FDAC33A1761E	Scheduled Follow-up Submission		Low	No	YES	NA		Left		NA	12	1	G2		NA	NA	No	M0	N0	T1a	5545		TUMOR FREE	Normal		NO
225	TCGA-A3-3319-01A					70	32.77.0	Nationwide Children's Hospital	TCGA-A3-3319-F474	b6dd9b43-0571-4569-82d6-6e85b9a0f84b	TCGA-A3-3319		22	11	NA	NA	0	NA	NA		DCDBF019-090B-434A-9A24-BABB6DEAF745				No	YES	NA		Left		NA	12	5	G2		NA	NA	No	M0	NX	T1b	3319		TUMOR FREE			NO
226	TCGA-A3-3319-11A					70	32.77.0	Nationwide Children's Hospital	TCGA-A3-3319-F474	b6dd9b43-0571-4569-82d6-6e85b9a0f84b	TCGA-A3-3319		22	11	NA	NA	0	NA	NA		DCDBF019-090B-434A-9A24-BABB6DEAF745				No	YES	NA		Left		NA	12	5	G2		NA	NA	No	M0	NX	T1b	3319		TUMOR FREE			NO
227	TCGA-CW-5585-01A	YES	NO	NO	NO	51	90.68.0	Nationwide Children's Hospital	TCGA-CW-5585-F8592	a385c06c-69b7-4aee-8913-c7117e5f5127	TCGA-CW-5585		22	1	NA	NA	0	NA	0		26DDB2B1-92A8-42BF-B259-791942CA0F1B				No	YES	NA		Right		17	12	3	G2		0	NA	No	M1	N0	T3b	5585		WITH TUMOR			YES
228	TCGA-CW-5585-11A	YES	NO	NO	NO	51	90.68.0	Nationwide Children's Hospital	TCGA-CW-5585-F8592	a385c06c-69b7-4aee-8913-c7117e5f5127	TCGA-CW-5585		22	1	NA	NA	0	NA	0		26DDB2B1-92A8-42BF-B259-791942CA0F1B				No	YES	NA		Right		17	12	3	G2		0	NA	No	M1	N0	T3b	5585		WITH TUMOR			YES
229	TCGA-B0-5120-01A					72	68.74.0	Nationwide Children's Hospital	TCGA-B0-5120-F31690	0ccc5b2c-2e5b-4006-863b-6c5f6785b24d	TCGA-B0-5120		22	8	NA	NA	0	NA	NA		DB47B1A5-3F24-411A-BA0B-C2E9DFEE4B1D	Scheduled Follow-up Submission		Normal	No	YES	NA		Left		NA	12	5	G2		NA	NA	No	M0	N0	T1a	5120		TUMOR FREE	Normal		NO
230	TCGA-B0-5120-11A					72	68.74.0	Nationwide Children's Hospital	TCGA-B0-5120-F31690	0ccc5b2c-2e5b-4006-863b-6c5f6785b24d	TCGA-B0-5120		22	8	NA	NA	0	NA	NA		DB47B1A5-3F24-411A-BA0B-C2E9DFEE4B1D	Scheduled Follow-up Submission		Normal	No	YES	NA		Left		NA	12	5	G2		NA	NA	No	M0	N0	T1a	5120		TUMOR FREE	Normal		NO
231	TCGA-CZ-4859-01A					59	70.72.0	Nationwide Children's Hospital	TCGA-CZ-4859-F7719	1c46a0cd-72f5-467c-a19b-28a534abe577	TCGA-CZ-4859		22	14	NA	NA	0	NA	NA		3CD057A7-5570-48B5-ADBF-5E4ACB67400B			Normal	No	YES	NA		Right		NA	12	2	G2		NA	NA	No	M0	N0	T1	4859	Other	TUMOR FREE	Normal		NO
232	TCGA-CZ-4859-11A					59	70.72.0	Nationwide Children's Hospital	TCGA-CZ-4859-F7719	1c46a0cd-72f5-467c-a19b-28a534abe577	TCGA-CZ-4859		22	14	NA	NA	0	NA	NA		3CD057A7-5570-48B5-ADBF-5E4ACB67400B			Normal	No	YES	NA		Right		NA	12	2	G2		NA	NA	No	M0	N0	T1	4859	Other	TUMOR FREE	Normal		NO
233	TCGA-BP-4974-01A	YES	NO	NO	NO	58	69.68.0	Nationwide Children's Hospital	TCGA-BP-4974-F9630	8a65dd4f-2606-4366-ac4d-679046dbb43c	TCGA-BP-4974		22	29	NA	NA	0	35	NA		04DB941C-CF7E-4F51-AC11-939BCD04EB0C			Low	No	YES	NA		Right		7	12	3	G4		0	NA	No	M1	N0	T3a	4974		WITH TUMOR	Normal		YES
234	TCGA-BP-4974-11A	YES	NO	NO	NO	58	69.68.0	Nationwide Children's Hospital	TCGA-BP-4974-F9630	8a65dd4f-2606-4366-ac4d-679046dbb43c	TCGA-BP-4974		22	29	NA	NA	0	35	NA		04DB941C-CF7E-4F51-AC11-939BCD04EB0C			Low	No	YES	NA		Right		7	12	3	G4		0	NA	No	M1	N0	T3a	4974		WITH TUMOR	Normal		YES
235	TCGA-A3-3320-01A					52	32.77.0	Nationwide Children's Hospital	TCGA-A3-3320-F464	9f19bf1a-f1da-48a6-bfbc-37780cddafc4	TCGA-A3-3320		22	11	NA	NA	0	NA	NA		A164719D-4C11-4E9E-8583-8FF1FB66E1C9				No	YES	NA		Right		NA	12	5	G1		NA	NA	No	M0	NX	T1b	3320		TUMOR FREE			NO
236	TCGA-A3-3320-11A					52	32.77.0	Nationwide Children's Hospital	TCGA-A3-3320-F464	9f19bf1a-f1da-48a6-bfbc-37780cddafc4	TCGA-A3-3320		22	11	NA	NA	0	NA	NA		A164719D-4C11-4E9E-8583-8FF1FB66E1C9				No	YES	NA		Right		NA	12	5	G1		NA	NA	No	M0	NX	T1b	3320		TUMOR FREE			NO
237	TCGA-AK-3451-01A					48	50.77.0	Nationwide Children's Hospital	TCGA-AK-3451-F4351	8dbdb1fd-4eae-4353-ba49-097a265c03f0	TCGA-AK-3451		22	12	NA	NA	0	NA	NA		6490EB2B-2DA8-4B1F-B9B0-7E3F6E5BC98F			Normal	No	YES	NA		Left		16	12	11	G3		0	15	No	M0	N0	T2	3451		TUMOR FREE	Normal		YES
238	TCGA-BP-4332-01A					36	64.72.0	Nationwide Children's Hospital	TCGA-BP-4332-F7679	8a0c3368-ed14-4607-9334-30cfde44f5a7	TCGA-BP-4332		22	11	NA	NA	0	NA	NA		F45A6C85-EDE9-43E7-B2C2-9257D35988C4			Low	No	YES	NA		Left		NA	12	2	G2		NA	NA	No	M0	N0	T3a	4332		TUMOR FREE	Normal		NO
239	TCGA-BP-4332-11A					36	64.72.0	Nationwide Children's Hospital	TCGA-BP-4332-F7679	8a0c3368-ed14-4607-9334-30cfde44f5a7	TCGA-BP-4332		22	11	NA	NA	0	NA	NA		F45A6C85-EDE9-43E7-B2C2-9257D35988C4			Low	No	YES	NA		Left		NA	12	2	G2		NA	NA	No	M0	N0	T3a	4332		TUMOR FREE	Normal		NO
240	TCGA-AK-3456-01A					48	50.77.0	Nationwide Children's Hospital	TCGA-AK-3456-F4358	63add01e-c3be-469e-87d7-1d02bd05d9e5	TCGA-AK-3456		22	12	NA	NA	0	NA	NA		6CB0989E-831A-4129-945F-56AC9010A9CF			Low	No	YES	NA		Right		1	12	11	G3		0	NA	No	M0	N0	T2	3456			Normal		YES
241	TCGA-CJ-4868-01A	YES	YES	NO	YES	42	65.72.0	Nationwide Children's Hospital	TCGA-CJ-4868-F6638	77c5ed5d-69ee-4650-9aca-e4e88eab08fc	TCGA-CJ-4868		22	24	NA	456	0	37	1		F9BAC9A3-81DD-4C3B-81AC-E924123F93F5				No	YES	NA		Left		14	12	1	G3		0	NA	No	M1	N0	T3a	4868	At Recurrence/Progression Of Disease	WITH TUMOR			YES
242	TCGA-CJ-4868-11A	YES	YES	NO	YES	42	65.72.0	Nationwide Children's Hospital	TCGA-CJ-4868-F6638	77c5ed5d-69ee-4650-9aca-e4e88eab08fc	TCGA-CJ-4868		22	24	NA	456	0	37	1		F9BAC9A3-81DD-4C3B-81AC-E924123F93F5				No	YES	NA		Left		14	12	1	G3		0	NA	No	M1	N0	T3a	4868	At Recurrence/Progression Of Disease	WITH TUMOR			YES
243	TCGA-B2-3923-01A					59	50.77.0	Nationwide Children's Hospital	TCGA-B2-3923-F8318	91187db3-4969-4d4f-b109-5bac618bc7c0	TCGA-B2-3923		22	25	NA	NA	0	NA	NA		91F40370-66BC-4121-8FF1-C27BBCD43E21			Normal	No	YES	NA	Elevated	Right		NA	12	2	G2		NA	NA	No	M0	NX	T2	3923		TUMOR FREE	Normal		NO
244	TCGA-B2-3923-01B					59	50.77.0	Nationwide Children's Hospital	TCGA-B2-3923-F8318	91187db3-4969-4d4f-b109-5bac618bc7c0	TCGA-B2-3923		22	25	NA	NA	0	NA	NA		91F40370-66BC-4121-8FF1-C27BBCD43E21			Normal	No	YES	NA	Elevated	Right		NA	12	2	G2		NA	NA	No	M0	NX	T2	3923		TUMOR FREE	Normal		NO
245	TCGA-B2-3923-11A					59	50.77.0	Nationwide Children's Hospital	TCGA-B2-3923-F8318	91187db3-4969-4d4f-b109-5bac618bc7c0	TCGA-B2-3923		22	25	NA	NA	0	NA	NA		91F40370-66BC-4121-8FF1-C27BBCD43E21			Normal	No	YES	NA	Elevated	Right		NA	12	2	G2		NA	NA	No	M0	NX	T2	3923		TUMOR FREE	Normal		NO
246	TCGA-CJ-4900-01A	YES	NO	NO	NO	69	69.68.0	Nationwide Children's Hospital	TCGA-CJ-4900-F6873	ddba5381-4525-4e9c-90f7-5e093bde65c6	TCGA-CJ-4900		22	28	NA	NA	0	NA	0		2CCDB9F3-DCB7-4AF9-A1C7-26B3800981D4			Low	Yes	YES	NA	Normal	Left		14	12	1	G4		1	NA	No	M1	N1	T4	4900	At Recurrence/Progression Of Disease	WITH TUMOR	Elevated		YES
247	TCGA-CJ-4900-11A	YES	NO	NO	NO	69	69.68.0	Nationwide Children's Hospital	TCGA-CJ-4900-F6873	ddba5381-4525-4e9c-90f7-5e093bde65c6	TCGA-CJ-4900		22	28	NA	NA	0	NA	0		2CCDB9F3-DCB7-4AF9-A1C7-26B3800981D4			Low	Yes	YES	NA	Normal	Left		14	12	1	G4		1	NA	No	M1	N1	T4	4900	At Recurrence/Progression Of Disease	WITH TUMOR	Elevated		YES
248	TCGA-B0-4833-01A				NO	82	65.72.0	Nationwide Children's Hospital	TCGA-B0-4833-F20775	b54ae7fd-b640-4c94-8271-2f12674e2f35	TCGA-B0-4833		22	20	NA	NA	0	NA	NA		B8D03DB3-C264-41A9-B0B6-2F1EED7151AE	Scheduled Follow-up Submission		Normal	No	YES	NA		Left		NA	12	1	G2		NA	NA	No	M0	N0	T1b	4833		WITH TUMOR	Normal		NO
249	TCGA-B0-4833-11A				NO	82	65.72.0	Nationwide Children's Hospital	TCGA-B0-4833-F20775	b54ae7fd-b640-4c94-8271-2f12674e2f35	TCGA-B0-4833		22	20	NA	NA	0	NA	NA		B8D03DB3-C264-41A9-B0B6-2F1EED7151AE	Scheduled Follow-up Submission		Normal	No	YES	NA		Left		NA	12	1	G2		NA	NA	No	M0	N0	T1b	4833		WITH TUMOR	Normal		NO
250	TCGA-B0-4699-01A					74	63.79.0	Nationwide Children's Hospital	TCGA-B0-4699-F20179	cebab122-a0e3-45fb-b458-5ebb3bb8acc5	TCGA-B0-4699		22	6	NA	NA	0	NA	NA		153A7E77-C2FB-4F14-BF65-D63A6F5C9BDD	Scheduled Follow-up Submission		Low	No	YES	NA		Right		6	12	1	G4		0	NA	No	M1	N0	T4	4699	At Recurrence/Progression Of Disease		Elevated		YES
251	TCGA-B0-4699-11A					74	63.79.0	Nationwide Children's Hospital	TCGA-B0-4699-F20179	cebab122-a0e3-45fb-b458-5ebb3bb8acc5	TCGA-B0-4699		22	6	NA	NA	0	NA	NA		153A7E77-C2FB-4F14-BF65-D63A6F5C9BDD	Scheduled Follow-up Submission		Low	No	YES	NA		Right		6	12	1	G4		0	NA	No	M1	N0	T4	4699	At Recurrence/Progression Of Disease		Elevated		YES
252	TCGA-CZ-5984-01A					51	105.71.0	Nationwide Children's Hospital	TCGA-CZ-5984-F11182	d4913808-cdb2-4610-b5c3-c9137c64160e	TCGA-CZ-5984		22	4	NA	NA	0	NA	NA		749F1B5B-B734-4AEE-9936-613FAEA2A2BF			Low	No	YES	NA		Left		NA	12	5	G3		NA	NA	No	M0	N0	T1b	5984		TUMOR FREE	Low		NO
253	TCGA-CZ-5984-11A					51	105.71.0	Nationwide Children's Hospital	TCGA-CZ-5984-F11182	d4913808-cdb2-4610-b5c3-c9137c64160e	TCGA-CZ-5984		22	4	NA	NA	0	NA	NA		749F1B5B-B734-4AEE-9936-613FAEA2A2BF			Low	No	YES	NA		Left		NA	12	5	G3		NA	NA	No	M0	N0	T1b	5984		TUMOR FREE	Low		NO
254	TCGA-BP-5182-01A					56	70.72.0	Nationwide Children's Hospital	TCGA-BP-5182-F8057	3cef1216-9733-4b62-8aba-4b83f9f79dd3	TCGA-BP-5182		22	22	NA	NA	0	NA	NA		754F0CCD-BE22-4142-85D7-79D4C5310ED7			Normal	No	YES	NA		Left		1	12	2	G3		0	NA	No	M0	N0	T1a	5182		TUMOR FREE	Normal		YES
255	TCGA-BP-5182-11A					56	70.72.0	Nationwide Children's Hospital	TCGA-BP-5182-F8057	3cef1216-9733-4b62-8aba-4b83f9f79dd3	TCGA-BP-5182		22	22	NA	NA	0	NA	NA		754F0CCD-BE22-4142-85D7-79D4C5310ED7			Normal	No	YES	NA		Left		1	12	2	G3		0	NA	No	M0	N0	T1a	5182		TUMOR FREE	Normal		YES
256	TCGA-B0-4837-01A	YES			NO	63	65.72.0	Nationwide Children's Hospital	TCGA-B0-4837-F20780	8be8953f-cba3-4a4b-b153-a9f4d0fcf5d2	TCGA-B0-4837		22	20	NA	NA	0	1208	NA		D79785D6-1E89-440E-9F4F-FFA04048E080	Scheduled Follow-up Submission		Low	No	YES	NA		Left		NA	12	1	G3		NA	NA	No	M0	N0	T1b	4837		WITH TUMOR	Normal		NO
257	TCGA-B0-4837-11A	YES			NO	63	65.72.0	Nationwide Children's Hospital	TCGA-B0-4837-F20780	8be8953f-cba3-4a4b-b153-a9f4d0fcf5d2	TCGA-B0-4837		22	20	NA	NA	0	1208	NA		D79785D6-1E89-440E-9F4F-FFA04048E080	Scheduled Follow-up Submission		Low	No	YES	NA		Left		NA	12	1	G3		NA	NA	No	M0	N0	T1b	4837		WITH TUMOR	Normal		NO
258	TCGA-BP-4968-01A					40	69.68.0	Nationwide Children's Hospital	TCGA-BP-4968-F7902	d94a24eb-8ee9-49ff-b931-f589c92fb313	TCGA-BP-4968		22	17	NA	NA	0	NA	NA		48C4869C-C1BF-4B93-AAE0-1F7BA3BD835F			Low	No	YES	NA		Right		3	12	2	G3		0	NA	No	M0	N0	T1b	4968		TUMOR FREE	Normal		YES
259	TCGA-BP-4968-11A					40	69.68.0	Nationwide Children's Hospital	TCGA-BP-4968-F7902	d94a24eb-8ee9-49ff-b931-f589c92fb313	TCGA-BP-4968		22	17	NA	NA	0	NA	NA		48C4869C-C1BF-4B93-AAE0-1F7BA3BD835F			Low	No	YES	NA		Right		3	12	2	G3		0	NA	No	M0	N0	T1b	4968		TUMOR FREE	Normal		YES
260	TCGA-CJ-5671-01A					51	90.68.0	Nationwide Children's Hospital	TCGA-CJ-5671-F10748	48cf2633-1083-452f-bb4c-c0456c8d3881	TCGA-CJ-5671		22	25	NA	NA	0	NA	NA		35C4A56E-E892-480E-A8E0-B2736C755218			Normal	No	YES	NA	Normal	Left		NA	12	4	G3		NA	NA	No	M0	NX	T1a	5671		TUMOR FREE	Normal		NO
261	TCGA-CJ-5671-11A					51	90.68.0	Nationwide Children's Hospital	TCGA-CJ-5671-F10748	48cf2633-1083-452f-bb4c-c0456c8d3881	TCGA-CJ-5671		22	25	NA	NA	0	NA	NA		35C4A56E-E892-480E-A8E0-B2736C755218			Normal	No	YES	NA	Normal	Left		NA	12	4	G3		NA	NA	No	M0	NX	T1a	5671		TUMOR FREE	Normal		NO
262	TCGA-BP-4804-01A	NO	NO	NO	YES	59	65.72.0	Nationwide Children's Hospital	TCGA-BP-4804-F21221	4766ef4c-0baf-40e3-a8c2-94defed656bd	TCGA-BP-4804		22	7	NA	315	0	295	NA		DC0A75D2-0D53-491D-AC70-9C420DD945A8	Additional New Tumor Event		Low	No	YES	NA		Right		NA	12	2	G2		NA	NA	No	M0	NX	T1b	4804		WITH TUMOR	Normal		NO
263	TCGA-BP-4804-11A	NO	NO	NO	YES	59	65.72.0	Nationwide Children's Hospital	TCGA-BP-4804-F21221	4766ef4c-0baf-40e3-a8c2-94defed656bd	TCGA-BP-4804		22	7	NA	315	0	295	NA		DC0A75D2-0D53-491D-AC70-9C420DD945A8	Additional New Tumor Event		Low	No	YES	NA		Right		NA	12	2	G2		NA	NA	No	M0	NX	T1b	4804		WITH TUMOR	Normal		NO
264	TCGA-AK-3443-01A					45	32.77.0	Nationwide Children's Hospital	TCGA-AK-3443-F548	20cc9a81-4897-4f36-a219-9cba30bf98d3	TCGA-AK-3443		22	16	NA	NA	0	NA	NA		7D993EA8-1850-49A7-9141-8CB3B28D2EA8				No	YES	NA		Right		7	12	6	GX		0	NA	No	M0	N0	T2	3443		TUMOR FREE			YES
265	TCGA-B0-5812-01A					53	105.71.0	Nationwide Children's Hospital	TCGA-B0-5812-F31819	12cf1e1b-6786-4da3-a347-45a569a76b0e	TCGA-B0-5812		22	9	NA	NA	0	NA	NA		9F11B768-8AD0-4FAA-BADB-E6AB7D1F3D5F	Scheduled Follow-up Submission		Low	No	YES	NA		Right		NA	12	5	G3		NA	NA	Yes	M0	NX	T1b	5812		TUMOR FREE	Normal		NO
266	TCGA-B0-5812-11A					53	105.71.0	Nationwide Children's Hospital	TCGA-B0-5812-F31819	12cf1e1b-6786-4da3-a347-45a569a76b0e	TCGA-B0-5812		22	9	NA	NA	0	NA	NA		9F11B768-8AD0-4FAA-BADB-E6AB7D1F3D5F	Scheduled Follow-up Submission		Low	No	YES	NA		Right		NA	12	5	G3		NA	NA	Yes	M0	NX	T1b	5812		TUMOR FREE	Normal		NO
267	TCGA-B8-4619-01A					58	50.77.0	Nationwide Children's Hospital	TCGA-B8-4619-F3291	8eee391c-8560-4b8a-affc-aa4590bcd840	TCGA-B8-4619		22	11	NA	NA	0	NA	NA		E8209EA2-5B86-4004-AC7E-3D028906AC8C			Normal	No	YES	NA		Left		NA	12	11	G2		NA	NA	No	M0	N0	T1a	4619		TUMOR FREE	Normal		NO
268	TCGA-B8-4619-11A					58	50.77.0	Nationwide Children's Hospital	TCGA-B8-4619-F3291	8eee391c-8560-4b8a-affc-aa4590bcd840	TCGA-B8-4619		22	11	NA	NA	0	NA	NA		E8209EA2-5B86-4004-AC7E-3D028906AC8C			Normal	No	YES	NA		Left		NA	12	11	G2		NA	NA	No	M0	N0	T1a	4619		TUMOR FREE	Normal		NO
269	TCGA-B4-5834-01A					59	105.71.0	Nationwide Children's Hospital	TCGA-B4-5834-F68995	3C4DAF93-FDC0-416F-B4F3-4E71D064D8E5	TCGA-B4-5834		22	24	NA	NA	0	NA	NA	Normal	745CD1B1-77A4-41FF-ABBA-5E341A908ECA	Scheduled Follow-up Submission		Normal	No	YES	NA		Right	YES	NA	12	12	G1	NO	NA	NA	No	M0	N0	T1	5834			Normal	NO	NO		NO
270	TCGA-AK-3450-01A					85	63.79.0	Nationwide Children's Hospital	TCGA-AK-3450-F31487	af61bf29-a57a-4f01-be2a-b199c0305794	TCGA-AK-3450		22	13	NA	NA	0	NA	NA		A0E7B127-EFC9-446F-876D-A8D9D5702C92	Scheduled Follow-up Submission		Normal	No	YES	NA		Right		NA	12	4	G2		NA	NA	Yes	M0	N0	T1a	3450		TUMOR FREE	Normal		NO
271	TCGA-B0-5709-01A					62	90.68.0	Nationwide Children's Hospital	TCGA-B0-5709-F31963	d929ffd0-d061-4ad7-a276-10d60da611fc	TCGA-B0-5709		22	14	NA	NA	0	NA	NA		9ACBF36F-A635-42D1-88A8-8EAC011B5693	Scheduled Follow-up Submission		Normal	No	YES	NA		Right		NA	12	5	G3		NA	NA	No	M0	NX	T3a	5709		TUMOR FREE	Normal		NO
272	TCGA-B0-5709-11A					62	90.68.0	Nationwide Children's Hospital	TCGA-B0-5709-F31963	d929ffd0-d061-4ad7-a276-10d60da611fc	TCGA-B0-5709		22	14	NA	NA	0	NA	NA		9ACBF36F-A635-42D1-88A8-8EAC011B5693	Scheduled Follow-up Submission		Normal	No	YES	NA		Right		NA	12	5	G3		NA	NA	No	M0	NX	T3a	5709		TUMOR FREE	Normal		NO
273	TCGA-B2-4102-01A					61	50.77.0	Nationwide Children's Hospital	TCGA-B2-4102-F11779	15a05650-70bc-4f55-8a49-9725ce05252d	TCGA-B2-4102		22	16	NA	NA	0	NA	NA		EBD1A20E-BC5A-44C5-A7B7-DAF6B78B042B			Normal	No	YES	NA		Right		NA	12	5	G2		NA	NA	No	M0	NX	T1b	4102		TUMOR FREE	Normal		NO
274	TCGA-B2-4102-11A					61	50.77.0	Nationwide Children's Hospital	TCGA-B2-4102-F11779	15a05650-70bc-4f55-8a49-9725ce05252d	TCGA-B2-4102		22	16	NA	NA	0	NA	NA		EBD1A20E-BC5A-44C5-A7B7-DAF6B78B042B			Normal	No	YES	NA		Right		NA	12	5	G2		NA	NA	No	M0	NX	T1b	4102		TUMOR FREE	Normal		NO
275	TCGA-CW-6090-01A					68	105.71.0	Nationwide Children's Hospital	TCGA-CW-6090-F12172	ae96c311-f24b-4570-8be8-c3821eba6fcc	TCGA-CW-6090		22	25	NA	NA	0	2780	2		2DF7FA48-562E-4165-A6D0-1DC456818463				No	YES	NA		Right		NA	12	5	G3		NA	NA	No	M0	NX	T1b	6090					NO
276	TCGA-CW-6090-11A					68	105.71.0	Nationwide Children's Hospital	TCGA-CW-6090-F12172	ae96c311-f24b-4570-8be8-c3821eba6fcc	TCGA-CW-6090		22	25	NA	NA	0	2780	2		2DF7FA48-562E-4165-A6D0-1DC456818463				No	YES	NA		Right		NA	12	5	G3		NA	NA	No	M0	NX	T1b	6090					NO
277	TCGA-BP-4977-01A					57	69.68.0	Nationwide Children's Hospital	TCGA-BP-4977-F7917	e1b2a9d6-950e-413a-a671-56a1b46e0421	TCGA-BP-4977		22	17	NA	NA	0	NA	NA		6C0EA353-A456-4C67-8E5C-0424A3429F75			Normal	No	YES	NA		Left		NA	12	2	G3		NA	NA	No	M0	NX	T1b	4977		TUMOR FREE	Normal		NO
278	TCGA-BP-4977-11A					57	69.68.0	Nationwide Children's Hospital	TCGA-BP-4977-F7917	e1b2a9d6-950e-413a-a671-56a1b46e0421	TCGA-BP-4977		22	17	NA	NA	0	NA	NA		6C0EA353-A456-4C67-8E5C-0424A3429F75			Normal	No	YES	NA		Left		NA	12	2	G3		NA	NA	No	M0	NX	T1b	4977		TUMOR FREE	Normal		NO
279	TCGA-B0-5690-01A					53	90.68.0	Nationwide Children's Hospital	TCGA-B0-5690-F31781	3a168bcf-d95f-4c33-a542-2793bce9ee1d	TCGA-B0-5690		22	9	NA	NA	0	NA	NA		6BFE5B58-CCC6-467B-8339-8DF8B0A08581	Scheduled Follow-up Submission		Normal	No	YES	NA		Right		NA	12	5	G1		NA	NA	No	M0	NX	T1b	5690		TUMOR FREE
280	TCGA-B0-5690-11A					53	90.68.0	Nationwide Children's Hospital	TCGA-B0-5690-F31781	3a168bcf-d95f-4c33-a542-2793bce9ee1d	TCGA-B0-5690		22	9	NA	NA	0	NA	NA		6BFE5B58-CCC6-467B-8339-8DF8B0A08581	Scheduled Follow-up Submission		Normal	No	YES	NA		Right		NA	12	5	G1		NA	NA	No	M0	NX	T1b	5690		TUMOR FREE
281	TCGA-B0-5121-01A					56	68.74.0	Nationwide Children's Hospital	TCGA-B0-5121-F31501	6e77bb17-72fe-47bc-b210-75d8ed766468	TCGA-B0-5121		22	4	NA	NA	0	NA	NA		2B815745-7357-4778-A4DE-5E02BDCEB542	Scheduled Follow-up Submission		Low	No	YES	NA		Right		NA	12	5	G2		NA	NA	No	M0	N0	T1b	5121		TUMOR FREE	Low		NO
282	TCGA-B0-5121-11A					56	68.74.0	Nationwide Children's Hospital	TCGA-B0-5121-F31501	6e77bb17-72fe-47bc-b210-75d8ed766468	TCGA-B0-5121		22	4	NA	NA	0	NA	NA		2B815745-7357-4778-A4DE-5E02BDCEB542	Scheduled Follow-up Submission		Low	No	YES	NA		Right		NA	12	5	G2		NA	NA	No	M0	N0	T1b	5121		TUMOR FREE	Low		NO
283	TCGA-A3-3387-01A					49	90.68.0	Nationwide Children's Hospital	TCGA-A3-3387-F9308	5ed2500d-0480-4e49-8fff-6efc2c406f8d	TCGA-A3-3387		22	17	NA	NA	0	NA	NA		A1BA3ED3-2263-4C8B-A503-35CFCCB0266B				No	YES	NA		Left		NA	12	3	G2		NA	NA	No	M0	N0	T1a	3387		TUMOR FREE			NO
284	TCGA-A3-3387-11A					49	90.68.0	Nationwide Children's Hospital	TCGA-A3-3387-F9308	5ed2500d-0480-4e49-8fff-6efc2c406f8d	TCGA-A3-3387		22	17	NA	NA	0	NA	NA		A1BA3ED3-2263-4C8B-A503-35CFCCB0266B				No	YES	NA		Left		NA	12	3	G2		NA	NA	No	M0	N0	T1a	3387		TUMOR FREE			NO
285	TCGA-AK-3445-01A					69	63.79.0	Nationwide Children's Hospital	TCGA-AK-3445-F4305	15021da4-ad09-4f15-9055-3bede2107722	TCGA-AK-3445		22	12	NA	NA	0	NA	NA		397D0918-525B-46FC-A9A2-F582F0671ABB				No	YES	NA		Left		NA	12	11	G3		NA	40	No	M0	NX	T3a	3445		TUMOR FREE			NO
286	TCGA-CJ-4870-01A					58	65.72.0	Nationwide Children's Hospital	TCGA-CJ-4870-F6639	e0e1cbc8-6c0c-42fd-90e4-e959c799325d	TCGA-CJ-4870		22	25	NA	NA	0	NA	NA		8F06C14E-45C4-4DC8-8FEE-E28784BB4813			Normal	No	YES	NA	Normal	Left		NA	12	1	G2		NA	NA	No	M0	NX	T3a	4870		TUMOR FREE	Normal		NO
287	TCGA-CJ-4870-11A					58	65.72.0	Nationwide Children's Hospital	TCGA-CJ-4870-F6639	e0e1cbc8-6c0c-42fd-90e4-e959c799325d	TCGA-CJ-4870		22	25	NA	NA	0	NA	NA		8F06C14E-45C4-4DC8-8FEE-E28784BB4813			Normal	No	YES	NA	Normal	Left		NA	12	1	G2		NA	NA	No	M0	NX	T3a	4870		TUMOR FREE	Normal		NO
288	TCGA-BP-4985-01A	YES	NO	NO	NO	72	69.68.0	Nationwide Children's Hospital	TCGA-BP-4985-F11105	e42fb1ac-582f-4e4a-b9eb-f446b77c75bf	TCGA-BP-4985		22	3	NA	NA	0	283	NA		F1FB12F1-3064-48CB-9C74-81C81E834A5F			Normal	No	YES	NA		Left		22	12	5	G4		0	NA	No	M0	N0	T3a	4985		WITH TUMOR	Normal		YES
289	TCGA-BP-4985-11A	YES	NO	NO	NO	72	69.68.0	Nationwide Children's Hospital	TCGA-BP-4985-F11105	e42fb1ac-582f-4e4a-b9eb-f446b77c75bf	TCGA-BP-4985		22	3	NA	NA	0	283	NA		F1FB12F1-3064-48CB-9C74-81C81E834A5F			Normal	No	YES	NA		Left		22	12	5	G4		0	NA	No	M0	N0	T3a	4985		WITH TUMOR	Normal		YES
290	TCGA-CJ-5679-01A	YES	YES	YES	NO	73	90.68.0	Nationwide Children's Hospital	TCGA-CJ-5679-F10761	881aafa7-8ac6-4b1e-8e6b-7b5652127b51	TCGA-CJ-5679		22	26	595	NA	0	595	1		849FAA68-3EED-4EAB-A427-7FFEFC6CE6BF			Low	No	YES	NA	Normal	Left		NA	12	4	G4		NA	NA	No	M0	NX	T3b	5679	At Recurrence/Progression Of Disease	WITH TUMOR	Normal		NO
291	TCGA-CJ-5679-11A	YES	YES	YES	NO	73	90.68.0	Nationwide Children's Hospital	TCGA-CJ-5679-F10761	881aafa7-8ac6-4b1e-8e6b-7b5652127b51	TCGA-CJ-5679		22	26	595	NA	0	595	1		849FAA68-3EED-4EAB-A427-7FFEFC6CE6BF			Low	No	YES	NA	Normal	Left		NA	12	4	G4		NA	NA	No	M0	NX	T3b	5679	At Recurrence/Progression Of Disease	WITH TUMOR	Normal		NO
292	TCGA-CJ-4905-01A	NO	NO	NO	NO	62	70.72.0	Nationwide Children's Hospital	TCGA-CJ-4905-F7313	28f12353-f42e-4667-ae06-8f81c2878ded	TCGA-CJ-4905		22	8	NA	NA	0	NA	NA		4DA840DB-F147-480E-B9DA-E72F4C034FEE			Normal	No	YES	NA		Right		NA	12	2	G2		NA	NA	No	M0	NX	T1a	4905		TUMOR FREE	Normal		NO
293	TCGA-CJ-4905-11A	NO	NO	NO	NO	62	70.72.0	Nationwide Children's Hospital	TCGA-CJ-4905-F7313	28f12353-f42e-4667-ae06-8f81c2878ded	TCGA-CJ-4905		22	8	NA	NA	0	NA	NA		4DA840DB-F147-480E-B9DA-E72F4C034FEE			Normal	No	YES	NA		Right		NA	12	2	G2		NA	NA	No	M0	NX	T1a	4905		TUMOR FREE	Normal		NO
294	TCGA-AK-3455-01A					71	32.77.0	Nationwide Children's Hospital	TCGA-AK-3455-F9151	4093769b-035d-4b1d-9075-93fc21009ae5	TCGA-AK-3455		22	8	NA	NA	0	NA	NA		5DE1E471-72A7-47AA-8165-AEE65334E9A3			Low	No	YES	NA		Right		NA	12	3	G3		NA	NA	Yes	M0	NX	T3b	3455			Elevated		NO
295	TCGA-BP-4352-01A	NO	NO	NO	NO	74	64.72.0	Nationwide Children's Hospital	TCGA-BP-4352-F11084	1d0d3679-0ceb-41b4-962e-074e82ce8598	TCGA-BP-4352		22	3	NA	NA	0	243	NA		30BB961D-D034-43E4-9480-B38A120AEECF			Low	No	YES	NA		Right		10	12	5	G4		0	NA	No	M1	N0	T3b	4352		WITH TUMOR	Normal		YES
296	TCGA-BP-4352-11A	NO	NO	NO	NO	74	64.72.0	Nationwide Children's Hospital	TCGA-BP-4352-F11084	1d0d3679-0ceb-41b4-962e-074e82ce8598	TCGA-BP-4352		22	3	NA	NA	0	243	NA		30BB961D-D034-43E4-9480-B38A120AEECF			Low	No	YES	NA		Right		10	12	5	G4		0	NA	No	M1	N0	T3b	4352		WITH TUMOR	Normal		YES
297	TCGA-BP-4972-01A					43	69.68.0	Nationwide Children's Hospital	TCGA-BP-4972-F7906	19826447-e156-4921-8764-0309d1aa25ac	TCGA-BP-4972		22	17	NA	NA	0	NA	NA		D38D8B3E-7F08-46ED-9E17-C2AEEBFD3B1C			Normal	No	YES	NA		Left		NA	12	2	G3		NA	NA	No	M0	NX	T3a	4972		TUMOR FREE	Normal		NO
298	TCGA-BP-4972-11A					43	69.68.0	Nationwide Children's Hospital	TCGA-BP-4972-F7906	19826447-e156-4921-8764-0309d1aa25ac	TCGA-BP-4972		22	17	NA	NA	0	NA	NA		D38D8B3E-7F08-46ED-9E17-C2AEEBFD3B1C			Normal	No	YES	NA		Left		NA	12	2	G3		NA	NA	No	M0	NX	T3a	4972		TUMOR FREE	Normal		NO
299	TCGA-CZ-5452-01A					69	82.75.0	Nationwide Children's Hospital	TCGA-CZ-5452-F8967	41560a35-5710-4319-ab73-87a7697bb17b	TCGA-CZ-5452		22	10	NA	NA	0	NA	NA		E9BD04A3-1BBD-486B-91BF-3E7423DFABBC			Normal	No	YES	NA		Right		5	12	3	G2		0	NA	No	M0	N0	T2	5452	Other	TUMOR FREE	Normal		YES
300	TCGA-CZ-5452-11A					69	82.75.0	Nationwide Children's Hospital	TCGA-CZ-5452-F8967	41560a35-5710-4319-ab73-87a7697bb17b	TCGA-CZ-5452		22	10	NA	NA	0	NA	NA		E9BD04A3-1BBD-486B-91BF-3E7423DFABBC			Normal	No	YES	NA		Right		5	12	3	G2		0	NA	No	M0	N0	T2	5452	Other	TUMOR FREE	Normal		YES
301	TCGA-B0-5092-01A					53	68.74.0	Nationwide Children's Hospital	TCGA-B0-5092-F31502	1beefdbd-4981-4cdf-82ae-1ce42253bba4	TCGA-B0-5092		22	4	NA	NA	0	NA	NA		8BAFFBB7-D9BA-4A42-8D05-93DFABD5EFD6			Normal	No	YES	NA		Left		NA	12	5	G3		NA	NA	No	M1	N0	T1a	5092		WITH TUMOR	Normal		NO
302	TCGA-B0-5092-11A					53	68.74.0	Nationwide Children's Hospital	TCGA-B0-5092-F31502	1beefdbd-4981-4cdf-82ae-1ce42253bba4	TCGA-B0-5092		22	4	NA	NA	0	NA	NA		8BAFFBB7-D9BA-4A42-8D05-93DFABD5EFD6			Normal	No	YES	NA		Left		NA	12	5	G3		NA	NA	No	M1	N0	T1a	5092		WITH TUMOR	Normal		NO
303	TCGA-B8-5550-01A					71	90.68.0	Nationwide Children's Hospital	TCGA-B8-5550-F19923	f365c39d-32b7-4ad4-ae6c-c619a6e30512	TCGA-B8-5550		22	4	NA	NA	0	NA	NA		AD1D8509-9290-40A6-8CD0-F05432C3AF86	Scheduled Follow-up Submission		Normal	No	YES	NA		Right		3	12	1	G3		0	20	No	M0	N0	T3a	5550		TUMOR FREE	Normal		YES
304	TCGA-B0-5077-01A					77	69.68.0	Nationwide Children's Hospital	TCGA-B0-5077-F20785	db4aa59c-d3eb-4669-ab02-1a6339b07048	TCGA-B0-5077		22	20	NA	NA	0	NA	NA		F0382B68-CD20-49AC-8E69-9FA0DD136878	Scheduled Follow-up Submission		Normal	No	YES	NA		Left		NA	12	1	G3		NA	NA	No	M0	N0	T1a	5077		TUMOR FREE	Normal		NO
305	TCGA-B0-5077-11A					77	69.68.0	Nationwide Children's Hospital	TCGA-B0-5077-F20785	db4aa59c-d3eb-4669-ab02-1a6339b07048	TCGA-B0-5077		22	20	NA	NA	0	NA	NA		F0382B68-CD20-49AC-8E69-9FA0DD136878	Scheduled Follow-up Submission		Normal	No	YES	NA		Left		NA	12	1	G3		NA	NA	No	M0	N0	T1a	5077		TUMOR FREE	Normal		NO
306	TCGA-CZ-5454-01A	YES	NO	NO	YES	63	82.75.0	Nationwide Children's Hospital	TCGA-CZ-5454-F8990	50ece0aa-e9eb-4e18-9aac-77118cdb7dfc	TCGA-CZ-5454		22	10	NA	28	0	423	NA		83F2B00B-3C31-4DE0-949C-95056D838069			Low	No	YES	NA		Right		3	12	3	G2		0	NA	No	M1	N0	T2	5454	Other	WITH TUMOR	Low		YES
307	TCGA-CZ-5454-11A	YES	NO	NO	YES	63	82.75.0	Nationwide Children's Hospital	TCGA-CZ-5454-F8990	50ece0aa-e9eb-4e18-9aac-77118cdb7dfc	TCGA-CZ-5454		22	10	NA	28	0	423	NA		83F2B00B-3C31-4DE0-949C-95056D838069			Low	No	YES	NA		Right		3	12	3	G2		0	NA	No	M1	N0	T2	5454	Other	WITH TUMOR	Low		YES
308	TCGA-A3-A6NL-01A					49	340.41.0	Nationwide Children's Hospital	TCGA-A3-A6NL-F66188	17A2EBBC-A188-41C3-8EA5-F962D8BC1A41	TCGA-A3-A6NL	M0	22	3	NA	NA	0	NA	NA		3A6DD02F-55D8-42E5-B2C4-E91573F1E81E	Scheduled Follow-up Submission	Complete Remission/Response	Low	No	YES	NA		Left	NO	NA	12	10	G2	NO	NA	NA	No	MX	NX	T1b	A6NL		TUMOR FREE	Normal	NO	NO	Complete Remission/Response	NO
309	TCGA-A3-A6NL-11A					49	340.41.0	Nationwide Children's Hospital	TCGA-A3-A6NL-F66188	17A2EBBC-A188-41C3-8EA5-F962D8BC1A41	TCGA-A3-A6NL	M0	22	3	NA	NA	0	NA	NA		3A6DD02F-55D8-42E5-B2C4-E91573F1E81E	Scheduled Follow-up Submission	Complete Remission/Response	Low	No	YES	NA		Left	NO	NA	12	10	G2	NO	NA	NA	No	MX	NX	T1b	A6NL		TUMOR FREE	Normal	NO	NO	Complete Remission/Response	NO
310	TCGA-BP-4162-01A					65	50.77.0	Nationwide Children's Hospital	TCGA-BP-4162-F7601	39da9952-e176-4aa8-ba75-23cc32813e5d	TCGA-BP-4162		22	11	NA	NA	0	NA	NA		9860C2AD-882A-4CD2-9C2A-34D03C82E5A1			Low	No	YES	NA		Right		3	12	2	G2		0	NA	No	M0	N0	T1b	4162		TUMOR FREE	Normal		YES
311	TCGA-BP-4162-11A					65	50.77.0	Nationwide Children's Hospital	TCGA-BP-4162-F7601	39da9952-e176-4aa8-ba75-23cc32813e5d	TCGA-BP-4162		22	11	NA	NA	0	NA	NA		9860C2AD-882A-4CD2-9C2A-34D03C82E5A1			Low	No	YES	NA		Right		3	12	2	G2		0	NA	No	M0	N0	T1b	4162		TUMOR FREE	Normal		YES
312	TCGA-BP-5184-01A					54	70.72.0	Nationwide Children's Hospital	TCGA-BP-5184-F8058	559ec753-5914-4a54-a83a-9d65d3e35d80	TCGA-BP-5184		22	22	NA	NA	0	NA	NA		5A2A5718-58EA-422B-A2AF-F42734936261			Low	No	YES	NA		Left		NA	12	2	G3		NA	NA	No	M0	NX	T1a	5184		TUMOR FREE	Normal		NO
313	TCGA-BP-5184-11A					54	70.72.0	Nationwide Children's Hospital	TCGA-BP-5184-F8058	559ec753-5914-4a54-a83a-9d65d3e35d80	TCGA-BP-5184		22	22	NA	NA	0	NA	NA		5A2A5718-58EA-422B-A2AF-F42734936261			Low	No	YES	NA		Left		NA	12	2	G3		NA	NA	No	M0	NX	T1a	5184		TUMOR FREE	Normal		NO
314	TCGA-CZ-5463-01A					76	82.75.0	Nationwide Children's Hospital	TCGA-CZ-5463-F9051	1e4982ca-d9a2-415e-85a2-e3afee845af9	TCGA-CZ-5463		22	11	NA	NA	0	NA	NA		674447EA-23C0-471C-9944-E43206470A6A				No	YES	NA		Left		NA	12	3	G2		NA	NA	No	M0	NX	T2	5463					NO
315	TCGA-CZ-5463-11A					76	82.75.0	Nationwide Children's Hospital	TCGA-CZ-5463-F9051	1e4982ca-d9a2-415e-85a2-e3afee845af9	TCGA-CZ-5463		22	11	NA	NA	0	NA	NA		674447EA-23C0-471C-9944-E43206470A6A				No	YES	NA		Left		NA	12	3	G2		NA	NA	No	M0	NX	T2	5463					NO
316	TCGA-CZ-4856-01A					62	70.72.0	Nationwide Children's Hospital	TCGA-CZ-4856-F7107	5beebdcc-75fa-4ed2-96cf-cdcfeca571db	TCGA-CZ-4856		22	3	NA	NA	0	NA	NA		576ACDE3-20F0-44AB-BBA6-47A8424ADDEA			Normal	No	YES	NA		Left		4	12	2	G2		0	NA	Yes	M0	N0	T1b	4856			Normal		YES
317	TCGA-CZ-4856-11A					62	70.72.0	Nationwide Children's Hospital	TCGA-CZ-4856-F7107	5beebdcc-75fa-4ed2-96cf-cdcfeca571db	TCGA-CZ-4856		22	3	NA	NA	0	NA	NA		576ACDE3-20F0-44AB-BBA6-47A8424ADDEA			Normal	No	YES	NA		Left		4	12	2	G2		0	NA	Yes	M0	N0	T1b	4856			Normal		YES
318	TCGA-B0-4818-01A				YES	68	82.75.0	Nationwide Children's Hospital	TCGA-B0-4818-F20707	afa9837e-3831-44e6-a014-a1a3829305e7	TCGA-B0-4818		22	19	NA	241	0	127	NA		C1C9DFAE-98C9-4705-AABB-8ABC861C30A7	Scheduled Follow-up Submission		Low	No	YES	NA		Right		NA	12	1	G3		NA	NA	No	M0	NX	T2	4818		WITH TUMOR	Normal		NO
319	TCGA-B0-4818-11A				YES	68	82.75.0	Nationwide Children's Hospital	TCGA-B0-4818-F20707	afa9837e-3831-44e6-a014-a1a3829305e7	TCGA-B0-4818		22	19	NA	241	0	127	NA		C1C9DFAE-98C9-4705-AABB-8ABC861C30A7	Scheduled Follow-up Submission		Low	No	YES	NA		Right		NA	12	1	G3		NA	NA	No	M0	NX	T2	4818		WITH TUMOR	Normal		NO
320	TCGA-B8-4151-01A					51	50.77.0	Nationwide Children's Hospital	TCGA-B8-4151-F3331	0830f749-b96d-4d94-93e1-97a0c0d93975	TCGA-B8-4151		22	15	NA	NA	0	NA	NA		809A8398-AD0B-4F6A-B23B-0B180C93ADA4			Normal	No	YES	NA	Normal	Right		NA	12	11	G2		NA	NA	No	M0	N0	T3a	4151		TUMOR FREE	Normal		NO
321	TCGA-A3-3385-01A					46	68.74.0	Nationwide Children's Hospital	TCGA-A3-3385-F45636	F48D80D8-F8E1-40B3-A887-0BD333FD80B0	TCGA-A3-3385		22	17	NA	NA	0	NA	NA		D5F0DC81-CCF5-4886-8088-1431A4B0CB43	Scheduled Follow-up Submission	Complete Remission/Response		No	YES	NA		Left	NO	NA	12	7	G2	NO	NA	NA	No	M0	N0	T1a	3385		TUMOR FREE		NO	NO	Complete Remission/Response	NO
322	TCGA-A3-3385-11A					46	68.74.0	Nationwide Children's Hospital	TCGA-A3-3385-F45636	F48D80D8-F8E1-40B3-A887-0BD333FD80B0	TCGA-A3-3385		22	17	NA	NA	0	NA	NA		D5F0DC81-CCF5-4886-8088-1431A4B0CB43	Scheduled Follow-up Submission	Complete Remission/Response		No	YES	NA		Left	NO	NA	12	7	G2	NO	NA	NA	No	M0	N0	T1a	3385		TUMOR FREE		NO	NO	Complete Remission/Response	NO
323	TCGA-CW-5589-01A			NO	NO	52	90.68.0	Nationwide Children's Hospital	TCGA-CW-5589-F8611	8a0b9596-9f84-4165-a7c5-adad1cd2518a	TCGA-CW-5589		22	1	NA	NA	0	NA	0		688FDBA1-DDD3-4B91-A4F4-AE9FD9F4C68D				No	YES	NA		Left		NA	12	3	G2		NA	NA	No	M0	NX	T1a	5589		TUMOR FREE			NO
324	TCGA-CW-5589-11A			NO	NO	52	90.68.0	Nationwide Children's Hospital	TCGA-CW-5589-F8611	8a0b9596-9f84-4165-a7c5-adad1cd2518a	TCGA-CW-5589		22	1	NA	NA	0	NA	0		688FDBA1-DDD3-4B91-A4F4-AE9FD9F4C68D				No	YES	NA		Left		NA	12	3	G2		NA	NA	No	M0	NX	T1a	5589		TUMOR FREE			NO
325	TCGA-B2-4101-01A					52	63.79.0	Nationwide Children's Hospital	TCGA-B2-4101-F11781	1d4fb261-bcd9-41c4-8777-83a898d60273	TCGA-B2-4101		22	16	NA	NA	0	NA	NA		705A4203-2A4A-49A4-81E9-019E92AFA17A			Normal	No	YES	NA		Left		NA	12	5	G3		NA	NA	No	M0	NX	T2a	4101		TUMOR FREE	Normal		NO
326	TCGA-B2-4101-11A					52	63.79.0	Nationwide Children's Hospital	TCGA-B2-4101-F11781	1d4fb261-bcd9-41c4-8777-83a898d60273	TCGA-B2-4101		22	16	NA	NA	0	NA	NA		705A4203-2A4A-49A4-81E9-019E92AFA17A			Normal	No	YES	NA		Left		NA	12	5	G3		NA	NA	No	M0	NX	T2a	4101		TUMOR FREE	Normal		NO
327	TCGA-BP-4781-01A	NO	NO	NO	NO	78	65.72.0	Nationwide Children's Hospital	TCGA-BP-4781-F11219	17a31305-6e90-4168-b00f-a95e40d8a751	TCGA-BP-4781		22	4	NA	NA	0	NA	NA		7226D05A-34DA-467C-8ECF-492BF5A296C7			Low	No	YES	NA		Right		NA	12	5	G3		NA	NA	No	M0	NX	T1a	4781		TUMOR FREE	Low		NO
328	TCGA-BP-4781-11A	NO	NO	NO	NO	78	65.72.0	Nationwide Children's Hospital	TCGA-BP-4781-F11219	17a31305-6e90-4168-b00f-a95e40d8a751	TCGA-BP-4781		22	4	NA	NA	0	NA	NA		7226D05A-34DA-467C-8ECF-492BF5A296C7			Low	No	YES	NA		Right		NA	12	5	G3		NA	NA	No	M0	NX	T1a	4781		TUMOR FREE	Low		NO
329	TCGA-CJ-6027-01A					77	105.71.0	Nationwide Children's Hospital	TCGA-CJ-6027-F14095	fe8d8863-fca4-4f9f-8f5d-bb59fe3ef8d3	TCGA-CJ-6027		22	21	NA	NA	0	NA	NA		F855F155-CF35-453F-B9C3-D28687D35A66			Low	No	YES	NA	Normal	Right		NA	12	7	G4		NA	NA	Yes	M0	NX	T1a	6027		TUMOR FREE	Normal		NO
330	TCGA-CJ-6027-11A					77	105.71.0	Nationwide Children's Hospital	TCGA-CJ-6027-F14095	fe8d8863-fca4-4f9f-8f5d-bb59fe3ef8d3	TCGA-CJ-6027		22	21	NA	NA	0	NA	NA		F855F155-CF35-453F-B9C3-D28687D35A66			Low	No	YES	NA	Normal	Right		NA	12	7	G4		NA	NA	Yes	M0	NX	T1a	6027		TUMOR FREE	Normal		NO
331	TCGA-B0-5100-01A	NO	NO	NO	NO	72	68.74.0	Nationwide Children's Hospital	TCGA-B0-5100-F31577	9e5f9023-524a-4735-b256-bf9d322e1237	TCGA-B0-5100		22	7	NA	NA	0	1426	NA		9926DDE5-27EC-4C06-B05A-559CE540107B			Low	No	YES	NA		Right		NA	12	5	G3		NA	NA	No	M0	NX	T3a	5100		WITH TUMOR	Normal		NO
332	TCGA-B0-5100-11A	NO	NO	NO	NO	72	68.74.0	Nationwide Children's Hospital	TCGA-B0-5100-F31577	9e5f9023-524a-4735-b256-bf9d322e1237	TCGA-B0-5100		22	7	NA	NA	0	1426	NA		9926DDE5-27EC-4C06-B05A-559CE540107B			Low	No	YES	NA		Right		NA	12	5	G3		NA	NA	No	M0	NX	T3a	5100		WITH TUMOR	Normal		NO
333	TCGA-MW-A4EC-01A					72	274.47.0	Nationwide Children's Hospital	TCGA-MW-A4EC-F70586	9BA3D0DB-F7AB-462E-9CC5-569033D21796	TCGA-MW-A4EC		22	27	NA	NA	0	NA	NA		CE200E47-D2C8-476A-BA3E-E82067D85168	Scheduled Follow-up Submission	Complete Remission/Response	Low	No	YES	NA		Right	NO	NA	12	2	G2	NO	NA	NA	No	MX	NX	T1a	A4EC		TUMOR FREE	Normal	NO	NO		NO
334	TCGA-B0-5400-01A					59	82.75.0	Nationwide Children's Hospital	TCGA-B0-5400-F31705	a5264280-c97e-4e74-901d-f2d68687c9f6	TCGA-B0-5400		22	8	NA	NA	0	NA	NA		3F2A0061-8AF3-43FF-9E52-7629660E8BC5	Scheduled Follow-up Submission		Low	No	YES	NA		Right		NA	12	5	G4		NA	NA	No	M0	N0	T3b	5400		TUMOR FREE	Elevated		NO
335	TCGA-B0-5400-11A					59	82.75.0	Nationwide Children's Hospital	TCGA-B0-5400-F31705	a5264280-c97e-4e74-901d-f2d68687c9f6	TCGA-B0-5400		22	8	NA	NA	0	NA	NA		3F2A0061-8AF3-43FF-9E52-7629660E8BC5	Scheduled Follow-up Submission		Low	No	YES	NA		Right		NA	12	5	G4		NA	NA	No	M0	N0	T3b	5400		TUMOR FREE	Elevated		NO
336	TCGA-B8-A54G-01A					50	274.47.0	Nationwide Children's Hospital	TCGA-B8-A54G-F55791	0F564D27-75F7-4FE9-8015-D423838D0749	TCGA-B8-A54G	M0	22	15	NA	NA	0	NA	NA		2D2D35A1-7A72-4D21-A5DE-4E1293C88198	Scheduled Follow-up Submission	Complete Remission/Response		No	YES	NA		Right	YES	NA	12	1	G3		NA	7	No	MX	NX	T1a	A54G		TUMOR FREE		NO	NO	Complete Remission/Response	NO
337	TCGA-A3-3372-01A					64	32.77.0	Nationwide Children's Hospital	TCGA-A3-3372-F491	7bb5145c-716a-4849-8fb4-f9b80a708a8e	TCGA-A3-3372		22	11	NA	NA	0	NA	NA		D8403BAE-FAB8-48A9-AAF4-377ACCF1F556				No	YES	NA		Left		NA	12	5	G2		NA	NA	No	M0	NX	T3	3372		TUMOR FREE			NO
338	TCGA-A3-3372-11A					64	32.77.0	Nationwide Children's Hospital	TCGA-A3-3372-F491	7bb5145c-716a-4849-8fb4-f9b80a708a8e	TCGA-A3-3372		22	11	NA	NA	0	NA	NA		D8403BAE-FAB8-48A9-AAF4-377ACCF1F556				No	YES	NA		Left		NA	12	5	G2		NA	NA	No	M0	NX	T3	3372		TUMOR FREE			NO
339	TCGA-AK-3427-01A					65	32.77.0	Nationwide Children's Hospital	TCGA-AK-3427-F9147	85c5cffe-caf5-49b1-b60b-bdb13127fdba	TCGA-AK-3427		22	9	NA	NA	0	NA	NA		41FFCB3A-9997-4002-9C6B-2D1723D2F5CE			Normal	No	YES	NA		Left		15	12	3	GX		15	NA	No	M0	N0	T1a	3427		TUMOR FREE	Normal		YES
340	TCGA-CJ-4641-01A	YES	NO	NO	NO	55	50.77.0	Nationwide Children's Hospital	TCGA-CJ-4641-F6611	5cda0fd0-bd08-4d75-aab9-89ab2470fb01	TCGA-CJ-4641		22	24	NA	NA	0	-359	0		A1DB3151-3B6B-4063-B194-AD522D852395			Normal	No	YES	NA	Normal	Left		NA	12	1	G4		NA	NA	No	M1	NX	T3a	4641	At Recurrence/Progression Of Disease	WITH TUMOR	Normal		NO
341	TCGA-CJ-4641-11A	YES	NO	NO	NO	55	50.77.0	Nationwide Children's Hospital	TCGA-CJ-4641-F6611	5cda0fd0-bd08-4d75-aab9-89ab2470fb01	TCGA-CJ-4641		22	24	NA	NA	0	-359	0		A1DB3151-3B6B-4063-B194-AD522D852395			Normal	No	YES	NA	Normal	Left		NA	12	1	G4		NA	NA	No	M1	NX	T3a	4641	At Recurrence/Progression Of Disease	WITH TUMOR	Normal		NO
342	TCGA-BP-4982-01A					42	69.68.0	Nationwide Children's Hospital	TCGA-BP-4982-F7921	2b056ed3-a554-4f23-9d91-b445cc4319e5	TCGA-BP-4982		22	17	NA	NA	0	NA	NA		DCE5C673-5868-4679-BAE2-9782203ED513			Low	No	YES	NA		Left		NA	12	2	G3		NA	NA	No	M0	NX	T1b	4982		TUMOR FREE	Normal		NO
343	TCGA-BP-4982-11A					42	69.68.0	Nationwide Children's Hospital	TCGA-BP-4982-F7921	2b056ed3-a554-4f23-9d91-b445cc4319e5	TCGA-BP-4982		22	17	NA	NA	0	NA	NA		DCE5C673-5868-4679-BAE2-9782203ED513			Low	No	YES	NA		Left		NA	12	2	G3		NA	NA	No	M0	NX	T1b	4982		TUMOR FREE	Normal		NO
344	TCGA-BP-5008-01A					46	69.68.0	Nationwide Children's Hospital	TCGA-BP-5008-F7950	8ae2eef5-375b-4ae2-8a62-a3bc19fa563a	TCGA-BP-5008		22	18	NA	NA	0	NA	NA		B0D743AD-701B-4F9A-9262-E6D277495680			Low	No	YES	NA		Right		NA	12	2	G2		NA	NA	No	M0	NX	T1a	5008		TUMOR FREE	Normal		NO
345	TCGA-BP-5008-11A					46	69.68.0	Nationwide Children's Hospital	TCGA-BP-5008-F7950	8ae2eef5-375b-4ae2-8a62-a3bc19fa563a	TCGA-BP-5008		22	18	NA	NA	0	NA	NA		B0D743AD-701B-4F9A-9262-E6D277495680			Low	No	YES	NA		Right		NA	12	2	G2		NA	NA	No	M0	NX	T1a	5008		TUMOR FREE	Normal		NO
346	TCGA-B2-5633-01A					56	90.68.0	Nationwide Children's Hospital	TCGA-B2-5633-F11783	38bdccdb-9acd-49ba-9ad0-def3f41affe2	TCGA-B2-5633		22	20	NA	NA	0	NA	NA		F2924EC7-02C8-42C1-98AE-47B4918541F4			Normal	No	YES	NA		Right		NA	12	5	G2		NA	NA	No	M0	N0	T1b	5633		TUMOR FREE	Low		NO
347	TCGA-B2-5633-01B					56	90.68.0	Nationwide Children's Hospital	TCGA-B2-5633-F11783	38bdccdb-9acd-49ba-9ad0-def3f41affe2	TCGA-B2-5633		22	20	NA	NA	0	NA	NA		F2924EC7-02C8-42C1-98AE-47B4918541F4			Normal	No	YES	NA		Right		NA	12	5	G2		NA	NA	No	M0	N0	T1b	5633		TUMOR FREE	Low		NO
348	TCGA-B2-5633-11A					56	90.68.0	Nationwide Children's Hospital	TCGA-B2-5633-F11783	38bdccdb-9acd-49ba-9ad0-def3f41affe2	TCGA-B2-5633		22	20	NA	NA	0	NA	NA		F2924EC7-02C8-42C1-98AE-47B4918541F4			Normal	No	YES	NA		Right		NA	12	5	G2		NA	NA	No	M0	N0	T1b	5633		TUMOR FREE	Low		NO
349	TCGA-6D-AA2E-01A					68	387.37.0	Nationwide Children's Hospital	TCGA-6D-AA2E-F62639	7D287EC0-3348-4943-A62D-4CDF3A5BA81E	TCGA-6D-AA2E	MX	22	22	NA	NA	0	NA	NA		6FBD8CC0-733B-4810-9BBC-D6FA492A7DDB	Scheduled Follow-up Submission	Partial Remission/Response		No	YES	NA		Right	NO	NA	12	7	G2	NO	NA	NA	No	MX	NX	T1b	AA2E		TUMOR FREE		NO	NO		NO
350	TCGA-BP-4803-01A					79	65.72.0	Nationwide Children's Hospital	TCGA-BP-4803-F21228	406f2a6e-5f97-4480-858d-624eaadab475	TCGA-BP-4803		22	7	NA	NA	0	NA	NA		1D01C119-5268-4303-91FD-36B60561BF2C	Scheduled Follow-up Submission		Low	No	YES	NA		Right		NA	12	2	G3		NA	NA	No	M0	NX	T3a	4803		TUMOR FREE	Normal		NO
351	TCGA-BP-4803-11A					79	65.72.0	Nationwide Children's Hospital	TCGA-BP-4803-F21228	406f2a6e-5f97-4480-858d-624eaadab475	TCGA-BP-4803		22	7	NA	NA	0	NA	NA		1D01C119-5268-4303-91FD-36B60561BF2C	Scheduled Follow-up Submission		Low	No	YES	NA		Right		NA	12	2	G3		NA	NA	No	M0	NX	T3a	4803		TUMOR FREE	Normal		NO
352	TCGA-CJ-4894-01A	YES	NO	NO	NO	58	65.72.0	Nationwide Children's Hospital	TCGA-CJ-4894-F6878	bfd8dd45-5631-4c54-b39c-7d45d157382a	TCGA-CJ-4894		22	28	NA	NA	0	158	0		ABC8DECB-5447-4C53-94F4-822B3569F148			Low	No	YES	NA		Left		3	12	1	G3		0	NA	Yes	M0	N0	T3a	4894	At Recurrence/Progression Of Disease	WITH TUMOR	Normal		YES
353	TCGA-CJ-4894-11A	YES	NO	NO	NO	58	65.72.0	Nationwide Children's Hospital	TCGA-CJ-4894-F6878	bfd8dd45-5631-4c54-b39c-7d45d157382a	TCGA-CJ-4894		22	28	NA	NA	0	158	0		ABC8DECB-5447-4C53-94F4-822B3569F148			Low	No	YES	NA		Left		3	12	1	G3		0	NA	Yes	M0	N0	T3a	4894	At Recurrence/Progression Of Disease	WITH TUMOR	Normal		YES
354	TCGA-BP-5168-01A					75	68.74.0	Nationwide Children's Hospital	TCGA-BP-5168-F7951	8542ab3b-aebb-4252-88ef-b0bb0ef707b6	TCGA-BP-5168		22	18	NA	NA	0	NA	NA		E25E1BDC-B9AA-4938-BA98-55A47A719DB2			Low	No	YES	NA	Elevated	Right		NA	12	2	G2		NA	NA	Yes	M0	NX	T1a	5168		TUMOR FREE	Normal		NO
355	TCGA-BP-5168-11A					75	68.74.0	Nationwide Children's Hospital	TCGA-BP-5168-F7951	8542ab3b-aebb-4252-88ef-b0bb0ef707b6	TCGA-BP-5168		22	18	NA	NA	0	NA	NA		E25E1BDC-B9AA-4938-BA98-55A47A719DB2			Low	No	YES	NA	Elevated	Right		NA	12	2	G2		NA	NA	Yes	M0	NX	T1a	5168		TUMOR FREE	Normal		NO
356	TCGA-BP-4789-01A	NO	NO	NO	NO	48	65.72.0	Nationwide Children's Hospital	TCGA-BP-4789-F11366	bbe07c88-4461-4e4d-9d00-19a4f037c535	TCGA-BP-4789		22	9	NA	NA	0	NA	NA		DF4F5D6E-4E0E-40C3-960D-0FC744696330			Normal	No	YES	NA		Right		NA	12	5	G2		NA	NA	No	M0	NX	T1a	4789		TUMOR FREE	Normal		NO
357	TCGA-BP-4789-11A	NO	NO	NO	NO	48	65.72.0	Nationwide Children's Hospital	TCGA-BP-4789-F11366	bbe07c88-4461-4e4d-9d00-19a4f037c535	TCGA-BP-4789		22	9	NA	NA	0	NA	NA		DF4F5D6E-4E0E-40C3-960D-0FC744696330			Normal	No	YES	NA		Right		NA	12	5	G2		NA	NA	No	M0	NX	T1a	4789		TUMOR FREE	Normal		NO
358	TCGA-B0-4827-01A		YES	NO	YES	77	68.74.0	Nationwide Children's Hospital	TCGA-B0-4827-F20713	3332ef81-1d0b-4936-be53-8c34c972799f	TCGA-B0-4827		22	19	NA	122	0	668	NA		D89D91BB-D407-4FDD-B15F-1AB12D76D345	Scheduled Follow-up Submission		Low	No	YES	NA		Left		NA	12	1	G4		NA	NA	No	M0	N0	T3b	4827	At Recurrence/Progression Of Disease	WITH TUMOR	Normal		NO
359	TCGA-B0-4827-11A		YES	NO	YES	77	68.74.0	Nationwide Children's Hospital	TCGA-B0-4827-F20713	3332ef81-1d0b-4936-be53-8c34c972799f	TCGA-B0-4827		22	19	NA	122	0	668	NA		D89D91BB-D407-4FDD-B15F-1AB12D76D345	Scheduled Follow-up Submission		Low	No	YES	NA		Left		NA	12	1	G4		NA	NA	No	M0	N0	T3b	4827	At Recurrence/Progression Of Disease	WITH TUMOR	Normal		NO
360	TCGA-CZ-5465-01A					76	82.75.0	Nationwide Children's Hospital	TCGA-CZ-5465-F9061	255f717a-ee7e-49d5-84a3-ce32204e7f25	TCGA-CZ-5465		22	11	NA	NA	0	NA	0		D105F1F1-CDB0-4B90-B644-8B6A7377226E			Low	No	YES	NA		Left		NA	12	3	G2		NA	NA	No	M0	NX	T3b	5465	Other	TUMOR FREE	Normal		NO
361	TCGA-CZ-5465-11A					76	82.75.0	Nationwide Children's Hospital	TCGA-CZ-5465-F9061	255f717a-ee7e-49d5-84a3-ce32204e7f25	TCGA-CZ-5465		22	11	NA	NA	0	NA	0		D105F1F1-CDB0-4B90-B644-8B6A7377226E			Low	No	YES	NA		Left		NA	12	3	G2		NA	NA	No	M0	NX	T3b	5465	Other	TUMOR FREE	Normal		NO
362	TCGA-CJ-4643-01A					67	50.77.0	Nationwide Children's Hospital	TCGA-CJ-4643-F5660	cf148353-51d5-46f4-b036-24d34913a58f	TCGA-CJ-4643		22	3	NA	NA	0	NA	NA		9D97AEEC-28A2-4C69-B491-102647310CEC			Low	No	YES	NA	Normal	Right		NA	12	1	G3		NA	NA	No	M0	N0	T2b	4643		TUMOR FREE	Elevated		NO
363	TCGA-CJ-4643-11A					67	50.77.0	Nationwide Children's Hospital	TCGA-CJ-4643-F5660	cf148353-51d5-46f4-b036-24d34913a58f	TCGA-CJ-4643		22	3	NA	NA	0	NA	NA		9D97AEEC-28A2-4C69-B491-102647310CEC			Low	No	YES	NA	Normal	Right		NA	12	1	G3		NA	NA	No	M0	N0	T2b	4643		TUMOR FREE	Elevated		NO
364	TCGA-BP-5177-01A					46	70.72.0	Nationwide Children's Hospital	TCGA-BP-5177-F8052	e752019f-e3dc-413a-b15c-b5f2f2373dfe	TCGA-BP-5177		22	22	NA	NA	0	NA	NA		5157D53F-51D5-4FFB-8BA7-745F1B6BCD1F			Low	No	YES	NA	Elevated	Right		NA	12	2	G3		NA	NA	No	M0	NX	T1a	5177		TUMOR FREE	Elevated		NO
365	TCGA-BP-5177-11A					46	70.72.0	Nationwide Children's Hospital	TCGA-BP-5177-F8052	e752019f-e3dc-413a-b15c-b5f2f2373dfe	TCGA-BP-5177		22	22	NA	NA	0	NA	NA		5157D53F-51D5-4FFB-8BA7-745F1B6BCD1F			Low	No	YES	NA	Elevated	Right		NA	12	2	G3		NA	NA	No	M0	NX	T1a	5177		TUMOR FREE	Elevated		NO
366	TCGA-AK-3460-01A					58	63.79.0	Nationwide Children's Hospital	TCGA-AK-3460-F4360	fb30740d-6a82-46e8-aab6-935a7164bb6e	TCGA-AK-3460		22	12	NA	NA	0	NA	NA		276681E7-1698-425A-BDC3-8AABD61BDAF5				No	YES	NA		Right		NA	12	11	G2		NA	NA	No	M0	NX	T1a	3460		TUMOR FREE			NO
367	TCGA-AK-3429-01A					54	50.77.0	Nationwide Children's Hospital	TCGA-AK-3429-F4322	96f25b9c-ed05-4cc2-a08a-0957f436799e	TCGA-AK-3429		22	11	NA	NA	0	NA	NA		F9F3C532-3062-4B50-9385-43A7434BA846			Normal	No	YES	NA		Right		5	12	11	G2		0	NA	No	M0	N0	T2	3429		TUMOR FREE	Normal		YES
368	TCGA-CZ-5455-01A					63	82.75.0	Nationwide Children's Hospital	TCGA-CZ-5455-F9005	6acdd791-dda6-488a-8946-642a246fde10	TCGA-CZ-5455		22	10	NA	NA	0	NA	1		336802A5-D7B9-4A3B-B6A7-0CD32D1E5B9D			Low	No	YES	NA		Right		NA	12	3	G4		NA	NA	No	M1	NX	T3b	5455	Other	WITH TUMOR	Normal		NO
369	TCGA-CZ-5455-11A					63	82.75.0	Nationwide Children's Hospital	TCGA-CZ-5455-F9005	6acdd791-dda6-488a-8946-642a246fde10	TCGA-CZ-5455		22	10	NA	NA	0	NA	1		336802A5-D7B9-4A3B-B6A7-0CD32D1E5B9D			Low	No	YES	NA		Right		NA	12	3	G4		NA	NA	No	M1	NX	T3b	5455	Other	WITH TUMOR	Normal		NO
370	TCGA-A3-3313-01A					59	32.77.0	Nationwide Children's Hospital	TCGA-A3-3313-F470	8bc5e39b-077d-40fa-8193-9c70a86f31e7	TCGA-A3-3313		22	11	NA	NA	0	NA	NA		E7B6C4D1-418A-41EB-A883-DBB65D4C44C9			Low	No	YES	NA		Right		NA	12	5	G3		NA	NA	No	M0	N0	T1b	3313		TUMOR FREE
371	TCGA-A3-3313-11A					59	32.77.0	Nationwide Children's Hospital	TCGA-A3-3313-F470	8bc5e39b-077d-40fa-8193-9c70a86f31e7	TCGA-A3-3313		22	11	NA	NA	0	NA	NA		E7B6C4D1-418A-41EB-A883-DBB65D4C44C9			Low	No	YES	NA		Right		NA	12	5	G3		NA	NA	No	M0	N0	T1b	3313		TUMOR FREE
372	TCGA-CJ-4895-01A	YES	NO	NO	NO	62	65.72.0	Nationwide Children's Hospital	TCGA-CJ-4895-F6877	1976b08c-6e2f-49c2-b4e8-9242c4f72f2e	TCGA-CJ-4895		22	28	NA	NA	0	61	0		C93A0E44-F76B-41D0-B0AC-6345F04CFC1F			Low	No	YES	NA	Normal	Left		NA	12	1	G4		NA	NA	No	M1	NX	T3a	4895	At Recurrence/Progression Of Disease	WITH TUMOR	Elevated		NO
373	TCGA-CJ-4895-11A	YES	NO	NO	NO	62	65.72.0	Nationwide Children's Hospital	TCGA-CJ-4895-F6877	1976b08c-6e2f-49c2-b4e8-9242c4f72f2e	TCGA-CJ-4895		22	28	NA	NA	0	61	0		C93A0E44-F76B-41D0-B0AC-6345F04CFC1F			Low	No	YES	NA	Normal	Left		NA	12	1	G4		NA	NA	No	M1	NX	T3a	4895	At Recurrence/Progression Of Disease	WITH TUMOR	Elevated		NO
374	TCGA-B4-5377-01A					68	82.75.0	Nationwide Children's Hospital	TCGA-B4-5377-F69002	191E75BE-ECE5-4C72-9A72-4AAA631477F4	TCGA-B4-5377		22	24	NA	NA	0	NA	NA	Elevated	E1808554-D918-41DC-AC3B-0EFB49698377	Scheduled Follow-up Submission		Low	No	YES	NA	Elevated	Right	YES	NA	12	12	G3		NA	NA	No	M1	N0	T3	5377			Normal	NO	NO		NO
375	TCGA-A3-A8CQ-01A					59	387.37.0	Nationwide Children's Hospital			TCGA-A3-A8CQ	M0	22	NA	NA	NA	0	NA	NA		A9902E52-3390-48B9-B5AC-8F9F1FE80EC9			Normal	No	YES	NA		Left		NA	12	NA	G2		NA	9	No	MX	NX	T1a	A8CQ			Normal		NO
376	TCGA-BP-4166-01A					69	64.72.0	Nationwide Children's Hospital	TCGA-BP-4166-F7608	c2725b8b-3bbd-4852-9688-baf02ed7c96d	TCGA-BP-4166		22	11	NA	NA	0	NA	NA		B131DDF0-4DE7-4794-852A-630EC07AAD8E			Low	No	YES	NA		Left		10	12	2	G3		0	NA	No	M0	N0	T3a	4166		TUMOR FREE	Normal		YES
377	TCGA-BP-4166-11A					69	64.72.0	Nationwide Children's Hospital	TCGA-BP-4166-F7608	c2725b8b-3bbd-4852-9688-baf02ed7c96d	TCGA-BP-4166		22	11	NA	NA	0	NA	NA		B131DDF0-4DE7-4794-852A-630EC07AAD8E			Low	No	YES	NA		Left		10	12	2	G3		0	NA	No	M0	N0	T3a	4166		TUMOR FREE	Normal		YES
378	TCGA-A3-3373-01A					54	68.74.0	Nationwide Children's Hospital	TCGA-A3-3373-F42795	465638D1-D7BB-43A7-859A-AA066F43F4BE	TCGA-A3-3373		22	30	NA	NA	0	NA	NA		BFFAC483-D7B2-4603-AC94-F515D26D4298	Scheduled Follow-up Submission	Complete Remission/Response		No	YES	NA		Right	NO	NA	12	4	G3	NO	NA	NA	No	M0	N0	T1b	3373		TUMOR FREE		NO	NO	Complete Remission/Response	NO
379	TCGA-A3-3373-11A					54	68.74.0	Nationwide Children's Hospital	TCGA-A3-3373-F42795	465638D1-D7BB-43A7-859A-AA066F43F4BE	TCGA-A3-3373		22	30	NA	NA	0	NA	NA		BFFAC483-D7B2-4603-AC94-F515D26D4298	Scheduled Follow-up Submission	Complete Remission/Response		No	YES	NA		Right	NO	NA	12	4	G3	NO	NA	NA	No	M0	N0	T1b	3373		TUMOR FREE		NO	NO	Complete Remission/Response	NO
380	TCGA-CJ-5680-01A	YES	YES	NO	NO	65	90.68.0	Nationwide Children's Hospital	TCGA-CJ-5680-F10762	699e81b4-4a43-4023-ba38-2406c0d4bc64	TCGA-CJ-5680		22	26	NA	NA	0	153	1		57D0667A-613E-4352-B0F9-5EFC1F650216			Normal	No	YES	NA	Normal	Right		NA	12	4	G4		NA	NA	No	M1	NX	T3a	5680	At Recurrence/Progression Of Disease	WITH TUMOR	Normal		NO
381	TCGA-CJ-5680-11A	YES	YES	NO	NO	65	90.68.0	Nationwide Children's Hospital	TCGA-CJ-5680-F10762	699e81b4-4a43-4023-ba38-2406c0d4bc64	TCGA-CJ-5680		22	26	NA	NA	0	153	1		57D0667A-613E-4352-B0F9-5EFC1F650216			Normal	No	YES	NA	Normal	Right		NA	12	4	G4		NA	NA	No	M1	NX	T3a	5680	At Recurrence/Progression Of Disease	WITH TUMOR	Normal		NO
382	TCGA-AK-3453-01A					58	32.77.0	Nationwide Children's Hospital	TCGA-AK-3453-F4354	d473036e-1472-47d2-b804-d6f7573b2dc4	TCGA-AK-3453		22	12	NA	NA	0	NA	NA		0924CB60-64A4-4B24-B3B8-E4096A66E4DE				No	YES	NA		Right		NA	12	11	G2		NA	NA	No	M0	NX	T2	3453					NO
383	TCGA-B0-5692-01A					66	90.68.0	Nationwide Children's Hospital	TCGA-B0-5692-F31799	ec9d7ee4-577e-47fd-bf62-fd9b0c044084	TCGA-B0-5692		22	9	NA	NA	0	NA	NA		1C63EAAE-AD42-4117-A0C8-79C7DBC9E6C0	Scheduled Follow-up Submission		Normal	No	YES	NA		Right		NA	12	5	G3		NA	NA	No	M0	N0	T3b	5692		TUMOR FREE	Normal		NO
384	TCGA-B0-5692-11A					66	90.68.0	Nationwide Children's Hospital	TCGA-B0-5692-F31799	ec9d7ee4-577e-47fd-bf62-fd9b0c044084	TCGA-B0-5692		22	9	NA	NA	0	NA	NA		1C63EAAE-AD42-4117-A0C8-79C7DBC9E6C0	Scheduled Follow-up Submission		Normal	No	YES	NA		Right		NA	12	5	G3		NA	NA	No	M0	N0	T3b	5692		TUMOR FREE	Normal		NO
385	TCGA-B0-5697-01A					50	90.68.0	Nationwide Children's Hospital	TCGA-B0-5697-F31882	f1f57379-76fc-472b-b832-55f7e98fb5a1	TCGA-B0-5697		22	10	NA	NA	0	NA	NA		4E722D22-E49C-43C3-AF3A-E8A94BFE4FE3	Scheduled Follow-up Submission		Normal	No	YES	NA		Right		NA	12	5	G2		NA	NA	No	M0	N0	T1a	5697		TUMOR FREE	Normal		NO
386	TCGA-B0-5697-11A					50	90.68.0	Nationwide Children's Hospital	TCGA-B0-5697-F31882	f1f57379-76fc-472b-b832-55f7e98fb5a1	TCGA-B0-5697		22	10	NA	NA	0	NA	NA		4E722D22-E49C-43C3-AF3A-E8A94BFE4FE3	Scheduled Follow-up Submission		Normal	No	YES	NA		Right		NA	12	5	G2		NA	NA	No	M0	N0	T1a	5697		TUMOR FREE	Normal		NO
387	TCGA-B8-5551-01A					65	90.68.0	Nationwide Children's Hospital	TCGA-B8-5551-F19925	f50ef02a-f90e-4db0-b153-2473c26643fe	TCGA-B8-5551		22	4	NA	NA	0	NA	NA		9A5F0D90-D9F6-4DB5-B288-488A17D973FB	Scheduled Follow-up Submission		Normal	No	YES	NA		Right		NA	12	1	G3		NA	NA	No	M0	N0	T1b	5551		TUMOR FREE	Normal		NO
388	TCGA-B8-5551-11A					65	90.68.0	Nationwide Children's Hospital	TCGA-B8-5551-F19925	f50ef02a-f90e-4db0-b153-2473c26643fe	TCGA-B8-5551		22	4	NA	NA	0	NA	NA		9A5F0D90-D9F6-4DB5-B288-488A17D973FB	Scheduled Follow-up Submission		Normal	No	YES	NA		Right		NA	12	1	G3		NA	NA	No	M0	N0	T1b	5551		TUMOR FREE	Normal		NO
389	TCGA-BP-4787-01A	YES	NO	NO	NO	59	65.72.0	Nationwide Children's Hospital	TCGA-BP-4787-F11357	0f28c505-3643-4b53-9354-9db1c05aa068	TCGA-BP-4787		22	9	NA	NA	0	259	NA		29E69EB2-DB43-4784-BAEA-BE04B63F472F			Low	No	YES	NA	Normal	Left		19	12	5	G4		0	NA	No	M1	N0	T3a	4787		WITH TUMOR	Elevated		YES
390	TCGA-BP-4787-11A	YES	NO	NO	NO	59	65.72.0	Nationwide Children's Hospital	TCGA-BP-4787-F11357	0f28c505-3643-4b53-9354-9db1c05aa068	TCGA-BP-4787		22	9	NA	NA	0	259	NA		29E69EB2-DB43-4784-BAEA-BE04B63F472F			Low	No	YES	NA	Normal	Left		19	12	5	G4		0	NA	No	M1	N0	T3a	4787		WITH TUMOR	Elevated		YES
391	TCGA-BP-4173-01A					47	64.72.0	Nationwide Children's Hospital	TCGA-BP-4173-F7657	ca70071f-6537-4a4f-b8c9-09e2c2d317c7	TCGA-BP-4173		22	11	NA	NA	0	NA	NA		05839304-058B-4384-B084-A268B11C8A4A			Low	No	YES	NA		Right		5	12	2	G3		0	NA	No	M0	N0	T2	4173		TUMOR FREE	Normal		YES
392	TCGA-BP-4173-11A					47	64.72.0	Nationwide Children's Hospital	TCGA-BP-4173-F7657	ca70071f-6537-4a4f-b8c9-09e2c2d317c7	TCGA-BP-4173		22	11	NA	NA	0	NA	NA		05839304-058B-4384-B084-A268B11C8A4A			Low	No	YES	NA		Right		5	12	2	G3		0	NA	No	M0	N0	T2	4173		TUMOR FREE	Normal		YES
393	TCGA-B0-4816-01A					49	82.75.0	Nationwide Children's Hospital	TCGA-B0-4816-F20705	c00eed40-d0df-4e9c-b87d-62d7d73080de	TCGA-B0-4816		22	19	NA	NA	0	NA	NA		39C6AB02-3EEC-4A37-A37D-6D56877A51B9	Scheduled Follow-up Submission		Low	No	YES	NA		Left		NA	12	1	G3		NA	NA	No	M0	N0	T2	4816		WITH TUMOR	Low		NO
394	TCGA-B0-4816-11A					49	82.75.0	Nationwide Children's Hospital	TCGA-B0-4816-F20705	c00eed40-d0df-4e9c-b87d-62d7d73080de	TCGA-B0-4816		22	19	NA	NA	0	NA	NA		39C6AB02-3EEC-4A37-A37D-6D56877A51B9	Scheduled Follow-up Submission		Low	No	YES	NA		Left		NA	12	1	G3		NA	NA	No	M0	N0	T2	4816		WITH TUMOR	Low		NO
395	TCGA-B4-5844-01A					61	105.71.0	Nationwide Children's Hospital	TCGA-B4-5844-F69001	51792FDB-0654-48A8-8B62-B2C39F64BE92	TCGA-B4-5844		22	24	NA	NA	0	NA	NA	Normal	2215127A-334B-47BF-97E7-29C1157F55AF	Scheduled Follow-up Submission		Normal	No	YES	NA		Right	YES	NA	12	12	G1		NA	NA	No	M0	N0	T2	5844			Low		NO		NO
396	TCGA-BP-4343-01A	NO	NO	NO	NO	64	64.72.0	Nationwide Children's Hospital	TCGA-BP-4343-F11025	8D300635-C222-4C93-BC68-2623A54976C0	TCGA-BP-4343		22	2	NA	NA	0	330	NA		E7359698-72F6-495D-A25B-79E4D8CC6C0C			Low	No	YES	NA		Right		7	12	5	G3		0	NA	No	M0	N0	T3a	4343		WITH TUMOR	Normal		YES
397	TCGA-BP-4343-11A	NO	NO	NO	NO	64	64.72.0	Nationwide Children's Hospital	TCGA-BP-4343-F11025	8D300635-C222-4C93-BC68-2623A54976C0	TCGA-BP-4343		22	2	NA	NA	0	330	NA		E7359698-72F6-495D-A25B-79E4D8CC6C0C			Low	No	YES	NA		Right		7	12	5	G3		0	NA	No	M0	N0	T3a	4343		WITH TUMOR	Normal		YES
398	TCGA-CZ-5456-01A	YES	NO	NO	YES	57	82.75.0	Nationwide Children's Hospital	TCGA-CZ-5456-F9017	2c770baa-d61d-471d-988f-716d8c515f37	TCGA-CZ-5456		22	11	NA	1033	0	951	0		E082F834-DADF-4156-9509-A2803176E5D2			Low	No	YES	NA		Left		7	12	3	G3		0	NA	No	M0	N0	T2	5456	At Recurrence/Progression Of Disease	WITH TUMOR	Normal		YES
399	TCGA-CZ-5456-11A	YES	NO	NO	YES	57	82.75.0	Nationwide Children's Hospital	TCGA-CZ-5456-F9017	2c770baa-d61d-471d-988f-716d8c515f37	TCGA-CZ-5456		22	11	NA	1033	0	951	0		E082F834-DADF-4156-9509-A2803176E5D2			Low	No	YES	NA		Left		7	12	3	G3		0	NA	No	M0	N0	T2	5456	At Recurrence/Progression Of Disease	WITH TUMOR	Normal		YES
400	TCGA-B8-5549-01A					53	90.68.0	Nationwide Children's Hospital	TCGA-B8-5549-F19922	41f05eaa-56d1-4466-8b38-a94142d1ed12	TCGA-B8-5549		22	4	NA	NA	0	NA	NA		2C8845AB-FFBC-4A36-A210-D213A6330BAC	Scheduled Follow-up Submission		Normal	No	YES	NA		Right		NA	12	1	G3		NA	NA	No	M0	N0	T1b	5549		TUMOR FREE	Normal		NO
401	TCGA-B8-5549-11A					53	90.68.0	Nationwide Children's Hospital	TCGA-B8-5549-F19922	41f05eaa-56d1-4466-8b38-a94142d1ed12	TCGA-B8-5549		22	4	NA	NA	0	NA	NA		2C8845AB-FFBC-4A36-A210-D213A6330BAC	Scheduled Follow-up Submission		Normal	No	YES	NA		Right		NA	12	1	G3		NA	NA	No	M0	N0	T1b	5549		TUMOR FREE	Normal		NO
402	TCGA-A3-A8OU-01A					74	387.37.0	Nationwide Children's Hospital			TCGA-A3-A8OU	M0	22	NA	NA	NA	0	NA	NA		6FC66EF4-FCCA-4A5D-9369-5418F94B467C			Low	No	YES	NA		Right		NA	12	NA	G1		NA	NA	No	MX	NX	T1a	A8OU			Normal		NO
403	TCGA-BP-4969-01A					63	69.68.0	Nationwide Children's Hospital	TCGA-BP-4969-F7903	b77a14a6-b515-45e8-a7d5-3fe8327b8fe7	TCGA-BP-4969		22	17	NA	NA	0	NA	NA		5DA88C36-4DDF-45F4-9654-355B78E9E0AF			Normal	No	YES	NA		Right		NA	12	2	G2		NA	NA	No	M0	NX	T1a	4969		TUMOR FREE	Normal		NO
404	TCGA-BP-4969-11A					63	69.68.0	Nationwide Children's Hospital	TCGA-BP-4969-F7903	b77a14a6-b515-45e8-a7d5-3fe8327b8fe7	TCGA-BP-4969		22	17	NA	NA	0	NA	NA		5DA88C36-4DDF-45F4-9654-355B78E9E0AF			Normal	No	YES	NA		Right		NA	12	2	G2		NA	NA	No	M0	NX	T1a	4969		TUMOR FREE	Normal		NO
405	TCGA-AK-3465-01A					71	32.77.0	Nationwide Children's Hospital	TCGA-AK-3465-F545	b6bb86a1-ebea-4f8a-afc8-6be4c8c18699	TCGA-AK-3465		22	16	NA	NA	0	NA	NA		8B2748AC-497B-49DE-B71F-F764EC74E163			Normal	No	YES	NA		Left		NA	12	6	GX		NA	NA	No	M0	NX	T1b	3465		TUMOR FREE	Normal
406	TCGA-CJ-4634-01A					60	50.77.0	Nationwide Children's Hospital	TCGA-CJ-4634-F5652	c00d0960-d21b-4fdf-af2c-6366bd195ac2	TCGA-CJ-4634		22	3	NA	NA	0	NA	NA		D809A484-97B2-4250-8333-585FF8ABF42C			Normal	No	YES	NA		Right		NA	12	1	G2		NA	NA	No	M0	NX	T1b	4634		TUMOR FREE	Normal		NO
407	TCGA-CJ-4634-11A					60	50.77.0	Nationwide Children's Hospital	TCGA-CJ-4634-F5652	c00d0960-d21b-4fdf-af2c-6366bd195ac2	TCGA-CJ-4634		22	3	NA	NA	0	NA	NA		D809A484-97B2-4250-8333-585FF8ABF42C			Normal	No	YES	NA		Right		NA	12	1	G2		NA	NA	No	M0	NX	T1b	4634		TUMOR FREE	Normal		NO
408	TCGA-BP-5194-01A					39	70.72.0	Nationwide Children's Hospital	TCGA-BP-5194-F8083	c6aa9c2c-c342-4318-ac4e-ebffda38f0bd	TCGA-BP-5194		22	22	NA	NA	0	NA	NA		21E1A6A5-27B0-417E-A27C-9B6C525BF44E			Normal	No	YES	NA		Right		NA	12	2	G2		NA	NA	No	M0	NX	T1a	5194		TUMOR FREE	Normal		NO
409	TCGA-BP-5194-11A					39	70.72.0	Nationwide Children's Hospital	TCGA-BP-5194-F8083	c6aa9c2c-c342-4318-ac4e-ebffda38f0bd	TCGA-BP-5194		22	22	NA	NA	0	NA	NA		21E1A6A5-27B0-417E-A27C-9B6C525BF44E			Normal	No	YES	NA		Right		NA	12	2	G2		NA	NA	No	M0	NX	T1a	5194		TUMOR FREE	Normal		NO
410	TCGA-CZ-4854-01A					68	65.72.0	Nationwide Children's Hospital	TCGA-CZ-4854-F7595	9159da79-c746-4a92-8200-ff072b888d87	TCGA-CZ-4854		22	11	NA	NA	0	NA	0		7AB6F7D4-5ED5-452D-A3C8-EA909B6DF202			Low	No	YES	100		Right		2	12	2	G2		0	NA	Yes	M0	N0	T1b	4854	Other	TUMOR FREE	Low		YES
411	TCGA-CZ-4854-11A					68	65.72.0	Nationwide Children's Hospital	TCGA-CZ-4854-F7595	9159da79-c746-4a92-8200-ff072b888d87	TCGA-CZ-4854		22	11	NA	NA	0	NA	0		7AB6F7D4-5ED5-452D-A3C8-EA909B6DF202			Low	No	YES	100		Right		2	12	2	G2		0	NA	Yes	M0	N0	T1b	4854	Other	TUMOR FREE	Low		YES
412	TCGA-A3-3382-01A			YES		69	32.77.0	Nationwide Children's Hospital	TCGA-A3-3382-F499	f2b3493e-1fe9-4e63-ae56-fb8e394474e0	TCGA-A3-3382		22	11	560	NA	0	514	NA		48D32188-3BC7-4D5C-96A4-852A8FE396FD				No	YES	NA		Left		NA	12	5	G3		NA	NA	No	M0	NX	T1b	3382		WITH TUMOR			NO
413	TCGA-A3-3382-11A			YES		69	32.77.0	Nationwide Children's Hospital	TCGA-A3-3382-F499	f2b3493e-1fe9-4e63-ae56-fb8e394474e0	TCGA-A3-3382		22	11	560	NA	0	514	NA		48D32188-3BC7-4D5C-96A4-852A8FE396FD				No	YES	NA		Left		NA	12	5	G3		NA	NA	No	M0	NX	T1b	3382		WITH TUMOR			NO
414	TCGA-BP-4962-01A					58	69.68.0	Nationwide Children's Hospital	TCGA-BP-4962-F7844	c1c327fa-6cac-49d7-aefd-f08edc443c5e	TCGA-BP-4962		22	15	NA	NA	0	NA	NA		84F00E13-D426-4A00-A870-A6C86736EEDC			Low	No	YES	NA		Left		NA	12	2	G2		NA	NA	No	M0	NX	T2	4962		TUMOR FREE	Normal		NO
415	TCGA-BP-4962-11A					58	69.68.0	Nationwide Children's Hospital	TCGA-BP-4962-F7844	c1c327fa-6cac-49d7-aefd-f08edc443c5e	TCGA-BP-4962		22	15	NA	NA	0	NA	NA		84F00E13-D426-4A00-A870-A6C86736EEDC			Low	No	YES	NA		Left		NA	12	2	G2		NA	NA	No	M0	NX	T2	4962		TUMOR FREE	Normal		NO
416	TCGA-CJ-4874-01A	NO	NO			73	65.72.0	Nationwide Children's Hospital	TCGA-CJ-4874-F6644	046268a0-4101-413c-80b2-b5139781f302	TCGA-CJ-4874		22	24	NA	NA	0	NA	NA		BAD661C5-891B-4A6B-8FEF-58C755E6FA33			Normal	No	YES	NA		Left		NA	12	1	G3		NA	NA	No	M0	N0	T1b	4874		TUMOR FREE	Normal		NO
417	TCGA-CJ-4874-11A	NO	NO			73	65.72.0	Nationwide Children's Hospital	TCGA-CJ-4874-F6644	046268a0-4101-413c-80b2-b5139781f302	TCGA-CJ-4874		22	24	NA	NA	0	NA	NA		BAD661C5-891B-4A6B-8FEF-58C755E6FA33			Normal	No	YES	NA		Left		NA	12	1	G3		NA	NA	No	M0	N0	T1b	4874		TUMOR FREE	Normal		NO
418	TCGA-B0-4712-01A					76	82.75.0	Nationwide Children's Hospital	TCGA-B0-4712-F20480	052aed44-6c3c-4914-b858-32428c87cccc	TCGA-B0-4712		22	14	NA	NA	0	NA	NA		A1961A6D-AD3D-45E6-91A9-1DECB15E3884	Scheduled Follow-up Submission		Low	No	YES	NA		Left		NA	12	1	G3		NA	NA	Yes	M1	NX	T3a	4712		WITH TUMOR	Normal		NO
419	TCGA-B0-4712-11A					76	82.75.0	Nationwide Children's Hospital	TCGA-B0-4712-F20480	052aed44-6c3c-4914-b858-32428c87cccc	TCGA-B0-4712		22	14	NA	NA	0	NA	NA		A1961A6D-AD3D-45E6-91A9-1DECB15E3884	Scheduled Follow-up Submission		Low	No	YES	NA		Left		NA	12	1	G3		NA	NA	Yes	M1	NX	T3a	4712		WITH TUMOR	Normal		NO
420	TCGA-CW-5580-01A	YES	YES	NO	NO	73	105.71.0	Nationwide Children's Hospital	TCGA-CW-5580-F8581	abb39988-f16a-42de-9530-d30cf92b7ad2	TCGA-CW-5580		22	1	NA	NA	0	NA	1		FA611178-5F45-45ED-A930-02076D0CA3AE				No	YES	NA		Right		NA	12	3	G3		NA	NA	No	M1	NX	T3a	5580					NO
421	TCGA-CW-5580-11A	YES	YES	NO	NO	73	105.71.0	Nationwide Children's Hospital	TCGA-CW-5580-F8581	abb39988-f16a-42de-9530-d30cf92b7ad2	TCGA-CW-5580		22	1	NA	NA	0	NA	1		FA611178-5F45-45ED-A930-02076D0CA3AE				No	YES	NA		Right		NA	12	3	G3		NA	NA	No	M1	NX	T3a	5580					NO
422	TCGA-BP-4964-01A					54	69.68.0	Nationwide Children's Hospital	TCGA-BP-4964-F7848	5d9d35c5-6302-4490-a3fc-3d279e5c6698	TCGA-BP-4964		22	15	NA	NA	0	NA	NA		93E7ADDE-C360-4899-BF0A-A0DE3F19563D			Low	No	YES	NA		Right		11	12	2	G2		0	NA	No	M0	N0	T1a	4964		TUMOR FREE	Normal		YES
423	TCGA-BP-4964-11A					54	69.68.0	Nationwide Children's Hospital	TCGA-BP-4964-F7848	5d9d35c5-6302-4490-a3fc-3d279e5c6698	TCGA-BP-4964		22	15	NA	NA	0	NA	NA		93E7ADDE-C360-4899-BF0A-A0DE3F19563D			Low	No	YES	NA		Right		11	12	2	G2		0	NA	No	M0	N0	T1a	4964		TUMOR FREE	Normal		YES
424	TCGA-DV-5573-01A					41	90.68.0	Nationwide Children's Hospital	TCGA-DV-5573-F10697	29ce090b-d34f-420b-873b-b542796ca4b3	TCGA-DV-5573		22	29	NA	NA	0	NA	0		1A522511-29CF-40BC-B0A1-3F20FC98732C			Low	Yes	YES	100	Normal	Right		NA	12	3	G2		NA	NA	Yes	M0	NX	T1a	5573	Other	WITH TUMOR	Elevated		NO
425	TCGA-BP-5183-01A	NO	NO	NO	YES	57	70.72.0	Nationwide Children's Hospital	TCGA-BP-5183-F9763	e0c23007-3c26-4677-a017-7248a87073b8	TCGA-BP-5183		22	31	NA	522	0	485	NA		64476D8B-A6BD-430E-9817-1855083A2E41			Normal	No	YES	NA		Left		NA	12	3	G3		NA	NA	No	M0	NX	T3a	5183		TUMOR FREE	Low		NO
426	TCGA-BP-5183-11A	NO	NO	NO	YES	57	70.72.0	Nationwide Children's Hospital	TCGA-BP-5183-F9763	e0c23007-3c26-4677-a017-7248a87073b8	TCGA-BP-5183		22	31	NA	522	0	485	NA		64476D8B-A6BD-430E-9817-1855083A2E41			Normal	No	YES	NA		Left		NA	12	3	G3		NA	NA	No	M0	NX	T3a	5183		TUMOR FREE	Low		NO
427	TCGA-CJ-4890-01A	YES	NO	NO	YES	72	65.72.0	Nationwide Children's Hospital	TCGA-CJ-4890-F6882	d5efa8bc-2316-45ab-9d2b-17542d9ca5bb	TCGA-CJ-4890		22	28	NA	1862	0	1477	0		A0A946DF-D1BE-4B4B-8824-1EA5371B0E64			Low	No	YES	NA	Elevated	Left		1	12	1	G4		0	NA	No	M1	N0	T3a	4890	At Recurrence/Progression Of Disease	WITH TUMOR	Normal		YES
428	TCGA-CJ-4890-11A	YES	NO	NO	YES	72	65.72.0	Nationwide Children's Hospital	TCGA-CJ-4890-F6882	d5efa8bc-2316-45ab-9d2b-17542d9ca5bb	TCGA-CJ-4890		22	28	NA	1862	0	1477	0		A0A946DF-D1BE-4B4B-8824-1EA5371B0E64			Low	No	YES	NA	Elevated	Left		1	12	1	G4		0	NA	No	M1	N0	T3a	4890	At Recurrence/Progression Of Disease	WITH TUMOR	Normal		YES
429	TCGA-CJ-6033-01A	YES	NO			54	105.71.0	Nationwide Children's Hospital	TCGA-CJ-6033-F15204	bc4dfa5e-5978-4a4e-b91b-3207df6b74e1	TCGA-CJ-6033		22	15	NA	NA	0	144	2		6AA88770-5F03-492B-9FC0-23B98156499A			Low	No	YES	NA		Right		NA	12	8	G4		NA	NA	No	M1	N0	T3a	6033	At Recurrence/Progression Of Disease	WITH TUMOR	Elevated		NO
430	TCGA-CJ-6033-11A	YES	NO			54	105.71.0	Nationwide Children's Hospital	TCGA-CJ-6033-F15204	bc4dfa5e-5978-4a4e-b91b-3207df6b74e1	TCGA-CJ-6033		22	15	NA	NA	0	144	2		6AA88770-5F03-492B-9FC0-23B98156499A			Low	No	YES	NA		Right		NA	12	8	G4		NA	NA	No	M1	N0	T3a	6033	At Recurrence/Progression Of Disease	WITH TUMOR	Elevated		NO
431	TCGA-B8-A7U6-01A					54	387.37.0	Nationwide Children's Hospital	TCGA-B8-A7U6-F68765	0922D1A6-DBB0-4B45-ADAA-0E9A0B64A670	TCGA-B8-A7U6	M0	22	15	NA	NA	0	NA	NA		20430024-6ECB-4E1A-B588-90B8880593B9	Scheduled Follow-up Submission	Complete Remission/Response		No	YES	NA		Left	NO	NA	12	12	G3	NO	NA	NA	No		NX	T1a	A7U6		TUMOR FREE		NO	NO	Complete Remission/Response	NO
432	TCGA-BP-4327-01A					75	64.72.0	Nationwide Children's Hospital	TCGA-BP-4327-F7669	c7f9d8f5-9344-4833-9e5e-ad4b1cce40c8	TCGA-BP-4327		22	11	NA	NA	0	NA	NA		5B92F22E-56BC-469E-9B38-6DE2909AF971			Low	No	YES	NA		Right		6	12	2	G2		0	NA	Yes	M0	N0	T2	4327		TUMOR FREE	Elevated		YES
433	TCGA-BP-4327-11A					75	64.72.0	Nationwide Children's Hospital	TCGA-BP-4327-F7669	c7f9d8f5-9344-4833-9e5e-ad4b1cce40c8	TCGA-BP-4327		22	11	NA	NA	0	NA	NA		5B92F22E-56BC-469E-9B38-6DE2909AF971			Low	No	YES	NA		Right		6	12	2	G2		0	NA	Yes	M0	N0	T2	4327		TUMOR FREE	Elevated		YES
434	TCGA-T7-A92I-01A					47	387.37.0	Nationwide Children's Hospital	TCGA-T7-A92I-F69240	4842B4C1-DAF0-4182-8EC3-718778072A29	TCGA-T7-A92I	MX	22	30	NA	NA	0	NA	1		33F82509-D0F6-4B87-85AD-A8490E8C62E8	Scheduled Follow-up Submission	Complete Remission/Response	Normal	No	YES	90		Right	NO	NA	12	12	G1	NO	NA	26	No	MX	NX	T1a	A92I		TUMOR FREE	Normal	NO	NO	Complete Remission/Response	NO
435	TCGA-CJ-5684-01A	NO	NO	NO	NO	61	90.68.0	Nationwide Children's Hospital	TCGA-CJ-5684-F10766	652dd6ea-ca05-4a9e-9562-a6266e4ccc50	TCGA-CJ-5684		22	26	NA	NA	0	NA	NA		5DA1B9AC-4476-4970-9440-CC5E03A3E6BC			Low	No	YES	NA		Right		NA	12	4	G2		NA	NA	No	M0	NX	T3a	5684		TUMOR FREE			NO
436	TCGA-CJ-5684-11A	NO	NO	NO	NO	61	90.68.0	Nationwide Children's Hospital	TCGA-CJ-5684-F10766	652dd6ea-ca05-4a9e-9562-a6266e4ccc50	TCGA-CJ-5684		22	26	NA	NA	0	NA	NA		5DA1B9AC-4476-4970-9440-CC5E03A3E6BC			Low	No	YES	NA		Right		NA	12	4	G2		NA	NA	No	M0	NX	T3a	5684		TUMOR FREE			NO
437	TCGA-CJ-5676-01A	YES	NO	NO	NO	47	90.68.0	Nationwide Children's Hospital	TCGA-CJ-5676-F10757	c4da55ea-804d-4ba6-be9b-def65cb0fd45	TCGA-CJ-5676		22	26	NA	NA	0	2219	0		68203929-E22C-4275-A323-44F7948781D4			Normal	No	YES	NA	Normal	Right		NA	12	4	G3		NA	NA	No	M0	NX	T3b	5676	At Recurrence/Progression Of Disease	WITH TUMOR	Normal		NO
438	TCGA-CJ-5676-11A	YES	NO	NO	NO	47	90.68.0	Nationwide Children's Hospital	TCGA-CJ-5676-F10757	c4da55ea-804d-4ba6-be9b-def65cb0fd45	TCGA-CJ-5676		22	26	NA	NA	0	2219	0		68203929-E22C-4275-A323-44F7948781D4			Normal	No	YES	NA	Normal	Right		NA	12	4	G3		NA	NA	No	M0	NX	T3b	5676	At Recurrence/Progression Of Disease	WITH TUMOR	Normal		NO
439	TCGA-CZ-5467-01A	NO	NO	NO	NO	86	82.75.0	Nationwide Children's Hospital	TCGA-CZ-5467-F9065	626f29a9-40fe-47e8-be8f-be32c1951f7e	TCGA-CZ-5467		22	11	NA	NA	0	62	NA		01F578BA-858C-4B42-BF5B-B8ED5D54FC69			Low	No	YES	NA		Right		2	12	3	G4		0	NA	No	M0	N0	T3a	5467		WITH TUMOR	Normal		YES
440	TCGA-CZ-5467-11A	NO	NO	NO	NO	86	82.75.0	Nationwide Children's Hospital	TCGA-CZ-5467-F9065	626f29a9-40fe-47e8-be8f-be32c1951f7e	TCGA-CZ-5467		22	11	NA	NA	0	62	NA		01F578BA-858C-4B42-BF5B-B8ED5D54FC69			Low	No	YES	NA		Right		2	12	3	G4		0	NA	No	M0	N0	T3a	5467		WITH TUMOR	Normal		YES
441	TCGA-BP-4993-01A					58	68.74.0	Nationwide Children's Hospital	TCGA-BP-4993-F7935	e398e4ca-609f-4495-bfe1-ac44db2b280d	TCGA-BP-4993		22	17	NA	NA	0	NA	NA		AD5E5CBA-5B86-42BE-8790-3DA08327A5BB			Low	No	YES	NA		Left		NA	12	2	G3		NA	NA	Yes	M0	NX	T1a	4993		TUMOR FREE	Normal		NO
442	TCGA-BP-4993-11A					58	68.74.0	Nationwide Children's Hospital	TCGA-BP-4993-F7935	e398e4ca-609f-4495-bfe1-ac44db2b280d	TCGA-BP-4993		22	17	NA	NA	0	NA	NA		AD5E5CBA-5B86-42BE-8790-3DA08327A5BB			Low	No	YES	NA		Left		NA	12	2	G3		NA	NA	Yes	M0	NX	T1a	4993		TUMOR FREE	Normal		NO
443	TCGA-B0-5711-01A					50	105.71.0	Nationwide Children's Hospital	TCGA-B0-5711-F31966	819c5f83-0875-4bb7-99fc-30a48dec45f4	TCGA-B0-5711		22	14	NA	NA	0	NA	NA		B7AA1C8A-BAC0-49EB-9C25-A00AC6CBCFB9	Scheduled Follow-up Submission		Normal	No	YES	NA		Right		NA	12	5	G3		NA	NA	No	M0	NX	T3b	5711		TUMOR FREE	Normal		NO
444	TCGA-B0-5711-11A					50	105.71.0	Nationwide Children's Hospital	TCGA-B0-5711-F31966	819c5f83-0875-4bb7-99fc-30a48dec45f4	TCGA-B0-5711		22	14	NA	NA	0	NA	NA		B7AA1C8A-BAC0-49EB-9C25-A00AC6CBCFB9	Scheduled Follow-up Submission		Normal	No	YES	NA		Right		NA	12	5	G3		NA	NA	No	M0	NX	T3b	5711		TUMOR FREE	Normal		NO
445	TCGA-CJ-4886-01A	NO	NO	NO	NO	42	65.72.0	Nationwide Children's Hospital	TCGA-CJ-4886-F6887	d531ce07-2913-4b40-a71f-975439e267cb	TCGA-CJ-4886		22	28	NA	NA	0	NA	NA		4F040577-7F25-441D-BB6A-C9F75B1A8012			Normal	No	YES	NA	Normal	Left		NA	12	1	G3		NA	NA	No	M0	NX	T1a	4886		TUMOR FREE	Normal		NO
446	TCGA-CJ-4886-11A	NO	NO	NO	NO	42	65.72.0	Nationwide Children's Hospital	TCGA-CJ-4886-F6887	d531ce07-2913-4b40-a71f-975439e267cb	TCGA-CJ-4886		22	28	NA	NA	0	NA	NA		4F040577-7F25-441D-BB6A-C9F75B1A8012			Normal	No	YES	NA	Normal	Left		NA	12	1	G3		NA	NA	No	M0	NX	T1a	4886		TUMOR FREE	Normal		NO
447	TCGA-B8-5553-01A					67	90.68.0	Nationwide Children's Hospital	TCGA-B8-5553-F19928	90c1c1bb-58bb-4dbe-9202-938e8276fee7	TCGA-B8-5553		22	4	NA	NA	0	NA	NA		91713F8E-98DC-4098-90C8-D0BA97D1F69B	Scheduled Follow-up Submission		Normal	No	YES	NA	Normal	Left		NA	12	1	G2		NA	NA	No	M0	N0	T1b	5553		TUMOR FREE	Normal		NO
448	TCGA-B0-4945-01A					75	68.74.0	Nationwide Children's Hospital	TCGA-B0-4945-F20778	358def34-1538-4b85-ae94-b98572ff6033	TCGA-B0-4945		22	20	NA	NA	0	NA	NA		3ECE3665-B0FE-4892-8DB4-9FE26D81B4FF	Scheduled Follow-up Submission		Elevated	No	YES	NA		Right		NA	12	1	G2		NA	NA	No	M0	N0	T1a	4945		TUMOR FREE	Elevated		NO
449	TCGA-B0-4945-11A					75	68.74.0	Nationwide Children's Hospital	TCGA-B0-4945-F20778	358def34-1538-4b85-ae94-b98572ff6033	TCGA-B0-4945		22	20	NA	NA	0	NA	NA		3ECE3665-B0FE-4892-8DB4-9FE26D81B4FF	Scheduled Follow-up Submission		Elevated	No	YES	NA		Right		NA	12	1	G2		NA	NA	No	M0	N0	T1a	4945		TUMOR FREE	Elevated		NO
450	TCGA-BP-5006-01A					61	69.68.0	Nationwide Children's Hospital	TCGA-BP-5006-F7948	93b38949-4494-4977-b1f1-e88c236ed80f	TCGA-BP-5006		22	18	NA	NA	0	NA	NA		C3F3B7A7-4169-4280-B9BB-4683E3B2B040			Low	No	YES	NA		Left		2	12	2	G2		0	NA	Yes	M0	N0	T1a	5006		TUMOR FREE	Normal		YES
451	TCGA-BP-5006-11A					61	69.68.0	Nationwide Children's Hospital	TCGA-BP-5006-F7948	93b38949-4494-4977-b1f1-e88c236ed80f	TCGA-BP-5006		22	18	NA	NA	0	NA	NA		C3F3B7A7-4169-4280-B9BB-4683E3B2B040			Low	No	YES	NA		Left		2	12	2	G2		0	NA	Yes	M0	N0	T1a	5006		TUMOR FREE	Normal		YES
452	TCGA-B0-4810-01A	NO	YES		YES	47	82.75.0	Nationwide Children's Hospital	TCGA-B0-4810-F20569	626260cc-e98d-4d47-aae1-1cc9abedbfe5	TCGA-B0-4810		22	18	NA	238	0	205	NA		1010ED49-CB56-483C-B592-2E5FD2D0EA2E	Scheduled Follow-up Submission		Low	No	YES	NA		Left		6	12	1	G3		2	NA	No	M0	N1	T3a	4810		WITH TUMOR	Elevated		YES
453	TCGA-B0-4810-11A	NO	YES		YES	47	82.75.0	Nationwide Children's Hospital	TCGA-B0-4810-F20569	626260cc-e98d-4d47-aae1-1cc9abedbfe5	TCGA-B0-4810		22	18	NA	238	0	205	NA		1010ED49-CB56-483C-B592-2E5FD2D0EA2E	Scheduled Follow-up Submission		Low	No	YES	NA		Left		6	12	1	G3		2	NA	No	M0	N1	T3a	4810		WITH TUMOR	Elevated		YES
454	TCGA-B0-5110-01A					71	68.74.0	Nationwide Children's Hospital	TCGA-B0-5110-F31658	897e6612-592f-41a3-8df6-cf50995e1fb4	TCGA-B0-5110		22	8	NA	NA	0	NA	NA		16D36B3C-3AB2-42B3-9B38-6C21C7C50385			Normal	No	YES	NA		Right		NA	12	5	G2		NA	NA	No	M0	N0	T1a	5110		TUMOR FREE	Normal		NO
455	TCGA-B0-5110-11A					71	68.74.0	Nationwide Children's Hospital	TCGA-B0-5110-F31658	897e6612-592f-41a3-8df6-cf50995e1fb4	TCGA-B0-5110		22	8	NA	NA	0	NA	NA		16D36B3C-3AB2-42B3-9B38-6C21C7C50385			Normal	No	YES	NA		Right		NA	12	5	G2		NA	NA	No	M0	N0	T1a	5110		TUMOR FREE	Normal		NO
456	TCGA-BP-5176-01A					78	70.72.0	Nationwide Children's Hospital	TCGA-BP-5176-F8050	3f01bd95-b6ba-4cd5-a103-7a0819279b21	TCGA-BP-5176		22	22	NA	NA	0	NA	NA		5614070B-C992-4735-B7EF-E674737321ED			Normal	No	YES	NA		Left		NA	12	2	G2		NA	NA	No	M0	NX	T1a	5176		TUMOR FREE	Normal		NO
457	TCGA-BP-5176-11A					78	70.72.0	Nationwide Children's Hospital	TCGA-BP-5176-F8050	3f01bd95-b6ba-4cd5-a103-7a0819279b21	TCGA-BP-5176		22	22	NA	NA	0	NA	NA		5614070B-C992-4735-B7EF-E674737321ED			Normal	No	YES	NA		Left		NA	12	2	G2		NA	NA	No	M0	NX	T1a	5176		TUMOR FREE	Normal		NO
458	TCGA-CZ-5985-01A					58	105.71.0	Nationwide Children's Hospital	TCGA-CZ-5985-F11186	ae2da7b8-d858-4aa1-be69-9de1763ab8b8	TCGA-CZ-5985		22	4	NA	NA	0	NA	0		1E7199E5-E995-4949-AC38-DBD599C1C222			Low	No	YES	NA		Right		5	12	5	G2		0	NA	No	M0	N0	T2	5985	Other	TUMOR FREE	Normal		YES
459	TCGA-CZ-5985-11A					58	105.71.0	Nationwide Children's Hospital	TCGA-CZ-5985-F11186	ae2da7b8-d858-4aa1-be69-9de1763ab8b8	TCGA-CZ-5985		22	4	NA	NA	0	NA	0		1E7199E5-E995-4949-AC38-DBD599C1C222			Low	No	YES	NA		Right		5	12	5	G2		0	NA	No	M0	N0	T2	5985	Other	TUMOR FREE	Normal		YES
460	TCGA-DV-A4W0-01A	NO	NO	NO	NO	55	274.47.0	Nationwide Children's Hospital	TCGA-DV-A4W0-F52314	3DA47AE5-CF37-436F-BA04-13A4153E08F3	TCGA-DV-A4W0	M0	22	2	NA	NA	0	2008	0		60DB23FA-92D4-47DB-9C8D-144E3A7EA532	Additional New Tumor Event	Progressive Disease	Normal	No	YES	90	Normal	Left	NO	NA	12	12	G3	YES	NA	33	Yes, History of Synchronous/Bilateral Malignancy	MX	NX	T1b	A4W0	At Recurrence/Progression Of Disease	WITH TUMOR	Low	NO	NO	Partial Remission/Response	NO
461	TCGA-DV-A4W0-05A	NO	NO	NO	NO	55	274.47.0	Nationwide Children's Hospital	TCGA-DV-A4W0-F52314	3DA47AE5-CF37-436F-BA04-13A4153E08F3	TCGA-DV-A4W0	M0	22	2	NA	NA	0	2008	0		60DB23FA-92D4-47DB-9C8D-144E3A7EA532	Additional New Tumor Event	Progressive Disease	Normal	No	YES	90	Normal	Left	NO	NA	12	12	G3	YES	NA	33	Yes, History of Synchronous/Bilateral Malignancy	MX	NX	T1b	A4W0	At Recurrence/Progression Of Disease	WITH TUMOR	Low	NO	NO	Partial Remission/Response	NO
462	TCGA-BP-4963-01A					63	69.68.0	Nationwide Children's Hospital	TCGA-BP-4963-F7847	fe2c0f65-4530-466e-b827-29faca020fa9	TCGA-BP-4963		22	15	NA	NA	0	NA	NA		B3DF16C4-00EE-4759-BC53-0BA65CEFD586			Low	No	YES	NA		Left		NA	12	2	G3		NA	NA	No	M0	NX	T1b	4963		TUMOR FREE	Normal		NO
463	TCGA-BP-4963-11A					63	69.68.0	Nationwide Children's Hospital	TCGA-BP-4963-F7847	fe2c0f65-4530-466e-b827-29faca020fa9	TCGA-BP-4963		22	15	NA	NA	0	NA	NA		B3DF16C4-00EE-4759-BC53-0BA65CEFD586			Low	No	YES	NA		Left		NA	12	2	G3		NA	NA	No	M0	NX	T1b	4963		TUMOR FREE	Normal		NO
464	TCGA-BP-4177-01A					65	68.74.0	Nationwide Children's Hospital	TCGA-BP-4177-F7665	59835ce3-7766-4865-ac20-0b94a0c23110	TCGA-BP-4177		22	11	NA	NA	0	NA	NA		5F6F91D7-7814-4035-9F29-FE3F95666BBD			Normal	No	YES	NA		Right		NA	12	2	G2		NA	NA	No	M0	NX	T1a	4177		TUMOR FREE	Low		NO
465	TCGA-BP-4177-11A					65	68.74.0	Nationwide Children's Hospital	TCGA-BP-4177-F7665	59835ce3-7766-4865-ac20-0b94a0c23110	TCGA-BP-4177		22	11	NA	NA	0	NA	NA		5F6F91D7-7814-4035-9F29-FE3F95666BBD			Normal	No	YES	NA		Right		NA	12	2	G2		NA	NA	No	M0	NX	T1a	4177		TUMOR FREE	Low		NO
466	TCGA-BP-4999-01A					56	69.68.0	Nationwide Children's Hospital	TCGA-BP-4999-F7943	34aada61-d61c-4813-b8d1-9f8cf46c7239	TCGA-BP-4999		22	17	NA	NA	0	NA	NA		859C1699-9ACB-4657-BBF3-AFFA00C2E4B4			Normal	No	YES	NA		Left		NA	12	2	G2		NA	NA	Yes	M0	NX	T1a	4999		TUMOR FREE	Normal		NO
467	TCGA-BP-4999-11A					56	69.68.0	Nationwide Children's Hospital	TCGA-BP-4999-F7943	34aada61-d61c-4813-b8d1-9f8cf46c7239	TCGA-BP-4999		22	17	NA	NA	0	NA	NA		859C1699-9ACB-4657-BBF3-AFFA00C2E4B4			Normal	No	YES	NA		Left		NA	12	2	G2		NA	NA	Yes	M0	NX	T1a	4999		TUMOR FREE	Normal		NO
468	TCGA-G6-A8L8-01A					62	387.37.0	Nationwide Children's Hospital	TCGA-G6-A8L8-F67534	47FA8A52-93B7-43F2-B273-F4C3E65E668E	TCGA-G6-A8L8	MX	22	6	NA	NA	0	NA	2		5590E1F5-DCCA-44A6-AC4D-CACB66C35560	Scheduled Follow-up Submission	Complete Remission/Response	Low	No	YES	60		Right	NO	NA	12	11	G3		NA	NA	No	MX	NX	T1b	A8L8			Normal	NO	NO	Complete Remission/Response	NO
469	TCGA-BP-4967-01A					76	69.68.0	Nationwide Children's Hospital	TCGA-BP-4967-F7900	f2e8ee94-5636-4a27-8594-c18686c3e9fb	TCGA-BP-4967		22	18	NA	NA	0	NA	NA		65AEC5F5-A9B4-4AEB-BDA3-44FBB60DBE97			Low	No	YES	NA		Right		5	12	2	G2		0	NA	No	M0	N0	T3a	4967		TUMOR FREE	Normal		YES
470	TCGA-BP-4967-11A					76	69.68.0	Nationwide Children's Hospital	TCGA-BP-4967-F7900	f2e8ee94-5636-4a27-8594-c18686c3e9fb	TCGA-BP-4967		22	18	NA	NA	0	NA	NA		65AEC5F5-A9B4-4AEB-BDA3-44FBB60DBE97			Low	No	YES	NA		Right		5	12	2	G2		0	NA	No	M0	N0	T3a	4967		TUMOR FREE	Normal		YES
471	TCGA-A3-3378-01A					60	32.77.0	Nationwide Children's Hospital	TCGA-A3-3378-F495	e7f83398-1bb1-429f-9065-03e9d1a8e6f6	TCGA-A3-3378		22	29	NA	NA	0	NA	NA		24478731-944F-41C4-8FCF-9822CD095C3B				No	YES	NA		Left		NA	12	4	G3		NA	NA	No	M0	N0	T1	3378		TUMOR FREE			NO
472	TCGA-A3-3378-11A					60	32.77.0	Nationwide Children's Hospital	TCGA-A3-3378-F495	e7f83398-1bb1-429f-9065-03e9d1a8e6f6	TCGA-A3-3378		22	29	NA	NA	0	NA	NA		24478731-944F-41C4-8FCF-9822CD095C3B				No	YES	NA		Left		NA	12	4	G3		NA	NA	No	M0	N0	T1	3378		TUMOR FREE			NO
473	TCGA-CJ-4878-01A	NO	NO	NO	NO	71	65.72.0	Nationwide Children's Hospital	TCGA-CJ-4878-F6883	ec30c394-5d91-440c-b0c9-b1cd5d5ee698	TCGA-CJ-4878		22	28	NA	NA	0	NA	NA		6070A677-5549-46C3-9982-8A2ED6DA9053			Normal	No	YES	NA	Normal	Left		NA	12	1	G2		NA	NA	No	M0	NX	T3a	4878		TUMOR FREE	Normal		NO
474	TCGA-CJ-4878-11A	NO	NO	NO	NO	71	65.72.0	Nationwide Children's Hospital	TCGA-CJ-4878-F6883	ec30c394-5d91-440c-b0c9-b1cd5d5ee698	TCGA-CJ-4878		22	28	NA	NA	0	NA	NA		6070A677-5549-46C3-9982-8A2ED6DA9053			Normal	No	YES	NA	Normal	Left		NA	12	1	G2		NA	NA	No	M0	NX	T3a	4878		TUMOR FREE	Normal		NO
475	TCGA-CJ-6030-01A					65	105.71.0	Nationwide Children's Hospital	TCGA-CJ-6030-F14096	e15be8dd-4acc-4830-8fc2-2096eccf7166	TCGA-CJ-6030		22	21	NA	NA	0	NA	NA		BB63ADBB-E93C-4646-BD17-FA59C9BCFA28			Low	No	YES	NA		Left		11	12	7	G3		0	NA	Yes	M0	N0	T1a	6030		TUMOR FREE	Normal		YES
476	TCGA-CJ-6030-11A					65	105.71.0	Nationwide Children's Hospital	TCGA-CJ-6030-F14096	e15be8dd-4acc-4830-8fc2-2096eccf7166	TCGA-CJ-6030		22	21	NA	NA	0	NA	NA		BB63ADBB-E93C-4646-BD17-FA59C9BCFA28			Low	No	YES	NA		Left		11	12	7	G3		0	NA	Yes	M0	N0	T1a	6030		TUMOR FREE	Normal		YES
477	TCGA-B8-5163-01A					63	68.74.0	Nationwide Children's Hospital	TCGA-B8-5163-F3355	7fa8eb60-4e10-41bf-9f41-d34433530e60	TCGA-B8-5163		22	16	NA	NA	0	NA	NA		105A0995-61E1-4A03-BF49-A61A41800617				No	YES	NA		Right		NA	12	11	G3		NA	NA	No	M0	N0	T3a	5163					NO
478	TCGA-BP-4976-01A					77	69.68.0	Nationwide Children's Hospital	TCGA-BP-4976-F7912	5e3e0d43-64ce-4cc0-8bd8-22695770602c	TCGA-BP-4976		22	17	NA	NA	0	NA	NA		374DE081-5666-4537-85B4-EDAFAEE186C8			Low	No	YES	NA		Right		NA	12	2	G3		NA	NA	Yes	M0	NX	T1a	4976		TUMOR FREE	Normal		NO
479	TCGA-BP-4976-11A					77	69.68.0	Nationwide Children's Hospital	TCGA-BP-4976-F7912	5e3e0d43-64ce-4cc0-8bd8-22695770602c	TCGA-BP-4976		22	17	NA	NA	0	NA	NA		374DE081-5666-4537-85B4-EDAFAEE186C8			Low	No	YES	NA		Right		NA	12	2	G3		NA	NA	Yes	M0	NX	T1a	4976		TUMOR FREE	Normal		NO
480	TCGA-BP-5192-01A					59	70.72.0	Nationwide Children's Hospital	TCGA-BP-5192-F8078	9fa37b5e-dfd2-4b0b-97e3-c9f7f362bda0	TCGA-BP-5192		22	22	NA	NA	0	NA	NA		25402B33-69D1-418B-9076-C944FF3F19AE			Normal	No	YES	NA		Right		NA	12	2	G2		NA	NA	No	M0	NX	T1a	5192		TUMOR FREE	Low		NO
481	TCGA-BP-5192-11A					59	70.72.0	Nationwide Children's Hospital	TCGA-BP-5192-F8078	9fa37b5e-dfd2-4b0b-97e3-c9f7f362bda0	TCGA-BP-5192		22	22	NA	NA	0	NA	NA		25402B33-69D1-418B-9076-C944FF3F19AE			Normal	No	YES	NA		Right		NA	12	2	G2		NA	NA	No	M0	NX	T1a	5192		TUMOR FREE	Low		NO
482	TCGA-B0-5108-01A					54	68.74.0	Nationwide Children's Hospital	TCGA-B0-5108-F31612	c6e71733-c2b3-44e6-9d85-3228a9661578	TCGA-B0-5108		22	7	NA	NA	0	NA	NA		DB4F3F13-5675-4A10-BD47-58CF00E8B7D7			Low	No	YES	NA		Left		NA	12	5	G2		NA	NA	No	M0	N0	T3a	5108		TUMOR FREE	Low		NO
483	TCGA-B0-5108-11A					54	68.74.0	Nationwide Children's Hospital	TCGA-B0-5108-F31612	c6e71733-c2b3-44e6-9d85-3228a9661578	TCGA-B0-5108		22	7	NA	NA	0	NA	NA		DB4F3F13-5675-4A10-BD47-58CF00E8B7D7			Low	No	YES	NA		Left		NA	12	5	G2		NA	NA	No	M0	N0	T3a	5108		TUMOR FREE	Low		NO
484	TCGA-A3-3307-01A					66	32.77.0	Nationwide Children's Hospital			TCGA-A3-3307		22	NA	NA	NA	0	NA	NA		61BA85DD-1D05-49AB-8A45-8DC2E2191C05				No	YES	NA		Right		4	12	NA	G3		NA	NA	Yes	M0	N0	T3b	3307					YES
485	TCGA-A3-3307-11A					66	32.77.0	Nationwide Children's Hospital			TCGA-A3-3307		22	NA	NA	NA	0	NA	NA		61BA85DD-1D05-49AB-8A45-8DC2E2191C05				No	YES	NA		Right		4	12	NA	G3		NA	NA	Yes	M0	N0	T3b	3307					YES
486	TCGA-BP-4169-01A	YES	NO	NO	NO	76	64.72.0	Nationwide Children's Hospital	TCGA-BP-4169-F10869	19897ed0-baf2-47e8-a02f-a700308a6153	TCGA-BP-4169		22	28	NA	NA	0	78	NA		47B5943E-CCF4-494E-B46E-098890CAE882			Low	No	YES	NA		Right		2	12	4	G2		0	NA	No	M0	N0	T2	4169		WITH TUMOR	Normal		YES
487	TCGA-BP-4169-11A	YES	NO	NO	NO	76	64.72.0	Nationwide Children's Hospital	TCGA-BP-4169-F10869	19897ed0-baf2-47e8-a02f-a700308a6153	TCGA-BP-4169		22	28	NA	NA	0	78	NA		47B5943E-CCF4-494E-B46E-098890CAE882			Low	No	YES	NA		Right		2	12	4	G2		0	NA	No	M0	N0	T2	4169		WITH TUMOR	Normal		YES
488	TCGA-CJ-4916-01A	NO	NO	NO	NO	69	70.72.0	Nationwide Children's Hospital	TCGA-CJ-4916-F7321	70f6e2a2-249c-472c-b4cd-dc5fa827d67f	TCGA-CJ-4916		22	8	NA	NA	0	NA	NA		9AE3875A-5FAD-425B-AEE7-DF00DF5CEE4A				No	YES	NA		Right		NA	12	2	G3		NA	NA	No	M0	NX	T3a	4916		TUMOR FREE			NO
489	TCGA-CJ-4916-11A	NO	NO	NO	NO	69	70.72.0	Nationwide Children's Hospital	TCGA-CJ-4916-F7321	70f6e2a2-249c-472c-b4cd-dc5fa827d67f	TCGA-CJ-4916		22	8	NA	NA	0	NA	NA		9AE3875A-5FAD-425B-AEE7-DF00DF5CEE4A				No	YES	NA		Right		NA	12	2	G3		NA	NA	No	M0	NX	T3a	4916		TUMOR FREE			NO
490	TCGA-BP-4337-01A					76	64.72.0	Nationwide Children's Hospital	TCGA-BP-4337-F7789	dd13a865-8433-4c69-bf15-e0d58b46d954	TCGA-BP-4337		22	14	NA	NA	0	NA	NA		D9499138-6AC8-4CB4-ACB6-1569174449DB			Normal	No	YES	NA		Left		4	12	2	G4		0	NA	No	M0	N0	T3b	4337		TUMOR FREE	Elevated		YES
491	TCGA-BP-4337-11A					76	64.72.0	Nationwide Children's Hospital	TCGA-BP-4337-F7789	dd13a865-8433-4c69-bf15-e0d58b46d954	TCGA-BP-4337		22	14	NA	NA	0	NA	NA		D9499138-6AC8-4CB4-ACB6-1569174449DB			Normal	No	YES	NA		Left		4	12	2	G4		0	NA	No	M0	N0	T3b	4337		TUMOR FREE	Elevated		YES
492	TCGA-CZ-4863-01A	NO	NO	NO	NO	51	82.75.0	Nationwide Children's Hospital	TCGA-CZ-4863-F7742	f7852f63-d056-4fd7-b0fd-cda56a83f119	TCGA-CZ-4863		22	14	NA	NA	0	NA	NA		0264DB4B-95F4-4326-BECF-98A5307C1FAB			Low	No	YES	NA		Left		11	12	2	G3		0	NA	No	M0	N0	T3b	4863	Other	TUMOR FREE	Normal		YES
493	TCGA-CZ-4863-11A	NO	NO	NO	NO	51	82.75.0	Nationwide Children's Hospital	TCGA-CZ-4863-F7742	f7852f63-d056-4fd7-b0fd-cda56a83f119	TCGA-CZ-4863		22	14	NA	NA	0	NA	NA		0264DB4B-95F4-4326-BECF-98A5307C1FAB			Low	No	YES	NA		Left		11	12	2	G3		0	NA	No	M0	N0	T3b	4863	Other	TUMOR FREE	Normal		YES
494	TCGA-BP-4988-01A					72	69.68.0	Nationwide Children's Hospital	TCGA-BP-4988-F7929	f7a9e0e8-bee9-47cd-b883-aaf56a613dfa	TCGA-BP-4988		22	17	NA	NA	0	NA	NA		12A14F55-7134-4BA5-9918-8C78F496788B			Low	No	YES	NA		Right		1	12	2	G2		0	NA	Yes	M0	N0	T1a	4988		TUMOR FREE	Low		YES
495	TCGA-BP-4988-11A					72	69.68.0	Nationwide Children's Hospital	TCGA-BP-4988-F7929	f7a9e0e8-bee9-47cd-b883-aaf56a613dfa	TCGA-BP-4988		22	17	NA	NA	0	NA	NA		12A14F55-7134-4BA5-9918-8C78F496788B			Low	No	YES	NA		Right		1	12	2	G2		0	NA	Yes	M0	N0	T1a	4988		TUMOR FREE	Low		YES
496	TCGA-BP-4989-01A					58	69.68.0	Nationwide Children's Hospital	TCGA-BP-4989-F7930	5ebc8cc7-afcc-4d7b-86a9-efa30e2d7cf0	TCGA-BP-4989		22	17	NA	NA	0	NA	NA		CCD1B378-0C88-4320-A83F-D4FB2C018909			Low	No	YES	NA		Right		10	12	2	G3		0	NA	No	M0	N0	T3a	4989		TUMOR FREE	Normal		YES
497	TCGA-BP-4989-11A					58	69.68.0	Nationwide Children's Hospital	TCGA-BP-4989-F7930	5ebc8cc7-afcc-4d7b-86a9-efa30e2d7cf0	TCGA-BP-4989		22	17	NA	NA	0	NA	NA		CCD1B378-0C88-4320-A83F-D4FB2C018909			Low	No	YES	NA		Right		10	12	2	G3		0	NA	No	M0	N0	T3a	4989		TUMOR FREE	Normal		YES
498	TCGA-B0-4844-01A		YES			60	63.79.0	Nationwide Children's Hospital	TCGA-B0-4844-F20527	0a8936ac-1bf2-4395-96eb-3dfba817c939	TCGA-B0-4844		22	16	NA	NA	0	62	NA		D586DDC1-EF03-47EC-A3F3-4EC337877892	Scheduled Follow-up Submission		Low	No	YES	NA		Left		NA	12	1	G3		NA	NA	No	M1	NX	T3a	4844	At Recurrence/Progression Of Disease	WITH TUMOR	Normal		NO
499	TCGA-B0-4844-11A		YES			60	63.79.0	Nationwide Children's Hospital	TCGA-B0-4844-F20527	0a8936ac-1bf2-4395-96eb-3dfba817c939	TCGA-B0-4844		22	16	NA	NA	0	62	NA		D586DDC1-EF03-47EC-A3F3-4EC337877892	Scheduled Follow-up Submission		Low	No	YES	NA		Left		NA	12	1	G3		NA	NA	No	M1	NX	T3a	4844	At Recurrence/Progression Of Disease	WITH TUMOR	Normal		NO
500	TCGA-CJ-4638-01A	YES	YES	NO	NO	46	50.77.0	Nationwide Children's Hospital	TCGA-CJ-4638-F6610	8409e2f8-dd4e-4fb5-8172-9275ea56030f	TCGA-CJ-4638		22	24	NA	NA	0	70	0		A85252FF-435A-4812-864C-45C3104BB7B6			Low	No	YES	NA	Normal	Left		3	12	1	G4		2	NA	No	M1	N1	T3a	4638	At Recurrence/Progression Of Disease	WITH TUMOR	Normal		YES
501	TCGA-CJ-4638-11A	YES	YES	NO	NO	46	50.77.0	Nationwide Children's Hospital	TCGA-CJ-4638-F6610	8409e2f8-dd4e-4fb5-8172-9275ea56030f	TCGA-CJ-4638		22	24	NA	NA	0	70	0		A85252FF-435A-4812-864C-45C3104BB7B6			Low	No	YES	NA	Normal	Left		3	12	1	G4		2	NA	No	M1	N1	T3a	4638	At Recurrence/Progression Of Disease	WITH TUMOR	Normal		YES
502	TCGA-BP-5190-01A					61	70.72.0	Nationwide Children's Hospital	TCGA-BP-5190-F8073	4daa0d2e-b824-4dc7-be89-e3ea398d8b77	TCGA-BP-5190		22	22	NA	NA	0	NA	NA		D1D099D6-BB9A-4E36-BC22-468C7265F4E6			Low	No	YES	NA		Right		NA	12	2	G3		NA	NA	No	M0	NX	T1a	5190		TUMOR FREE	Normal		NO
503	TCGA-BP-5190-11A					61	70.72.0	Nationwide Children's Hospital	TCGA-BP-5190-F8073	4daa0d2e-b824-4dc7-be89-e3ea398d8b77	TCGA-BP-5190		22	22	NA	NA	0	NA	NA		D1D099D6-BB9A-4E36-BC22-468C7265F4E6			Low	No	YES	NA		Right		NA	12	2	G3		NA	NA	No	M0	NX	T1a	5190		TUMOR FREE	Normal		NO
504	TCGA-CZ-5458-01A					43	82.75.0	Nationwide Children's Hospital	TCGA-CZ-5458-F9023	012dd946-f1f8-47cc-84f8-30b171f47b37	TCGA-CZ-5458		22	11	NA	NA	0	NA	0		351193C9-3949-4E02-AF27-9A7B51301D36			Low	No	YES	100		Right		NA	12	3	G3		NA	NA	No	M0	NX	T3a	5458	Other	TUMOR FREE	Normal		NO
505	TCGA-CZ-5458-11A					43	82.75.0	Nationwide Children's Hospital	TCGA-CZ-5458-F9023	012dd946-f1f8-47cc-84f8-30b171f47b37	TCGA-CZ-5458		22	11	NA	NA	0	NA	0		351193C9-3949-4E02-AF27-9A7B51301D36			Low	No	YES	100		Right		NA	12	3	G3		NA	NA	No	M0	NX	T3a	5458	Other	TUMOR FREE	Normal		NO
506	TCGA-A3-A8OW-01A					37	387.37.0	Nationwide Children's Hospital	TCGA-A3-A8OW-F65998	9967BBE8-FA1F-49B5-85FD-960397A150A7	TCGA-A3-A8OW	M0	22	1	NA	NA	0	NA	NA		9C696615-AC38-4A47-A75D-CEEC6DA7518C	Scheduled Follow-up Submission	Complete Remission/Response	Low	No	YES	NA		Left	NO	NA	12	10	G2	NO	NA	10	No	MX	NX	T3a	A8OW		TUMOR FREE	Normal	NO	NO	Complete Remission/Response	NO
507	TCGA-B0-4693-01A			NO		72	63.79.0	Nationwide Children's Hospital	TCGA-B0-4693-F19906	fa6ff59f-77d5-4474-ba22-061d1c1d0063	TCGA-B0-4693		22	4	NA	NA	0	NA	NA		0A2094B0-E0B6-4143-B68C-7DA8A69F7573	Scheduled Follow-up Submission		Low	No	YES	NA		Left		5	12	1	G4		0	NA	No	M0	N0	T3a	4693		TUMOR FREE	Elevated		YES
508	TCGA-B0-4693-11A			NO		72	63.79.0	Nationwide Children's Hospital	TCGA-B0-4693-F19906	fa6ff59f-77d5-4474-ba22-061d1c1d0063	TCGA-B0-4693		22	4	NA	NA	0	NA	NA		0A2094B0-E0B6-4143-B68C-7DA8A69F7573	Scheduled Follow-up Submission		Low	No	YES	NA		Left		5	12	1	G4		0	NA	No	M0	N0	T3a	4693		TUMOR FREE	Elevated		YES
509	TCGA-B0-4696-01A	YES	NO	YES	YES	58	63.79.0	Nationwide Children's Hospital	TCGA-B0-4696-F20174	66d9cd84-39df-490e-b9ed-50b6172f1c68	TCGA-B0-4696		22	6	293	827	0	794	NA		14D72D07-617D-4C74-A42E-5CAEB5BC4850	Scheduled Follow-up Submission		Low	No	YES	NA		Left		NA	12	1	G3		NA	NA	No	M0	N0	T3a	4696	At Recurrence/Progression Of Disease	WITH TUMOR	Normal		NO
510	TCGA-B0-4696-11A	YES	NO	YES	YES	58	63.79.0	Nationwide Children's Hospital	TCGA-B0-4696-F20174	66d9cd84-39df-490e-b9ed-50b6172f1c68	TCGA-B0-4696		22	6	293	827	0	794	NA		14D72D07-617D-4C74-A42E-5CAEB5BC4850	Scheduled Follow-up Submission		Low	No	YES	NA		Left		NA	12	1	G3		NA	NA	No	M0	N0	T3a	4696	At Recurrence/Progression Of Disease	WITH TUMOR	Normal		NO
511	TCGA-BP-4795-01A	NO	NO	NO	NO	74	68.74.0	Nationwide Children's Hospital	TCGA-BP-4795-F10734	4d2b7188-8c3c-439a-b975-feaf74790823	TCGA-BP-4795		22	25	NA	NA	0	NA	NA		34B6AF90-C047-49E0-A08E-589FB4CA0D9C			Low	No	YES	NA		Right		2	12	4	G2		0	NA	Yes	M0	N0	T1a	4795		TUMOR FREE	Normal		YES
512	TCGA-BP-4795-11A	NO	NO	NO	NO	74	68.74.0	Nationwide Children's Hospital	TCGA-BP-4795-F10734	4d2b7188-8c3c-439a-b975-feaf74790823	TCGA-BP-4795		22	25	NA	NA	0	NA	NA		34B6AF90-C047-49E0-A08E-589FB4CA0D9C			Low	No	YES	NA		Right		2	12	4	G2		0	NA	Yes	M0	N0	T1a	4795		TUMOR FREE	Normal		YES
513	TCGA-CJ-5681-01A	YES	YES	NO	NO	44	90.68.0	Nationwide Children's Hospital	TCGA-CJ-5681-F10763	ed7a9a9b-86c5-4840-8096-74010348326e	TCGA-CJ-5681		22	26	NA	NA	0	17	0		BB8137DC-3657-407A-89E2-DD0460FB4E10			Low	No	YES	NA	Elevated	Left		NA	12	4	G3		NA	NA	No	M1	NX	T3a	5681	At Recurrence/Progression Of Disease	WITH TUMOR	Normal		NO
514	TCGA-CJ-5681-11A	YES	YES	NO	NO	44	90.68.0	Nationwide Children's Hospital	TCGA-CJ-5681-F10763	ed7a9a9b-86c5-4840-8096-74010348326e	TCGA-CJ-5681		22	26	NA	NA	0	17	0		BB8137DC-3657-407A-89E2-DD0460FB4E10			Low	No	YES	NA	Elevated	Left		NA	12	4	G3		NA	NA	No	M1	NX	T3a	5681	At Recurrence/Progression Of Disease	WITH TUMOR	Normal		NO
515	TCGA-B2-5641-01A					79	90.68.0	Nationwide Children's Hospital	TCGA-B2-5641-F17361	1437ec49-fecc-4919-9fbc-8f89c3106501	TCGA-B2-5641		22	11	NA	NA	0	NA	NA		B392B44F-50BE-4C1D-9FA2-6D71F0AFF312	Scheduled Follow-up Submission		Normal	No	YES	NA		Left		NA	12	10	G3		NA	NA	No	M0	N0	T1a	5641		TUMOR FREE	Normal		NO
516	TCGA-B2-5641-11A					79	90.68.0	Nationwide Children's Hospital	TCGA-B2-5641-F17361	1437ec49-fecc-4919-9fbc-8f89c3106501	TCGA-B2-5641		22	11	NA	NA	0	NA	NA		B392B44F-50BE-4C1D-9FA2-6D71F0AFF312	Scheduled Follow-up Submission		Normal	No	YES	NA		Left		NA	12	10	G3		NA	NA	No	M0	N0	T1a	5641		TUMOR FREE	Normal		NO
517	TCGA-BP-4762-01A					42	64.72.0	Nationwide Children's Hospital	TCGA-BP-4762-F7800	9bed1033-f385-404e-a489-4292d2966830	TCGA-BP-4762		22	15	NA	NA	0	NA	NA		9B76C5F9-6740-4919-B8AF-65C24AD94483			Low	No	YES	NA		Left		NA	12	2	G3		NA	NA	Yes	M0	NX	T1a	4762		TUMOR FREE	Normal		NO
518	TCGA-BP-4762-11A					42	64.72.0	Nationwide Children's Hospital	TCGA-BP-4762-F7800	9bed1033-f385-404e-a489-4292d2966830	TCGA-BP-4762		22	15	NA	NA	0	NA	NA		9B76C5F9-6740-4919-B8AF-65C24AD94483			Low	No	YES	NA		Left		NA	12	2	G3		NA	NA	Yes	M0	NX	T1a	4762		TUMOR FREE	Normal		NO
519	TCGA-BP-4782-01A	NO	NO	NO	NO	55	68.74.0	Nationwide Children's Hospital	TCGA-BP-4782-F10724	7f3553e9-1596-4738-8e05-41f9cfa8eb23	TCGA-BP-4782		22	25	NA	NA	0	NA	NA		1845FAA3-06E1-49DB-9FF3-879E9DD2AB10			Low	No	YES	NA		Left		NA	12	4	G2		NA	NA	No	M0	NX	T1a	4782			Normal		NO
520	TCGA-BP-4782-11A	NO	NO	NO	NO	55	68.74.0	Nationwide Children's Hospital	TCGA-BP-4782-F10724	7f3553e9-1596-4738-8e05-41f9cfa8eb23	TCGA-BP-4782		22	25	NA	NA	0	NA	NA		1845FAA3-06E1-49DB-9FF3-879E9DD2AB10			Low	No	YES	NA		Left		NA	12	4	G2		NA	NA	No	M0	NX	T1a	4782			Normal		NO
521	TCGA-B8-5552-01B					41	105.71.0	Nationwide Children's Hospital	TCGA-B8-5552-F19927	98e83adf-17dd-4598-ab99-39e0688f5092	TCGA-B8-5552		22	4	NA	NA	0	NA	NA		1E511B0D-9764-4336-BFFD-A4C4BC4E79A0	Scheduled Follow-up Submission		Normal	No	YES	NA		Right		NA	12	1	G2		NA	NA	No	M0	NX	T1b	5552		TUMOR FREE	Normal		NO
522	TCGA-B8-5552-11A					41	105.71.0	Nationwide Children's Hospital	TCGA-B8-5552-F19927	98e83adf-17dd-4598-ab99-39e0688f5092	TCGA-B8-5552		22	4	NA	NA	0	NA	NA		1E511B0D-9764-4336-BFFD-A4C4BC4E79A0	Scheduled Follow-up Submission		Normal	No	YES	NA		Right		NA	12	1	G2		NA	NA	No	M0	NX	T1b	5552		TUMOR FREE	Normal		NO
523	TCGA-B4-5843-01A					45	105.71.0	Nationwide Children's Hospital	TCGA-B4-5843-F69000	4F395FF3-53FA-401E-BACA-C71DBF640B74	TCGA-B4-5843		22	24	NA	NA	0	NA	NA	Normal	EF08679B-9063-4440-AAA6-F4DE8B819802	Scheduled Follow-up Submission		Normal	No	YES	NA		Right	YES	NA	12	12	G2	NO	NA	NA	No	M0	N0	T1	5843			Normal	NO	NO		NO
524	TCGA-BP-4330-01A					60	64.72.0	Nationwide Children's Hospital	TCGA-BP-4330-F7671	ca838081-0754-4d92-b246-d12933e31581	TCGA-BP-4330		22	11	NA	NA	0	NA	NA		9B1D4994-2789-41DD-A836-5A4C0E71C893			Normal	No	YES	NA		Left		13	12	2	G2		0	NA	No	M0	N0	T3a	4330		TUMOR FREE	Normal		YES
525	TCGA-BP-4330-11A					60	64.72.0	Nationwide Children's Hospital	TCGA-BP-4330-F7671	ca838081-0754-4d92-b246-d12933e31581	TCGA-BP-4330		22	11	NA	NA	0	NA	NA		9B1D4994-2789-41DD-A836-5A4C0E71C893			Normal	No	YES	NA		Left		13	12	2	G2		0	NA	No	M0	N0	T3a	4330		TUMOR FREE	Normal		YES
526	TCGA-B2-3924-01A					73	50.77.0	Nationwide Children's Hospital	TCGA-B2-3924-F8312	e9ea6f42-305f-48d1-ba1f-be8a4683fef3	TCGA-B2-3924		22	25	NA	NA	0	NA	NA		21BDACD5-1D25-4CEE-B911-8426A8F4E871			Low	No	YES	NA		Left		NA	12	2	G2		NA	NA	No	M0	NX	T1b	3924		TUMOR FREE	Normal		NO
527	TCGA-B2-3924-01B					73	50.77.0	Nationwide Children's Hospital	TCGA-B2-3924-F8312	e9ea6f42-305f-48d1-ba1f-be8a4683fef3	TCGA-B2-3924		22	25	NA	NA	0	NA	NA		21BDACD5-1D25-4CEE-B911-8426A8F4E871			Low	No	YES	NA		Left		NA	12	2	G2		NA	NA	No	M0	NX	T1b	3924		TUMOR FREE	Normal		NO
528	TCGA-B2-3924-11A					73	50.77.0	Nationwide Children's Hospital	TCGA-B2-3924-F8312	e9ea6f42-305f-48d1-ba1f-be8a4683fef3	TCGA-B2-3924		22	25	NA	NA	0	NA	NA		21BDACD5-1D25-4CEE-B911-8426A8F4E871			Low	No	YES	NA		Left		NA	12	2	G2		NA	NA	No	M0	NX	T1b	3924		TUMOR FREE	Normal		NO
529	TCGA-BP-4770-01A	YES	NO	NO	NO	73	82.75.0	Nationwide Children's Hospital	TCGA-BP-4770-F11191	279435a2-1c86-4794-b7e3-aabc717920aa	TCGA-BP-4770		22	4	NA	NA	0	169	NA		01DDABA9-D1FC-4A90-93C3-8A58113E096B			Low	No	YES	NA	Normal	Left		13	12	5	G4		0	NA	No	M0	N0	T4	4770		WITH TUMOR	Normal		YES
530	TCGA-BP-4770-11A	YES	NO	NO	NO	73	82.75.0	Nationwide Children's Hospital	TCGA-BP-4770-F11191	279435a2-1c86-4794-b7e3-aabc717920aa	TCGA-BP-4770		22	4	NA	NA	0	169	NA		01DDABA9-D1FC-4A90-93C3-8A58113E096B			Low	No	YES	NA	Normal	Left		13	12	5	G4		0	NA	No	M0	N0	T4	4770		WITH TUMOR	Normal		YES
531	TCGA-B0-5084-01A	YES			NO	33	69.68.0	Nationwide Children's Hospital	TCGA-B0-5084-F20789	ee7a6149-77f3-4f43-8da0-ffc98d8a9a03	TCGA-B0-5084		22	21	NA	NA	0	65	NA		FC08008C-8005-4546-97C1-59643541ACE2	Scheduled Follow-up Submission		Normal	No	YES	NA		Right		1	12	1	G3		1	NA	No	M1	N1	T3a	5084		WITH TUMOR	Elevated		YES
532	TCGA-B0-5084-11A	YES			NO	33	69.68.0	Nationwide Children's Hospital	TCGA-B0-5084-F20789	ee7a6149-77f3-4f43-8da0-ffc98d8a9a03	TCGA-B0-5084		22	21	NA	NA	0	65	NA		FC08008C-8005-4546-97C1-59643541ACE2	Scheduled Follow-up Submission		Normal	No	YES	NA		Right		1	12	1	G3		1	NA	No	M1	N1	T3a	5084		WITH TUMOR	Elevated		YES
533	TCGA-CJ-4903-01A	NO	NO	NO	NO	50	70.72.0	Nationwide Children's Hospital	TCGA-CJ-4903-F7311	31195aff-31a4-43fe-bfe7-b81ad558bb12	TCGA-CJ-4903		22	8	NA	NA	0	NA	NA		27320BDD-D564-42D9-8248-8BE3190F4097			Normal	No	YES	NA	Normal	Left		NA	12	2	G3		NA	NA	No	M0	NX	T1b	4903		TUMOR FREE	Normal		NO
534	TCGA-CJ-4903-11A	NO	NO	NO	NO	50	70.72.0	Nationwide Children's Hospital	TCGA-CJ-4903-F7311	31195aff-31a4-43fe-bfe7-b81ad558bb12	TCGA-CJ-4903		22	8	NA	NA	0	NA	NA		27320BDD-D564-42D9-8248-8BE3190F4097			Normal	No	YES	NA	Normal	Left		NA	12	2	G3		NA	NA	No	M0	NX	T1b	4903		TUMOR FREE	Normal		NO
535	TCGA-B0-5083-01A					63	68.74.0	Nationwide Children's Hospital	TCGA-B0-5083-F20788	40ed7f52-63d3-408d-8135-78a973ae1011	TCGA-B0-5083		22	21	NA	NA	0	NA	NA		9374C37F-F4FF-4D89-98BE-0C0559323492	Scheduled Follow-up Submission		Low	No	YES	NA		Left		NA	12	1	G3		NA	NA	No	M0	N0	T1a	5083					NO
536	TCGA-B0-5083-11A					63	68.74.0	Nationwide Children's Hospital	TCGA-B0-5083-F20788	40ed7f52-63d3-408d-8135-78a973ae1011	TCGA-B0-5083		22	21	NA	NA	0	NA	NA		9374C37F-F4FF-4D89-98BE-0C0559323492	Scheduled Follow-up Submission		Low	No	YES	NA		Left		NA	12	1	G3		NA	NA	No	M0	N0	T1a	5083					NO
537	TCGA-BP-4790-01A	NO	NO	NO	NO	76	65.72.0	Nationwide Children's Hospital	TCGA-BP-4790-F11370	3f06019a-bb8d-42f8-9fde-2439e2cee123	TCGA-BP-4790		22	9	NA	NA	0	NA	NA		FEEC1411-C399-4DD6-BF27-51CCDE3981AF			Normal	No	YES	NA		Right		NA	12	5	G2		NA	NA	No	M0	NX	T1a	4790		TUMOR FREE	Normal		NO
538	TCGA-BP-4790-11A	NO	NO	NO	NO	76	65.72.0	Nationwide Children's Hospital	TCGA-BP-4790-F11370	3f06019a-bb8d-42f8-9fde-2439e2cee123	TCGA-BP-4790		22	9	NA	NA	0	NA	NA		FEEC1411-C399-4DD6-BF27-51CCDE3981AF			Normal	No	YES	NA		Right		NA	12	5	G2		NA	NA	No	M0	NX	T1a	4790		TUMOR FREE	Normal		NO
539	TCGA-BP-5195-01A					75	70.72.0	Nationwide Children's Hospital	TCGA-BP-5195-F8118	e8433253-544d-4f51-9cf7-0a20aaff7c58	TCGA-BP-5195		22	23	NA	NA	0	NA	NA		6F000783-A6D1-4EC6-BB12-0FAB08D56ED9			Low	No	YES	NA		Left		NA	12	2	G2		NA	NA	No	M0	NX	T1a	5195		TUMOR FREE	Normal		NO
540	TCGA-BP-5195-11A					75	70.72.0	Nationwide Children's Hospital	TCGA-BP-5195-F8118	e8433253-544d-4f51-9cf7-0a20aaff7c58	TCGA-BP-5195		22	23	NA	NA	0	NA	NA		6F000783-A6D1-4EC6-BB12-0FAB08D56ED9			Low	No	YES	NA		Left		NA	12	2	G2		NA	NA	No	M0	NX	T1a	5195		TUMOR FREE	Normal		NO
541	TCGA-B2-4099-01A					83	50.77.0	Nationwide Children's Hospital	TCGA-B2-4099-F9454	636b142c-144e-4732-aa17-86901e20af99	TCGA-B2-4099		22	24	NA	NA	0	NA	NA		6CC7741F-BA30-484D-BFE2-14332766ECE0			Normal	No	YES	NA		Right		NA	12	3	G3		NA	NA	No	M0	NX	T1a	4099		TUMOR FREE	Normal		NO
542	TCGA-B2-4099-11A					83	50.77.0	Nationwide Children's Hospital	TCGA-B2-4099-F9454	636b142c-144e-4732-aa17-86901e20af99	TCGA-B2-4099		22	24	NA	NA	0	NA	NA		6CC7741F-BA30-484D-BFE2-14332766ECE0			Normal	No	YES	NA		Right		NA	12	3	G3		NA	NA	No	M0	NX	T1a	4099		TUMOR FREE	Normal		NO
543	TCGA-BP-5198-01A					72	70.72.0	Nationwide Children's Hospital	TCGA-BP-5198-F8143	dc6e6f7e-acfc-45a5-90bf-9151c6013002	TCGA-BP-5198		22	23	NA	NA	0	NA	NA	Elevated	8E6035A5-756E-44F3-A36F-DDC31EAF9654			Low	No	YES	NA		Right		9	12	2	G3		0	NA	No	M0	N0	T3b	5198		TUMOR FREE	Normal		YES
544	TCGA-BP-5198-11A					72	70.72.0	Nationwide Children's Hospital	TCGA-BP-5198-F8143	dc6e6f7e-acfc-45a5-90bf-9151c6013002	TCGA-BP-5198		22	23	NA	NA	0	NA	NA	Elevated	8E6035A5-756E-44F3-A36F-DDC31EAF9654			Low	No	YES	NA		Right		9	12	2	G3		0	NA	No	M0	N0	T3b	5198		TUMOR FREE	Normal		YES
545	TCGA-CJ-4636-01A					51	50.77.0	Nationwide Children's Hospital	TCGA-CJ-4636-F5657	236fe815-0a5d-46bc-be8e-e9dc06632ed1	TCGA-CJ-4636		22	3	NA	NA	0	NA	NA		39A98B04-1C99-4190-96A7-8CD9B49CE872			Normal	No	YES	NA	Normal	Right		4	12	1	G3		0	NA	Yes	M0	N0	T3a	4636		TUMOR FREE	Normal		YES
546	TCGA-CJ-4636-11A					51	50.77.0	Nationwide Children's Hospital	TCGA-CJ-4636-F5657	236fe815-0a5d-46bc-be8e-e9dc06632ed1	TCGA-CJ-4636		22	3	NA	NA	0	NA	NA		39A98B04-1C99-4190-96A7-8CD9B49CE872			Normal	No	YES	NA	Normal	Right		4	12	1	G3		0	NA	Yes	M0	N0	T3a	4636		TUMOR FREE	Normal		YES
547	TCGA-B0-5705-01A	NO	YES	YES		65	90.68.0	Nationwide Children's Hospital	TCGA-B0-5705-F31915	ad8f2f4b-1fd5-4d85-b1b9-d2433250051c	TCGA-B0-5705		22	11	846	NA	0	842	NA		C6E2CCB2-F30C-407E-A8B7-5B2A6D62DBEA	Scheduled Follow-up Submission		Low	No	YES	NA		Left		NA	12	5	G2		NA	NA	No	M0	N0	T1	5705		TUMOR FREE	Normal		NO
548	TCGA-B0-5705-11A	NO	YES	YES		65	90.68.0	Nationwide Children's Hospital	TCGA-B0-5705-F31915	ad8f2f4b-1fd5-4d85-b1b9-d2433250051c	TCGA-B0-5705		22	11	846	NA	0	842	NA		C6E2CCB2-F30C-407E-A8B7-5B2A6D62DBEA	Scheduled Follow-up Submission		Low	No	YES	NA		Left		NA	12	5	G2		NA	NA	No	M0	N0	T1	5705		TUMOR FREE	Normal		NO
549	TCGA-B0-5402-01A	NO	NO	NO	NO	64	82.75.0	Nationwide Children's Hospital	TCGA-B0-5402-F31708	78b59d5c-c54e-4ced-89a0-391ee7bf7049	TCGA-B0-5402		22	8	NA	NA	0	444	NA		9859AAB1-7B7F-4C3F-9554-1D9383454F16			Low	No	YES	NA		Left		NA	12	5	G4		NA	NA	No	M0	NX	T4	5402		WITH TUMOR	Normal		NO
550	TCGA-B0-5402-11A	NO	NO	NO	NO	64	82.75.0	Nationwide Children's Hospital	TCGA-B0-5402-F31708	78b59d5c-c54e-4ced-89a0-391ee7bf7049	TCGA-B0-5402		22	8	NA	NA	0	444	NA		9859AAB1-7B7F-4C3F-9554-1D9383454F16			Low	No	YES	NA		Left		NA	12	5	G4		NA	NA	No	M0	NX	T4	5402		WITH TUMOR	Normal		NO
551	TCGA-BP-5007-01A					45	69.68.0	Nationwide Children's Hospital	TCGA-BP-5007-F7949	74987d0a-cb8e-4438-88a2-abbfce554509	TCGA-BP-5007		22	18	NA	NA	0	NA	NA		726D96E8-4749-4DCA-842E-1F533D620855			Normal	No	YES	NA		Left		10	12	2	G2		0	NA	No	M0	N0	T2	5007		TUMOR FREE	Normal		YES
552	TCGA-BP-5007-11A					45	69.68.0	Nationwide Children's Hospital	TCGA-BP-5007-F7949	74987d0a-cb8e-4438-88a2-abbfce554509	TCGA-BP-5007		22	18	NA	NA	0	NA	NA		726D96E8-4749-4DCA-842E-1F533D620855			Normal	No	YES	NA		Left		10	12	2	G2		0	NA	No	M0	N0	T2	5007		TUMOR FREE	Normal		YES
553	TCGA-B0-4822-01A				NO	78	63.79.0	Nationwide Children's Hospital	TCGA-B0-4822-F20710	89321098-bccc-4710-881d-a20a91f4081f	TCGA-B0-4822		22	19	NA	NA	0	NA	NA		576A562B-C355-46FA-9DA0-5DAE1A702E93	Scheduled Follow-up Submission		Low	No	YES	NA		Right		NA	12	1	G4		NA	NA	No	M0	NX	T2	4822		WITH TUMOR	Normal		NO
554	TCGA-B0-4822-11A				NO	78	63.79.0	Nationwide Children's Hospital	TCGA-B0-4822-F20710	89321098-bccc-4710-881d-a20a91f4081f	TCGA-B0-4822		22	19	NA	NA	0	NA	NA		576A562B-C355-46FA-9DA0-5DAE1A702E93	Scheduled Follow-up Submission		Low	No	YES	NA		Right		NA	12	1	G4		NA	NA	No	M0	NX	T2	4822		WITH TUMOR	Normal		NO
555	TCGA-BP-4776-01A					52	64.72.0	Nationwide Children's Hospital	TCGA-BP-4776-F7813	baefd32b-5ba4-4ac3-9460-168a961095ba	TCGA-BP-4776		22	15	NA	NA	0	NA	NA		17EC41B4-79C8-4AF2-BD09-01C94F92C776			Normal	No	YES	NA		Left		NA	12	2	G2		NA	NA	No	M0	NX	T1a	4776		TUMOR FREE	Normal		NO
556	TCGA-BP-4776-11A					52	64.72.0	Nationwide Children's Hospital	TCGA-BP-4776-F7813	baefd32b-5ba4-4ac3-9460-168a961095ba	TCGA-BP-4776		22	15	NA	NA	0	NA	NA		17EC41B4-79C8-4AF2-BD09-01C94F92C776			Normal	No	YES	NA		Left		NA	12	2	G2		NA	NA	No	M0	NX	T1a	4776		TUMOR FREE	Normal		NO
557	TCGA-A3-A8OX-01A					65	387.37.0	Nationwide Children's Hospital			TCGA-A3-A8OX	M0	22	NA	NA	NA	0	NA	NA		418C5AA0-D001-4C72-803A-21AC11BF7F42			Normal	No	YES	NA		Left		NA	12	NA	G3		NA	NA	Yes, History of Synchronous/Bilateral Malignancy	MX	NX	T1a	A8OX			Normal		NO
558	TCGA-B0-5712-01A	YES	YES	NO	NO	68	105.71.0	Nationwide Children's Hospital	TCGA-B0-5712-F31968	b88cbe87-6efc-441c-80c3-af6e275b24d1	TCGA-B0-5712		22	14	NA	NA	0	725	NA		DF076FBB-723B-4F25-AC3C-10B63302C5D9	Scheduled Follow-up Submission		Low	No	YES	NA		Left		NA	12	5	G3		NA	NA	No	M1	N0	T2	5712		WITH TUMOR	Normal
559	TCGA-B0-5712-11A	YES	YES	NO	NO	68	105.71.0	Nationwide Children's Hospital	TCGA-B0-5712-F31968	b88cbe87-6efc-441c-80c3-af6e275b24d1	TCGA-B0-5712		22	14	NA	NA	0	725	NA		DF076FBB-723B-4F25-AC3C-10B63302C5D9	Scheduled Follow-up Submission		Low	No	YES	NA		Left		NA	12	5	G3		NA	NA	No	M1	N0	T2	5712		WITH TUMOR	Normal
560	TCGA-A3-3347-01A	NO	NO	NO	YES	76	50.77.0	Nationwide Children's Hospital	TCGA-A3-3347-F4900	e930b6a6-af71-449a-a986-c87636dcca05	TCGA-A3-3347		22	12	NA	610	0	610	NA		79609DDA-21ED-4642-AAAF-624CA4E3C8B7				No	YES	NA		Right		1	12	9	G2		1	NA	No	M0	N1	T1b	3347		WITH TUMOR			YES
561	TCGA-A3-3347-11A	NO	NO	NO	YES	76	50.77.0	Nationwide Children's Hospital	TCGA-A3-3347-F4900	e930b6a6-af71-449a-a986-c87636dcca05	TCGA-A3-3347		22	12	NA	610	0	610	NA		79609DDA-21ED-4642-AAAF-624CA4E3C8B7				No	YES	NA		Right		1	12	9	G2		1	NA	No	M0	N1	T1b	3347		WITH TUMOR			YES
562	TCGA-CJ-4901-01A	NO	NO	NO	NO	47	70.72.0	Nationwide Children's Hospital	TCGA-CJ-4901-F7308	c5bbb2f3-3334-42ec-bd41-79141beac2a3	TCGA-CJ-4901		22	8	NA	NA	0	NA	NA		E7BB4D90-E55D-44D6-AD66-475861C7F665			Low	No	YES	NA	Normal	Right		NA	12	2	G3		NA	NA	No	M0	NX	T3b	4901		TUMOR FREE	Normal		NO
563	TCGA-CJ-4901-11A	NO	NO	NO	NO	47	70.72.0	Nationwide Children's Hospital	TCGA-CJ-4901-F7308	c5bbb2f3-3334-42ec-bd41-79141beac2a3	TCGA-CJ-4901		22	8	NA	NA	0	NA	NA		E7BB4D90-E55D-44D6-AD66-475861C7F665			Low	No	YES	NA	Normal	Right		NA	12	2	G3		NA	NA	No	M0	NX	T3b	4901		TUMOR FREE	Normal		NO
564	TCGA-BP-4161-01A	YES	NO	NO	NO	74	50.77.0	Nationwide Children's Hospital	TCGA-BP-4161-F9810	879c7d70-b1ce-475e-ad83-9e07a747f10e	TCGA-BP-4161		22	31	NA	NA	0	2685	NA		E9E17E98-C088-4A6B-A08A-5260D288C55E			Low	No	YES	NA		Right		NA	12	3	G3		NA	NA	No	M0	NX	T1b	4161		WITH TUMOR	Normal		NO
565	TCGA-BP-4161-11A	YES	NO	NO	NO	74	50.77.0	Nationwide Children's Hospital	TCGA-BP-4161-F9810	879c7d70-b1ce-475e-ad83-9e07a747f10e	TCGA-BP-4161		22	31	NA	NA	0	2685	NA		E9E17E98-C088-4A6B-A08A-5260D288C55E			Low	No	YES	NA		Right		NA	12	3	G3		NA	NA	No	M0	NX	T1b	4161		WITH TUMOR	Normal		NO
566	TCGA-BP-4981-01A					75	69.68.0	Nationwide Children's Hospital	TCGA-BP-4981-F7919	ae1c116a-4f9c-4e81-a10e-b6962c524d49	TCGA-BP-4981		22	17	NA	NA	0	NA	NA		53BFF5F9-FA41-49BF-ADA6-F947EF8DAB66			Normal	No	YES	NA		Right		NA	12	2	G3		NA	NA	No	M0	NX	T3a	4981		TUMOR FREE	Low		NO
567	TCGA-BP-4981-11A					75	69.68.0	Nationwide Children's Hospital	TCGA-BP-4981-F7919	ae1c116a-4f9c-4e81-a10e-b6962c524d49	TCGA-BP-4981		22	17	NA	NA	0	NA	NA		53BFF5F9-FA41-49BF-ADA6-F947EF8DAB66			Normal	No	YES	NA		Right		NA	12	2	G3		NA	NA	No	M0	NX	T3a	4981		TUMOR FREE	Low		NO
568	TCGA-BP-4971-01A					40	69.68.0	Nationwide Children's Hospital	TCGA-BP-4971-F7905	892136c7-70cb-4ed2-9f20-587dd0f5967f	TCGA-BP-4971		22	17	NA	NA	0	NA	NA		3E01826E-3CA1-4E53-B5BE-6411E63F331A			Low	No	YES	NA		Right		5	12	2	G3		0	NA	No	M0	N0	T3a	4971		TUMOR FREE	Low		YES
569	TCGA-BP-4971-11A					40	69.68.0	Nationwide Children's Hospital	TCGA-BP-4971-F7905	892136c7-70cb-4ed2-9f20-587dd0f5967f	TCGA-BP-4971		22	17	NA	NA	0	NA	NA		3E01826E-3CA1-4E53-B5BE-6411E63F331A			Low	No	YES	NA		Right		5	12	2	G3		0	NA	No	M0	N0	T3a	4971		TUMOR FREE	Low		YES
570	TCGA-A3-3324-01A					51	32.77.0	Nationwide Children's Hospital	TCGA-A3-3324-F480	e42f70a7-3bb9-42a5-a06e-2be79eb2d12a	TCGA-A3-3324		22	11	NA	NA	0	NA	NA		2AEE1CCA-4A22-4296-A285-0A1C0EB0BAC4				No	YES	NA		Right		NA	12	5	G3		NA	NA	No	M0	NX	T1b	3324		TUMOR FREE			NO
571	TCGA-A3-3324-11A					51	32.77.0	Nationwide Children's Hospital	TCGA-A3-3324-F480	e42f70a7-3bb9-42a5-a06e-2be79eb2d12a	TCGA-A3-3324		22	11	NA	NA	0	NA	NA		2AEE1CCA-4A22-4296-A285-0A1C0EB0BAC4				No	YES	NA		Right		NA	12	5	G3		NA	NA	No	M0	NX	T1b	3324		TUMOR FREE			NO
572	TCGA-B0-5080-01A	YES	YES			63	82.75.0	Nationwide Children's Hospital	TCGA-B0-5080-F20786	b7789ce8-8603-446d-b375-6f81977217f0	TCGA-B0-5080		22	20	NA	NA	0	103	NA		842F7DF0-C3AB-44CC-A21E-97FBC80B9E0B	Scheduled Follow-up Submission		Normal	No	YES	NA		Right		NA	12	1	G3		NA	NA	No	M1	N0	T3a	5080		WITH TUMOR	Normal		NO
573	TCGA-B0-5080-11A	YES	YES			63	82.75.0	Nationwide Children's Hospital	TCGA-B0-5080-F20786	b7789ce8-8603-446d-b375-6f81977217f0	TCGA-B0-5080		22	20	NA	NA	0	103	NA		842F7DF0-C3AB-44CC-A21E-97FBC80B9E0B	Scheduled Follow-up Submission		Normal	No	YES	NA		Right		NA	12	1	G3		NA	NA	No	M1	N0	T3a	5080		WITH TUMOR	Normal		NO
574	TCGA-A3-3329-01A					75	32.77.0	Nationwide Children's Hospital	TCGA-A3-3329-F42816	3774BF0E-BC4C-4630-8E22-24EF8D8920B3	TCGA-A3-3329		22	30	NA	NA	0	NA	NA		5C36490A-2EE0-4CEB-AEA2-43CC19B68620	Scheduled Follow-up Submission	Complete Remission/Response		No	YES	NA		Right	NO	NA	12	4	G2	NO	NA	NA	Yes	M0	N0	T1b	3329		TUMOR FREE		NO	NO	Complete Remission/Response	NO
575	TCGA-A3-3329-11A					75	32.77.0	Nationwide Children's Hospital	TCGA-A3-3329-F42816	3774BF0E-BC4C-4630-8E22-24EF8D8920B3	TCGA-A3-3329		22	30	NA	NA	0	NA	NA		5C36490A-2EE0-4CEB-AEA2-43CC19B68620	Scheduled Follow-up Submission	Complete Remission/Response		No	YES	NA		Right	NO	NA	12	4	G2	NO	NA	NA	Yes	M0	N0	T1b	3329		TUMOR FREE		NO	NO	Complete Remission/Response	NO
576	TCGA-CJ-5677-01A	YES	NO	NO	YES	54	90.68.0	Nationwide Children's Hospital	TCGA-CJ-5677-F10759	4a5b0f4f-316e-4721-8c63-4bc098cb0139	TCGA-CJ-5677		22	26	NA	278	0	288	1		DB0C3B61-B96E-4688-9888-6CFC14B39CA3			Low	No	YES	NA	Normal	Right		NA	12	4	G4		NA	NA	No	M1	NX	T3a	5677	At Recurrence/Progression Of Disease	WITH TUMOR	Normal		NO
577	TCGA-CJ-5677-11A	YES	NO	NO	YES	54	90.68.0	Nationwide Children's Hospital	TCGA-CJ-5677-F10759	4a5b0f4f-316e-4721-8c63-4bc098cb0139	TCGA-CJ-5677		22	26	NA	278	0	288	1		DB0C3B61-B96E-4688-9888-6CFC14B39CA3			Low	No	YES	NA	Normal	Right		NA	12	4	G4		NA	NA	No	M1	NX	T3a	5677	At Recurrence/Progression Of Disease	WITH TUMOR	Normal		NO
578	TCGA-A3-3343-01A					79	32.77.0	Nationwide Children's Hospital	TCGA-A3-3343-F9180	6c8cce64-8f02-4470-8115-40c3823413ad	TCGA-A3-3343		22	15	NA	NA	0	NA	NA		26B1F579-467D-48CB-AD48-DF70948674CD				No	YES	NA		Left		1	12	3	G3		0	NA	Yes	M0	N0	T2	3343		TUMOR FREE			YES
579	TCGA-A3-3343-11A					79	32.77.0	Nationwide Children's Hospital	TCGA-A3-3343-F9180	6c8cce64-8f02-4470-8115-40c3823413ad	TCGA-A3-3343		22	15	NA	NA	0	NA	NA		26B1F579-467D-48CB-AD48-DF70948674CD				No	YES	NA		Left		1	12	3	G3		0	NA	Yes	M0	N0	T2	3343		TUMOR FREE			YES
580	TCGA-A3-3376-01A					51	68.74.0	Nationwide Children's Hospital	TCGA-A3-3376-F42813	6EA1BA01-37CA-440E-8288-9B9BE4DF0723	TCGA-A3-3376		22	30	NA	NA	0	NA	NA		86959679-704E-42BA-BFC1-F8D5E4BB7425	Scheduled Follow-up Submission	Complete Remission/Response		No	YES	NA		Left	NO	NA	12	4	G2	NO	NA	NA	No	M0	N0	T1a	3376		TUMOR FREE		NO	NO	Complete Remission/Response	NO
581	TCGA-A3-3376-11A					51	68.74.0	Nationwide Children's Hospital	TCGA-A3-3376-F42813	6EA1BA01-37CA-440E-8288-9B9BE4DF0723	TCGA-A3-3376		22	30	NA	NA	0	NA	NA		86959679-704E-42BA-BFC1-F8D5E4BB7425	Scheduled Follow-up Submission	Complete Remission/Response		No	YES	NA		Left	NO	NA	12	4	G2	NO	NA	NA	No	M0	N0	T1a	3376		TUMOR FREE		NO	NO	Complete Remission/Response	NO
582	TCGA-BP-4325-01A					64	64.72.0	Nationwide Children's Hospital	TCGA-BP-4325-F7667	57f92d01-3b5a-4d09-8da7-e035956ed5a8	TCGA-BP-4325		22	11	NA	NA	0	NA	NA		844D0293-C1CE-4EE5-9A5C-2953379CAE96			Normal	No	YES	NA		Left		NA	12	2	G2		NA	NA	No	M0	N0	T1b	4325		TUMOR FREE	Normal		NO
583	TCGA-BP-4325-11A					64	64.72.0	Nationwide Children's Hospital	TCGA-BP-4325-F7667	57f92d01-3b5a-4d09-8da7-e035956ed5a8	TCGA-BP-4325		22	11	NA	NA	0	NA	NA		844D0293-C1CE-4EE5-9A5C-2953379CAE96			Normal	No	YES	NA		Left		NA	12	2	G2		NA	NA	No	M0	N0	T1b	4325		TUMOR FREE	Normal		NO
584	TCGA-B0-5700-01A					77	90.68.0	Nationwide Children's Hospital	TCGA-B0-5700-F31902	82b12c02-6e51-4746-b0d1-c6c686a27b01	TCGA-B0-5700		22	10	NA	NA	0	NA	NA		9B497369-F05D-4F0D-A77C-C43978D1BA81	Scheduled Follow-up Submission		Low	No	YES	NA		Left		NA	12	5	G2		NA	NA	No	M0	N0	T1a	5700		TUMOR FREE	Normal		NO
585	TCGA-B0-5700-11A					77	90.68.0	Nationwide Children's Hospital	TCGA-B0-5700-F31902	82b12c02-6e51-4746-b0d1-c6c686a27b01	TCGA-B0-5700		22	10	NA	NA	0	NA	NA		9B497369-F05D-4F0D-A77C-C43978D1BA81	Scheduled Follow-up Submission		Low	No	YES	NA		Left		NA	12	5	G2		NA	NA	No	M0	N0	T1a	5700		TUMOR FREE	Normal		NO
586	TCGA-CJ-4908-01A	NO	NO	NO	NO	38	70.72.0	Nationwide Children's Hospital	TCGA-CJ-4908-F7316	6e3a3856-a28f-4706-80eb-51316aff3151	TCGA-CJ-4908		22	8	NA	NA	0	NA	NA		AE2561EF-3294-4DA9-91CC-EDB8816BA132			Normal	No	YES	NA	Normal	Right		NA	12	2	G2		NA	NA	No	M0	NX	T1a	4908		TUMOR FREE	Normal		NO
587	TCGA-CJ-4908-11A	NO	NO	NO	NO	38	70.72.0	Nationwide Children's Hospital	TCGA-CJ-4908-F7316	6e3a3856-a28f-4706-80eb-51316aff3151	TCGA-CJ-4908		22	8	NA	NA	0	NA	NA		AE2561EF-3294-4DA9-91CC-EDB8816BA132			Normal	No	YES	NA	Normal	Right		NA	12	2	G2		NA	NA	No	M0	NX	T1a	4908		TUMOR FREE	Normal		NO
588	TCGA-CJ-4875-01A	YES	YES	YES	YES	67	65.72.0	Nationwide Children's Hospital	TCGA-CJ-4875-F6645	1adb1567-8854-475d-b053-3e7fea1b912a	TCGA-CJ-4875		22	24	NA	2186	0	531	0		DA015C1A-6E9D-446D-AB46-8112F3FDF95A			Low	No	YES	NA		Right		NA	12	1	G3		NA	NA	No	M1	NX	T3a	4875	At Recurrence/Progression Of Disease	WITH TUMOR	Normal		NO
589	TCGA-CJ-4875-11A	YES	YES	YES	YES	67	65.72.0	Nationwide Children's Hospital	TCGA-CJ-4875-F6645	1adb1567-8854-475d-b053-3e7fea1b912a	TCGA-CJ-4875		22	24	NA	2186	0	531	0		DA015C1A-6E9D-446D-AB46-8112F3FDF95A			Low	No	YES	NA		Right		NA	12	1	G3		NA	NA	No	M1	NX	T3a	4875	At Recurrence/Progression Of Disease	WITH TUMOR	Normal		NO
590	TCGA-EU-5906-01A					55	105.71.0	Nationwide Children's Hospital	TCGA-EU-5906-F12046	84d68f5e-8a75-40b1-887b-120a363fda44	TCGA-EU-5906		22	23	NA	NA	0	NA	1		547C5432-DD51-4076-8DBD-E518FF929A99			Normal	No	YES	90		Left		NA	12	5	G2		NA	NA	No	M0	NX	T1b	5906	Other	TUMOR FREE	Normal		NO
591	TCGA-3Z-A93Z-01A					69	387.37.0	Nationwide Children's Hospital	TCGA-3Z-A93Z-F67780	34AD0BAB-8A49-40F9-8C37-7BFE14390FE9	TCGA-3Z-A93Z	M0	22	11	NA	NA	0	NA	0		4F1F919B-5001-4BEF-8F48-E50ACD91FAEA	Scheduled Follow-up Submission	Complete Remission/Response	Normal	No	YES	100	Normal	Right	NO	NA	12	11	G2	NO	NA	NA	No	M0	N0	T1a	A93Z		TUMOR FREE	Normal	NO	NO	Complete Remission/Response	NO
592	TCGA-B0-5119-01A	NO	NO	NO	NO	61	68.74.0	Nationwide Children's Hospital	TCGA-B0-5119-F31498	c5c75ee8-8e8b-4374-9b67-679dbe276228	TCGA-B0-5119		22	4	NA	NA	0	NA	NA		0E52DD30-BB54-4640-93D6-61916E8CC1DE	Scheduled Follow-up Submission		Normal	No	YES	NA		Right		NA	12	5	G2		NA	NA	No	M0	N0	T1b	5119		TUMOR FREE	Normal		NO
593	TCGA-B0-5119-11A	NO	NO	NO	NO	61	68.74.0	Nationwide Children's Hospital	TCGA-B0-5119-F31498	c5c75ee8-8e8b-4374-9b67-679dbe276228	TCGA-B0-5119		22	4	NA	NA	0	NA	NA		0E52DD30-BB54-4640-93D6-61916E8CC1DE	Scheduled Follow-up Submission		Normal	No	YES	NA		Right		NA	12	5	G2		NA	NA	No	M0	N0	T1b	5119		TUMOR FREE	Normal		NO
594	TCGA-CZ-5989-01A					60	105.71.0	Nationwide Children's Hospital	TCGA-CZ-5989-F11203	136e5220-3f03-4ad6-9cb4-d06bf650a119	TCGA-CZ-5989		22	4	NA	NA	0	NA	0		A37C32D9-1F8E-487D-ADD1-3A682E3319A9			Low	No	YES	NA		Right		1	12	5	G2		0	NA	No	M0	N0	T2	5989	Other	TUMOR FREE	Normal		YES
595	TCGA-CZ-5989-11A					60	105.71.0	Nationwide Children's Hospital	TCGA-CZ-5989-F11203	136e5220-3f03-4ad6-9cb4-d06bf650a119	TCGA-CZ-5989		22	4	NA	NA	0	NA	0		A37C32D9-1F8E-487D-ADD1-3A682E3319A9			Low	No	YES	NA		Right		1	12	5	G2		0	NA	No	M0	N0	T2	5989	Other	TUMOR FREE	Normal		YES
596	TCGA-B0-4823-01A					88	68.74.0	Nationwide Children's Hospital	TCGA-B0-4823-F20711	5adc721a-b528-46e5-8b32-f742e2c3a2fc	TCGA-B0-4823		22	19	NA	NA	0	NA	NA		2BB56013-6706-4C48-A6B8-6091FF95A57A	Scheduled Follow-up Submission		Low	No	YES	NA		Right		NA	12	1	G2		NA	NA	No	M0	N0	T1a	4823		TUMOR FREE	Normal		NO
597	TCGA-B0-4823-11A					88	68.74.0	Nationwide Children's Hospital	TCGA-B0-4823-F20711	5adc721a-b528-46e5-8b32-f742e2c3a2fc	TCGA-B0-4823		22	19	NA	NA	0	NA	NA		2BB56013-6706-4C48-A6B8-6091FF95A57A	Scheduled Follow-up Submission		Low	No	YES	NA		Right		NA	12	1	G2		NA	NA	No	M0	N0	T1a	4823		TUMOR FREE	Normal		NO
598	TCGA-B0-5399-01A					46	82.75.0	Nationwide Children's Hospital	TCGA-B0-5399-F31694	8e2a3ba4-c980-4597-9826-278b94979e52	TCGA-B0-5399		22	8	NA	NA	0	NA	NA		13F689C8-1FD6-4B28-8062-77C23C063C40	Scheduled Follow-up Submission		Low	No	YES	NA		Right		NA	12	5	G2		NA	NA	No	M0	N0	T1b	5399		TUMOR FREE	Normal
599	TCGA-B8-A54J-01A					60	340.41.0	Nationwide Children's Hospital	TCGA-B8-A54J-F56660	5BCF5BE1-6505-4B53-9AE7-5EEFE50EBE40	TCGA-B8-A54J	M0	22	17	NA	NA	0	NA	NA		48B70B15-335D-4CF9-B4E0-8E753EB28B1A	Scheduled Follow-up Submission	Complete Remission/Response	Low	No	YES	NA		Right	NO	NA	12	2	G2	NO	NA	NA	No	MX	NX	T2a	A54J		TUMOR FREE		NO	NO	Complete Remission/Response	NO
600	TCGA-EU-5904-01A					47	105.71.0	Nationwide Children's Hospital	TCGA-EU-5904-F12040	2d646b67-0c0f-4f19-b955-6d606817f6fa	TCGA-EU-5904		22	23	NA	NA	0	NA	NA		9BCDF452-1106-4DD5-AC71-36BAB1124889			Normal	No	YES	NA		Right		NA	12	5	G1		NA	NA	No	M0	NX	T1	5904		TUMOR FREE	Normal		NO
601	TCGA-CJ-4907-01A	NO	NO	NO	NO	58	70.72.0	Nationwide Children's Hospital	TCGA-CJ-4907-F7315	cb7e161c-e5e8-418f-b588-0d43b6f64a98	TCGA-CJ-4907		22	8	NA	NA	0	NA	NA		FCB95DC9-E83C-440E-B4D3-5BE2A8687B55			Low	No	YES	NA	Normal	Right		NA	12	2	G3		NA	NA	No	M0	NX	T3b	4907		TUMOR FREE	Normal		NO
602	TCGA-CJ-4907-11A	NO	NO	NO	NO	58	70.72.0	Nationwide Children's Hospital	TCGA-CJ-4907-F7315	cb7e161c-e5e8-418f-b588-0d43b6f64a98	TCGA-CJ-4907		22	8	NA	NA	0	NA	NA		FCB95DC9-E83C-440E-B4D3-5BE2A8687B55			Low	No	YES	NA	Normal	Right		NA	12	2	G3		NA	NA	No	M0	NX	T3b	4907		TUMOR FREE	Normal		NO
603	TCGA-CZ-4862-01A			NO	NO	46	65.72.0	Nationwide Children's Hospital	TCGA-CZ-4862-F7733	63f38715-ad47-4629-9a3e-a6656dd43534	TCGA-CZ-4862		22	14	NA	NA	0	NA	0		6BD0D739-9B20-4C47-B478-319CE3130AB5			Normal	No	YES	100		Left		NA	12	2	G2		NA	NA	Yes	M0	NX	T1b	4862	Other	TUMOR FREE	Normal		NO
604	TCGA-CZ-4862-11A			NO	NO	46	65.72.0	Nationwide Children's Hospital	TCGA-CZ-4862-F7733	63f38715-ad47-4629-9a3e-a6656dd43534	TCGA-CZ-4862		22	14	NA	NA	0	NA	0		6BD0D739-9B20-4C47-B478-319CE3130AB5			Normal	No	YES	100		Left		NA	12	2	G2		NA	NA	Yes	M0	NX	T1b	4862	Other	TUMOR FREE	Normal		NO
605	TCGA-CJ-4897-01A	NO	NO	NO	NO	79	70.72.0	Nationwide Children's Hospital	TCGA-CJ-4897-F7396	ef36a92e-ee46-4e7d-bce2-105a6fb91481	TCGA-CJ-4897		22	9	NA	NA	0	1423	NA		565B48E3-FF0F-4560-A03C-69CBC8A19996			Normal	No	YES	NA		Right		NA	12	2	G3		NA	NA	No	M0	NX	T3a	4897		WITH TUMOR	Normal		NO
606	TCGA-CJ-4897-11A	NO	NO	NO	NO	79	70.72.0	Nationwide Children's Hospital	TCGA-CJ-4897-F7396	ef36a92e-ee46-4e7d-bce2-105a6fb91481	TCGA-CJ-4897		22	9	NA	NA	0	1423	NA		565B48E3-FF0F-4560-A03C-69CBC8A19996			Normal	No	YES	NA		Right		NA	12	2	G3		NA	NA	No	M0	NX	T3a	4897		WITH TUMOR	Normal		NO
607	TCGA-BP-4346-01A					57	64.72.0	Nationwide Children's Hospital	TCGA-BP-4346-F7793	22498ea5-0a9d-45ba-ab81-1e423fdabfca	TCGA-BP-4346		22	14	NA	NA	0	NA	NA		F47E395F-95D5-4F1D-9D0D-46B97244C845			Low	No	YES	NA		Right		21	12	2	G3		0	NA	No	M0	N0	T3b	4346		TUMOR FREE	Normal		YES
608	TCGA-BP-4346-11A					57	64.72.0	Nationwide Children's Hospital	TCGA-BP-4346-F7793	22498ea5-0a9d-45ba-ab81-1e423fdabfca	TCGA-BP-4346		22	14	NA	NA	0	NA	NA		F47E395F-95D5-4F1D-9D0D-46B97244C845			Low	No	YES	NA		Right		21	12	2	G3		0	NA	No	M0	N0	T3b	4346		TUMOR FREE	Normal		YES
609	TCGA-CJ-4913-01A	YES	YES	NO	YES	45	70.72.0	Nationwide Children's Hospital	TCGA-CJ-4913-F7400	982645bd-cd31-4676-a665-00d00e398e3f	TCGA-CJ-4913		22	9	NA	664	0	538	0		AC0E57A7-58BF-4C4A-AB82-3CF457F0E3AD			Normal	No	YES	NA	Normal	Left		NA	12	2	G4		NA	NA	No	M0	NX	T3a	4913		WITH TUMOR	Normal		NO
610	TCGA-CJ-4913-11A	YES	YES	NO	YES	45	70.72.0	Nationwide Children's Hospital	TCGA-CJ-4913-F7400	982645bd-cd31-4676-a665-00d00e398e3f	TCGA-CJ-4913		22	9	NA	664	0	538	0		AC0E57A7-58BF-4C4A-AB82-3CF457F0E3AD			Normal	No	YES	NA	Normal	Left		NA	12	2	G4		NA	NA	No	M0	NX	T3a	4913		WITH TUMOR	Normal		NO
611	TCGA-CW-6087-01A					61	105.71.0	Nationwide Children's Hospital	TCGA-CW-6087-F12168	5fc7d6c4-1781-4233-9da4-9552677c9975	TCGA-CW-6087		22	25	NA	NA	0	NA	1		DF03535B-10C6-433E-8CD9-913342CFBCDC				No	YES	NA		Right		2	12	5	G4		1	NA	No	M1	N1	T3a	6087		TUMOR FREE			YES
612	TCGA-CW-6087-11A					61	105.71.0	Nationwide Children's Hospital	TCGA-CW-6087-F12168	5fc7d6c4-1781-4233-9da4-9552677c9975	TCGA-CW-6087		22	25	NA	NA	0	NA	1		DF03535B-10C6-433E-8CD9-913342CFBCDC				No	YES	NA		Right		2	12	5	G4		1	NA	No	M1	N1	T3a	6087		TUMOR FREE			YES
613	TCGA-BP-4775-01A					55	64.72.0	Nationwide Children's Hospital	TCGA-BP-4775-F7811	cae9292b-46ad-44f9-be1e-803226d4241c	TCGA-BP-4775		22	15	NA	NA	0	NA	NA		46C145B7-E643-4D00-A2D5-1FE64F4036BA			Low	No	YES	NA		Left		NA	12	2	G2		NA	NA	Yes	M0	NX	T1a	4775			Normal		NO
614	TCGA-BP-4775-11A					55	64.72.0	Nationwide Children's Hospital	TCGA-BP-4775-F7811	cae9292b-46ad-44f9-be1e-803226d4241c	TCGA-BP-4775		22	15	NA	NA	0	NA	NA		46C145B7-E643-4D00-A2D5-1FE64F4036BA			Low	No	YES	NA		Left		NA	12	2	G2		NA	NA	Yes	M0	NX	T1a	4775			Normal		NO
615	TCGA-AK-3436-01A					40	50.77.0	Nationwide Children's Hospital	TCGA-AK-3436-F4345	906ef930-781d-4e68-b062-6a59cf4a646d	TCGA-AK-3436		22	12	NA	NA	0	NA	0		37A82018-0BFE-4526-A8DA-67379A801BB9			Normal	No	YES	NA		Left		22	12	11	G2		0	NA	No	M1	N0	T2	3436	Post Adjuvant Therapy	TUMOR FREE	Normal		YES
616	TCGA-BP-4174-01A					49	64.72.0	Nationwide Children's Hospital	TCGA-BP-4174-F7659	2199ceb1-f5f6-4b2f-81a7-fcbbc571588f	TCGA-BP-4174		22	11	NA	NA	0	NA	NA		98A344DC-6156-48C2-94FE-1490C0DE27B6			Low	No	YES	NA		Right		3	12	2	G3		0	NA	No	M0	N0	T2	4174		TUMOR FREE	Normal		YES
617	TCGA-BP-4174-11A					49	64.72.0	Nationwide Children's Hospital	TCGA-BP-4174-F7659	2199ceb1-f5f6-4b2f-81a7-fcbbc571588f	TCGA-BP-4174		22	11	NA	NA	0	NA	NA		98A344DC-6156-48C2-94FE-1490C0DE27B6			Low	No	YES	NA		Right		3	12	2	G3		0	NA	No	M0	N0	T2	4174		TUMOR FREE	Normal		YES
618	TCGA-CJ-4885-01A	NO	NO	NO	NO	64	65.72.0	Nationwide Children's Hospital	TCGA-CJ-4885-F6886	a8951681-8b2c-4763-82eb-61bc93c64378	TCGA-CJ-4885		22	28	NA	NA	0	2041	0		5C1782D0-9919-475F-B2D6-325FF680437D			Low	No	YES	NA	Normal	Right		NA	12	1	G3		NA	NA	No	M1	NX	T3a	4885	At Recurrence/Progression Of Disease	WITH TUMOR	Normal		NO
619	TCGA-CJ-4885-11A	NO	NO	NO	NO	64	65.72.0	Nationwide Children's Hospital	TCGA-CJ-4885-F6886	a8951681-8b2c-4763-82eb-61bc93c64378	TCGA-CJ-4885		22	28	NA	NA	0	2041	0		5C1782D0-9919-475F-B2D6-325FF680437D			Low	No	YES	NA	Normal	Right		NA	12	1	G3		NA	NA	No	M1	NX	T3a	4885	At Recurrence/Progression Of Disease	WITH TUMOR	Normal		NO
620	TCGA-BP-4995-01A					68	69.68.0	Nationwide Children's Hospital	TCGA-BP-4995-F7940	eb1f30c5-0b6e-4e8b-998c-70a50812a883	TCGA-BP-4995		22	17	NA	NA	0	NA	NA		9C5AE1F9-1E11-4E92-B3F0-416EB0C36B2F			Low	No	YES	NA		Right		5	12	2	G3		0	NA	Yes	M0	N0	T1b	4995		TUMOR FREE	Normal		YES
621	TCGA-BP-4995-11A					68	69.68.0	Nationwide Children's Hospital	TCGA-BP-4995-F7940	eb1f30c5-0b6e-4e8b-998c-70a50812a883	TCGA-BP-4995		22	17	NA	NA	0	NA	NA		9C5AE1F9-1E11-4E92-B3F0-416EB0C36B2F			Low	No	YES	NA		Right		5	12	2	G3		0	NA	Yes	M0	N0	T1b	4995		TUMOR FREE	Normal		YES
622	TCGA-B0-5102-01A	NO	NO	YES	NO	74	68.74.0	Nationwide Children's Hospital	TCGA-B0-5102-F31579	2f4a39ad-5d0c-4267-847f-80cfafafa2c2	TCGA-B0-5102		22	7	2764	NA	0	2734	NA		B4A20CD9-5236-4DEB-9C53-A6AA1DED015E			Normal	No	YES	NA		Left		NA	12	5	G3		NA	NA	No	M0	NX	T1	5102			Normal		NO
623	TCGA-B0-5102-11A	NO	NO	YES	NO	74	68.74.0	Nationwide Children's Hospital	TCGA-B0-5102-F31579	2f4a39ad-5d0c-4267-847f-80cfafafa2c2	TCGA-B0-5102		22	7	2764	NA	0	2734	NA		B4A20CD9-5236-4DEB-9C53-A6AA1DED015E			Normal	No	YES	NA		Left		NA	12	5	G3		NA	NA	No	M0	NX	T1	5102			Normal		NO
624	TCGA-CZ-5466-01A					67	82.75.0	Nationwide Children's Hospital	TCGA-CZ-5466-F9063	2d74971a-3c58-4c06-a8fb-9555f60567ff	TCGA-CZ-5466		22	11	NA	NA	0	NA	0		527A731D-5066-4DEB-8036-86A870DB54BC			Low	No	YES	NA		Right		NA	12	3	G2		NA	NA	No	M0	NX	T3a	5466	Other	TUMOR FREE	Normal		NO
625	TCGA-CZ-5466-11A					67	82.75.0	Nationwide Children's Hospital	TCGA-CZ-5466-F9063	2d74971a-3c58-4c06-a8fb-9555f60567ff	TCGA-CZ-5466		22	11	NA	NA	0	NA	0		527A731D-5066-4DEB-8036-86A870DB54BC			Low	No	YES	NA		Right		NA	12	3	G2		NA	NA	No	M0	NX	T3a	5466	Other	TUMOR FREE	Normal		NO
626	TCGA-BP-5202-01A					75	70.72.0	Nationwide Children's Hospital	TCGA-BP-5202-F8145	9936f742-8e01-41a2-9089-cdde84778ad4	TCGA-BP-5202		22	23	NA	NA	0	NA	NA		F93D440E-235A-4B27-BCB8-11EA5EA0D7F2			Low	No	YES	NA		Right		NA	12	2	G2		NA	NA	No	M0	NX	T3a	5202		TUMOR FREE	Low		NO
627	TCGA-BP-5202-11A					75	70.72.0	Nationwide Children's Hospital	TCGA-BP-5202-F8145	9936f742-8e01-41a2-9089-cdde84778ad4	TCGA-BP-5202		22	23	NA	NA	0	NA	NA		F93D440E-235A-4B27-BCB8-11EA5EA0D7F2			Low	No	YES	NA		Right		NA	12	2	G2		NA	NA	No	M0	NX	T3a	5202		TUMOR FREE	Low		NO
628	TCGA-BP-5178-01A	YES	NO	NO	NO	71	70.72.0	Nationwide Children's Hospital	TCGA-BP-5178-F9756	3238b27c-981a-4bea-b250-d767cef3b0e7	TCGA-BP-5178		22	31	NA	NA	0	396	NA		DFC4197E-DF13-4AD8-AF08-4802E351B23C			Low	No	YES	NA	Elevated	Right		2	12	3	G4		0	NA	Yes	M1	NX	T3a	5178		WITH TUMOR	Normal		YES
629	TCGA-BP-5178-11A	YES	NO	NO	NO	71	70.72.0	Nationwide Children's Hospital	TCGA-BP-5178-F9756	3238b27c-981a-4bea-b250-d767cef3b0e7	TCGA-BP-5178		22	31	NA	NA	0	396	NA		DFC4197E-DF13-4AD8-AF08-4802E351B23C			Low	No	YES	NA	Elevated	Right		2	12	3	G4		0	NA	Yes	M1	NX	T3a	5178		WITH TUMOR	Normal		YES
630	TCGA-BP-4759-01A					50	64.72.0	Nationwide Children's Hospital	TCGA-BP-4759-F7799	e93ce801-afc0-47bb-be77-4b896a8ad06d	TCGA-BP-4759		22	15	NA	NA	0	NA	NA		A211EBB7-625D-4931-AF31-AF7B23A403E4			Normal	No	YES	NA		Left		NA	12	2	G2		NA	NA	No	M0	NX	T1a	4759		TUMOR FREE	Normal		NO
631	TCGA-BP-4759-11A					50	64.72.0	Nationwide Children's Hospital	TCGA-BP-4759-F7799	e93ce801-afc0-47bb-be77-4b896a8ad06d	TCGA-BP-4759		22	15	NA	NA	0	NA	NA		A211EBB7-625D-4931-AF31-AF7B23A403E4			Normal	No	YES	NA		Left		NA	12	2	G2		NA	NA	No	M0	NX	T1a	4759		TUMOR FREE	Normal		NO
632	TCGA-B0-4714-01A					81	63.79.0	Nationwide Children's Hospital	TCGA-B0-4714-F20482	8995f969-4666-4cf6-a2b4-5f783a49591d	TCGA-B0-4714		22	14	NA	NA	0	NA	NA		E1D2DD05-7E6E-480D-A3CF-4FE2B1396DA1	Scheduled Follow-up Submission			No	YES	NA		Right		1	12	1	G3		0	NA	No	M1	NX	T3b	4714		WITH TUMOR			YES
633	TCGA-B0-4714-11A					81	63.79.0	Nationwide Children's Hospital	TCGA-B0-4714-F20482	8995f969-4666-4cf6-a2b4-5f783a49591d	TCGA-B0-4714		22	14	NA	NA	0	NA	NA		E1D2DD05-7E6E-480D-A3CF-4FE2B1396DA1	Scheduled Follow-up Submission			No	YES	NA		Right		1	12	1	G3		0	NA	No	M1	NX	T3b	4714		WITH TUMOR			YES
634	TCGA-BP-4165-01A	NO	YES	NO	NO	64	64.72.0	Nationwide Children's Hospital	TCGA-BP-4165-F10779	6f54891f-5cff-4383-9381-9a1f79aa3c8d	TCGA-BP-4165		22	26	NA	NA	0	1838	NA		BB84A373-73CE-4D59-8957-B91C4581D863			Low	No	YES	NA		Right		2	12	4	G1		0	NA	No	M0	N0	T1b	4165		WITH TUMOR	Normal		YES
635	TCGA-BP-4165-11A	NO	YES	NO	NO	64	64.72.0	Nationwide Children's Hospital	TCGA-BP-4165-F10779	6f54891f-5cff-4383-9381-9a1f79aa3c8d	TCGA-BP-4165		22	26	NA	NA	0	1838	NA		BB84A373-73CE-4D59-8957-B91C4581D863			Low	No	YES	NA		Right		2	12	4	G1		0	NA	No	M0	N0	T1b	4165		WITH TUMOR	Normal		YES
636	TCGA-CW-6093-01A					73	105.71.0	Nationwide Children's Hospital	TCGA-CW-6093-F35847	E5ED4B6D-053C-46DA-963C-C97F8B078BA6	TCGA-CW-6093		22	10	NA	NA	0	NA	NA		0C0950D1-9D0D-4E0B-B461-A9D33D3E9F5E	Scheduled Follow-up Submission	Stable Disease		No	YES	NA		Right	NO	NA	12	10	G1		NA	NA	Yes	M0	NX	T1a	6093				NO	NO	Stable Disease	NO
637	TCGA-CW-6093-11A					73	105.71.0	Nationwide Children's Hospital	TCGA-CW-6093-F35847	E5ED4B6D-053C-46DA-963C-C97F8B078BA6	TCGA-CW-6093		22	10	NA	NA	0	NA	NA		0C0950D1-9D0D-4E0B-B461-A9D33D3E9F5E	Scheduled Follow-up Submission	Stable Disease		No	YES	NA		Right	NO	NA	12	10	G1		NA	NA	Yes	M0	NX	T1a	6093				NO	NO	Stable Disease	NO
638	TCGA-A3-3316-01A					57	32.77.0	Nationwide Children's Hospital	TCGA-A3-3316-F472	0a7d0755-1594-434c-a96c-eab00c6c2b9f	TCGA-A3-3316		22	11	NA	NA	0	NA	NA		5D215B1A-AE0C-4716-8356-300E6C55EC79				No	YES	NA		Left		NA	12	5	G3		NA	NA	No	M0	NX	T2	3316		TUMOR FREE			NO
639	TCGA-A3-3316-11A					57	32.77.0	Nationwide Children's Hospital	TCGA-A3-3316-F472	0a7d0755-1594-434c-a96c-eab00c6c2b9f	TCGA-A3-3316		22	11	NA	NA	0	NA	NA		5D215B1A-AE0C-4716-8356-300E6C55EC79				No	YES	NA		Left		NA	12	5	G3		NA	NA	No	M0	NX	T2	3316		TUMOR FREE			NO
640	TCGA-B0-4845-01A	YES	YES			70	63.79.0	Nationwide Children's Hospital	TCGA-B0-4845-F20528	2877e2ed-42da-41df-befd-6dab0967593c	TCGA-B0-4845		22	16	NA	NA	0	748	NA		8F63B8D1-DDC7-4B26-9235-6AA56FA5983F	Scheduled Follow-up Submission		Low	Yes	YES	NA		Right		NA	12	1	G2		NA	NA	No	M1	NX	T3a	4845		WITH TUMOR	Elevated		NO
641	TCGA-B0-4845-11A	YES	YES			70	63.79.0	Nationwide Children's Hospital	TCGA-B0-4845-F20528	2877e2ed-42da-41df-befd-6dab0967593c	TCGA-B0-4845		22	16	NA	NA	0	748	NA		8F63B8D1-DDC7-4B26-9235-6AA56FA5983F	Scheduled Follow-up Submission		Low	Yes	YES	NA		Right		NA	12	1	G2		NA	NA	No	M1	NX	T3a	4845		WITH TUMOR	Elevated		NO
642	TCGA-BP-5169-01A					70	70.72.0	Nationwide Children's Hospital	TCGA-BP-5169-F8043	ff766ea1-8cb5-4136-8191-087d010ae0f5	TCGA-BP-5169		22	22	NA	NA	0	NA	NA		2257D391-FD89-4079-8AF5-712E1611F375			Low	No	YES	NA		Left		9	12	2	G4		0	NA	No	M0	N0	T1b	5169		TUMOR FREE	Normal		YES
643	TCGA-BP-5169-11A					70	70.72.0	Nationwide Children's Hospital	TCGA-BP-5169-F8043	ff766ea1-8cb5-4136-8191-087d010ae0f5	TCGA-BP-5169		22	22	NA	NA	0	NA	NA		2257D391-FD89-4079-8AF5-712E1611F375			Low	No	YES	NA		Left		9	12	2	G4		0	NA	No	M0	N0	T1b	5169		TUMOR FREE	Normal		YES
644	TCGA-CZ-4857-01A	YES	NO	YES		56	65.72.0	Nationwide Children's Hospital	TCGA-CZ-4857-F7706	d8548e82-b43d-47b0-9bb2-e97eae8c5d80	TCGA-CZ-4857		22	14	188	NA	0	188	0		5A045492-38DE-4AD8-AA8F-B36F651AEFFF			Low	No	YES	NA		Right		3	12	2	G3		0	NA	No	M1	N0	T3a	4857	At Recurrence/Progression Of Disease	WITH TUMOR	Normal		YES
645	TCGA-CZ-4857-11A	YES	NO	YES		56	65.72.0	Nationwide Children's Hospital	TCGA-CZ-4857-F7706	d8548e82-b43d-47b0-9bb2-e97eae8c5d80	TCGA-CZ-4857		22	14	188	NA	0	188	0		5A045492-38DE-4AD8-AA8F-B36F651AEFFF			Low	No	YES	NA		Right		3	12	2	G3		0	NA	No	M1	N0	T3a	4857	At Recurrence/Progression Of Disease	WITH TUMOR	Normal		YES
646	TCGA-A3-3383-01A					52	32.77.0	Nationwide Children's Hospital	TCGA-A3-3383-F501	875f23fc-97aa-4533-a0d6-cf0308e90cd5	TCGA-A3-3383		22	29	NA	NA	0	NA	NA		AA334AFA-FAE2-42BC-ABDF-5C2FEBF88650				No	YES	NA		Left		NA	12	4	G2		NA	NA	No	M0	NX	T1	3383					NO
647	TCGA-A3-3383-11A					52	32.77.0	Nationwide Children's Hospital	TCGA-A3-3383-F501	875f23fc-97aa-4533-a0d6-cf0308e90cd5	TCGA-A3-3383		22	29	NA	NA	0	NA	NA		AA334AFA-FAE2-42BC-ABDF-5C2FEBF88650				No	YES	NA		Left		NA	12	4	G2		NA	NA	No	M0	NX	T1	3383					NO
648	TCGA-CW-6096-01A					44	105.71.0	Nationwide Children's Hospital	TCGA-CW-6096-F35848	7262ED8E-DDA1-4D8D-AF4C-76773C4F7DB3	TCGA-CW-6096		22	10	NA	NA	0	NA	NA		54F801B7-F5C3-4C1D-B866-04C1EBE25566	Scheduled Follow-up Submission	Stable Disease		No	YES	NA		Right	NO	NA	12	10	G2	NO	NA	NA	No	M0	NX	T1a	6096		TUMOR FREE		NO	NO	Stable Disease	NO
649	TCGA-CW-6096-11A					44	105.71.0	Nationwide Children's Hospital	TCGA-CW-6096-F35848	7262ED8E-DDA1-4D8D-AF4C-76773C4F7DB3	TCGA-CW-6096		22	10	NA	NA	0	NA	NA		54F801B7-F5C3-4C1D-B866-04C1EBE25566	Scheduled Follow-up Submission	Stable Disease		No	YES	NA		Right	NO	NA	12	10	G2	NO	NA	NA	No	M0	NX	T1a	6096		TUMOR FREE		NO	NO	Stable Disease	NO
650	TCGA-B0-4828-01A					79	63.79.0	Nationwide Children's Hospital	TCGA-B0-4828-F20772	86566a36-7c3f-4e11-a22c-0c7dee032d19	TCGA-B0-4828		22	20	NA	NA	0	NA	NA		581120DE-1482-410E-9D37-B2B0F8D73107	Scheduled Follow-up Submission		Low	No	YES	NA		Left		NA	12	1	G3		NA	NA	No	M1	NX	T2	4828		WITH TUMOR	Normal		NO
651	TCGA-B0-4828-11A					79	63.79.0	Nationwide Children's Hospital	TCGA-B0-4828-F20772	86566a36-7c3f-4e11-a22c-0c7dee032d19	TCGA-B0-4828		22	20	NA	NA	0	NA	NA		581120DE-1482-410E-9D37-B2B0F8D73107	Scheduled Follow-up Submission		Low	No	YES	NA		Left		NA	12	1	G3		NA	NA	No	M1	NX	T2	4828		WITH TUMOR	Normal		NO
652	TCGA-B8-4621-01A					63	82.75.0	Nationwide Children's Hospital	TCGA-B8-4621-F12412	a3d621d1-e283-4a8b-bdfb-263ca43d0a48	TCGA-B8-4621		22	1	NA	NA	0	NA	NA		50C5BE3D-253D-449D-B2B0-FFDE31284326			Low	No	YES	NA	Normal	Left		NA	12	6	G3		NA	40	Yes	M0	N0	T1b	4621		TUMOR FREE	Normal		NO
653	TCGA-CZ-4858-01A	YES	NO	NO	YES	39	65.72.0	Nationwide Children's Hospital	TCGA-CZ-4858-F7714	00a894b5-72dc-4ed9-a58e-c58c1cc340db	TCGA-CZ-4858		22	14	NA	1912	0	597	1		B2CF5B64-62FD-4DD4-BBA8-D0272B1F8667			Normal	No	YES	NA		Left		NA	12	2	G4		NA	NA	No	M0	NX	T2	4858	At Recurrence/Progression Of Disease	WITH TUMOR	Normal		NO
654	TCGA-CZ-4858-11A	YES	NO	NO	YES	39	65.72.0	Nationwide Children's Hospital	TCGA-CZ-4858-F7714	00a894b5-72dc-4ed9-a58e-c58c1cc340db	TCGA-CZ-4858		22	14	NA	1912	0	597	1		B2CF5B64-62FD-4DD4-BBA8-D0272B1F8667			Normal	No	YES	NA		Left		NA	12	2	G4		NA	NA	No	M0	NX	T2	4858	At Recurrence/Progression Of Disease	WITH TUMOR	Normal		NO
655	TCGA-CJ-4904-01A	YES	NO	NO	NO	60	70.72.0	Nationwide Children's Hospital	TCGA-CJ-4904-F7399	b9b09d21-4112-4bf1-bd8a-2e267709e1c8	TCGA-CJ-4904		22	9	NA	NA	0	278	0		7F945C64-1422-4D40-B315-4B01701DD0D2			Normal	No	YES	NA	Normal	Left		13	12	2	G3		0	NA	Yes	M1	N0	T3a	4904		WITH TUMOR	Normal		YES
656	TCGA-CJ-4904-11A	YES	NO	NO	NO	60	70.72.0	Nationwide Children's Hospital	TCGA-CJ-4904-F7399	b9b09d21-4112-4bf1-bd8a-2e267709e1c8	TCGA-CJ-4904		22	9	NA	NA	0	278	0		7F945C64-1422-4D40-B315-4B01701DD0D2			Normal	No	YES	NA	Normal	Left		13	12	2	G3		0	NA	Yes	M1	N0	T3a	4904		WITH TUMOR	Normal		YES
657	TCGA-CJ-4869-01A	YES	NO	NO	NO	49	70.72.0	Nationwide Children's Hospital	TCGA-CJ-4869-F7303	25c11b23-0248-45cc-98e1-c8e15884c489	TCGA-CJ-4869		22	8	NA	NA	0	1754	0		D01A9999-3C9C-4FF4-BFC2-97CA63B60D10			Normal	No	YES	NA		Right		10	12	2	G2		3	NA	No	M0	N1	T2	4869	At Recurrence/Progression Of Disease	WITH TUMOR	Normal		YES
658	TCGA-CJ-4869-11A	YES	NO	NO	NO	49	70.72.0	Nationwide Children's Hospital	TCGA-CJ-4869-F7303	25c11b23-0248-45cc-98e1-c8e15884c489	TCGA-CJ-4869		22	8	NA	NA	0	1754	0		D01A9999-3C9C-4FF4-BFC2-97CA63B60D10			Normal	No	YES	NA		Right		10	12	2	G2		3	NA	No	M0	N1	T2	4869	At Recurrence/Progression Of Disease	WITH TUMOR	Normal		YES
659	TCGA-A3-3365-01A					46	32.77.0	Nationwide Children's Hospital	TCGA-A3-3365-F489	efbcccc9-73d4-491a-b24f-5c9a3055bb68	TCGA-A3-3365		22	11	NA	NA	0	NA	NA		37F1B581-FA7C-4A92-B469-B9A542CF34B0				No	YES	NA		Right		NA	12	5	G2		NA	NA	No	M0	NX	T1a	3365					NO
660	TCGA-A3-3365-11A					46	32.77.0	Nationwide Children's Hospital	TCGA-A3-3365-F489	efbcccc9-73d4-491a-b24f-5c9a3055bb68	TCGA-A3-3365		22	11	NA	NA	0	NA	NA		37F1B581-FA7C-4A92-B469-B9A542CF34B0				No	YES	NA		Right		NA	12	5	G2		NA	NA	No	M0	NX	T1a	3365					NO
661	TCGA-DV-5569-01A					29	90.68.0	Nationwide Children's Hospital	TCGA-DV-5569-F9868	7a7e4123-88a3-4a7f-82fa-e902bee9b896	TCGA-DV-5569		22	28	NA	NA	0	NA	1		3C71C771-C31B-42F2-9104-DB6E8A821980			Low	No	YES	90	Elevated	Right		NA	12	3	G2		NA	NA	Yes	M0	NX	T1a	5569	Other	TUMOR FREE	Normal		NO
662	TCGA-B8-A54K-01A					61	340.41.0	Nationwide Children's Hospital	TCGA-B8-A54K-F55789	03351E6A-BD37-4F11-8339-5D537A8F091F	TCGA-B8-A54K	M0	22	15	NA	NA	0	NA	NA		C850DE09-075F-4527-971E-8AB018729801	Scheduled Follow-up Submission	Complete Remission/Response		No	YES	NA		Right	NO	NA	12	1	G1	NO	NA	NA	Yes, History of Prior Malignancy	MX	NX	T1a	A54K		TUMOR FREE		NO	NO	Complete Remission/Response	NO
663	TCGA-A3-A6NN-01A					78	340.41.0	Nationwide Children's Hospital			TCGA-A3-A6NN	M0	22	NA	NA	NA	0	NA	NA		5A9DCEE0-C196-4857-AA3E-49A31D75F44D				No	YES	NA		Left		NA	12	NA	G2		NA	NA	No	MX	NX	T1a	A6NN					NO
664	TCGA-DV-5567-01A					40	90.68.0	Nationwide Children's Hospital	TCGA-DV-5567-F9792	235eb47b-26f2-4f4c-a2fd-a10ee9766de8	TCGA-DV-5567		22	28	NA	NA	0	NA	0		AE4E4CC3-7F38-40C3-A85B-D44F6B658324			Low	No	YES	100	Normal	Right		NA	12	3	G2		NA	NA	Yes	M0	NX	T1a	5567	Other	WITH TUMOR	Normal		NO
665	TCGA-CJ-4912-01A	NO	NO	NO	NO	61	70.72.0	Nationwide Children's Hospital	TCGA-CJ-4912-F7319	e5a2dba4-9764-4e59-beb7-bf4c58c29f59	TCGA-CJ-4912		22	8	NA	NA	0	NA	NA		FB6644B1-4334-48BF-815E-29F551317FCF				No	YES	NA		Left		NA	12	2	G3		NA	NA	No	M0	NX	T2	4912		TUMOR FREE			NO
666	TCGA-CJ-4912-11A	NO	NO	NO	NO	61	70.72.0	Nationwide Children's Hospital	TCGA-CJ-4912-F7319	e5a2dba4-9764-4e59-beb7-bf4c58c29f59	TCGA-CJ-4912		22	8	NA	NA	0	NA	NA		FB6644B1-4334-48BF-815E-29F551317FCF				No	YES	NA		Left		NA	12	2	G3		NA	NA	No	M0	NX	T2	4912		TUMOR FREE			NO
667	TCGA-BP-4992-01A					66	69.68.0	Nationwide Children's Hospital	TCGA-BP-4992-F7932	34aa3f55-f588-44d9-9f2d-c97841c8dead	TCGA-BP-4992		22	17	NA	NA	0	NA	NA		B1382791-C406-48CE-9204-31EF433FBEFF			Low	No	YES	NA		Left		NA	12	2	G4		NA	NA	No	M0	NX	T1b	4992		TUMOR FREE	Normal		NO
668	TCGA-BP-4992-11A					66	69.68.0	Nationwide Children's Hospital	TCGA-BP-4992-F7932	34aa3f55-f588-44d9-9f2d-c97841c8dead	TCGA-BP-4992		22	17	NA	NA	0	NA	NA		B1382791-C406-48CE-9204-31EF433FBEFF			Low	No	YES	NA		Left		NA	12	2	G4		NA	NA	No	M0	NX	T1b	4992		TUMOR FREE	Normal		NO
669	TCGA-B0-4688-01A			NO		46	63.79.0	Nationwide Children's Hospital	TCGA-B0-4688-F19871	2130459e-724e-4c3e-9625-1e770c72f5d9	TCGA-B0-4688		22	2	NA	NA	0	NA	NA		5105DD37-F998-4A08-9D1B-FC662EEEE9A8	Scheduled Follow-up Submission		Low	No	YES	NA		Left		NA	12	1	G4		NA	NA	No	M1	N0	T4	4688	At Recurrence/Progression Of Disease	WITH TUMOR	Elevated		NO
670	TCGA-B0-4688-11A			NO		46	63.79.0	Nationwide Children's Hospital	TCGA-B0-4688-F19871	2130459e-724e-4c3e-9625-1e770c72f5d9	TCGA-B0-4688		22	2	NA	NA	0	NA	NA		5105DD37-F998-4A08-9D1B-FC662EEEE9A8	Scheduled Follow-up Submission		Low	No	YES	NA		Left		NA	12	1	G4		NA	NA	No	M1	N0	T4	4688	At Recurrence/Progression Of Disease	WITH TUMOR	Elevated		NO
671	TCGA-B0-4814-01A					58	63.79.0	Nationwide Children's Hospital	TCGA-B0-4814-F20698	e9dad86e-a27c-4aaf-ab3c-dce7af594c18	TCGA-B0-4814		22	19	NA	NA	0	NA	NA		76B3E98F-D996-4C39-AF48-E28A670EF54A	Scheduled Follow-up Submission		Low	No	YES	NA		Right		NA	12	1	G3		NA	NA	No	M1	N0	T4	4814	At Recurrence/Progression Of Disease	WITH TUMOR	Normal		NO
672	TCGA-B0-4814-11A					58	63.79.0	Nationwide Children's Hospital	TCGA-B0-4814-F20698	e9dad86e-a27c-4aaf-ab3c-dce7af594c18	TCGA-B0-4814		22	19	NA	NA	0	NA	NA		76B3E98F-D996-4C39-AF48-E28A670EF54A	Scheduled Follow-up Submission		Low	No	YES	NA		Right		NA	12	1	G3		NA	NA	No	M1	N0	T4	4814	At Recurrence/Progression Of Disease	WITH TUMOR	Normal		NO
673	TCGA-BP-4959-01A					49	69.68.0	Nationwide Children's Hospital	TCGA-BP-4959-F7825	fa41f4fa-1054-4c73-acfd-384015f41e47	TCGA-BP-4959		22	15	NA	NA	0	NA	NA		8EF7E50A-4BA6-4825-A813-CE5177CF71DB			Low	No	YES	NA		Right		NA	12	2	G3		NA	NA	No	M0	NX	T1b	4959		TUMOR FREE	Normal		NO
674	TCGA-BP-4959-11A					49	69.68.0	Nationwide Children's Hospital	TCGA-BP-4959-F7825	fa41f4fa-1054-4c73-acfd-384015f41e47	TCGA-BP-4959		22	15	NA	NA	0	NA	NA		8EF7E50A-4BA6-4825-A813-CE5177CF71DB			Low	No	YES	NA		Right		NA	12	2	G3		NA	NA	No	M0	NX	T1b	4959		TUMOR FREE	Normal		NO
675	TCGA-BP-5189-01A	YES	NO	NO	NO	60	70.72.0	Nationwide Children's Hospital	TCGA-BP-5189-F9665	6722b214-5ae0-4119-9ff8-8da0258fead6	TCGA-BP-5189		22	30	NA	NA	0	781	NA		E8CBD80C-ACED-4852-BAE5-24F03703DA49			Low	No	YES	NA		Right		NA	12	3	G4		NA	NA	Yes	M0	NX	T1b	5189		WITH TUMOR	Low		NO
676	TCGA-BP-5189-11A	YES	NO	NO	NO	60	70.72.0	Nationwide Children's Hospital	TCGA-BP-5189-F9665	6722b214-5ae0-4119-9ff8-8da0258fead6	TCGA-BP-5189		22	30	NA	NA	0	781	NA		E8CBD80C-ACED-4852-BAE5-24F03703DA49			Low	No	YES	NA		Right		NA	12	3	G4		NA	NA	Yes	M0	NX	T1b	5189		WITH TUMOR	Low		NO
677	TCGA-B0-4813-01A					68	63.79.0	Nationwide Children's Hospital	TCGA-B0-4813-F20696	7a022a0e-0189-4dfa-b357-02ac2df5e9ec	TCGA-B0-4813		22	19	NA	NA	0	NA	NA		F5C9CD91-7893-48B8-9DAF-4ED99DC455C5	Scheduled Follow-up Submission		Low	No	YES	NA		Right		NA	12	1	G3		NA	NA	No	M0	NX	T3b	4813	Other	TUMOR FREE	Low		NO
678	TCGA-B0-4813-11A					68	63.79.0	Nationwide Children's Hospital	TCGA-B0-4813-F20696	7a022a0e-0189-4dfa-b357-02ac2df5e9ec	TCGA-B0-4813		22	19	NA	NA	0	NA	NA		F5C9CD91-7893-48B8-9DAF-4ED99DC455C5	Scheduled Follow-up Submission		Low	No	YES	NA		Right		NA	12	1	G3		NA	NA	No	M0	NX	T3b	4813	Other	TUMOR FREE	Low		NO
679	TCGA-CJ-5675-01A			NO	NO	70	90.68.0	Nationwide Children's Hospital	TCGA-CJ-5675-F10756	1ba45fe1-f084-447e-9572-89a182f41dee	TCGA-CJ-5675		22	26	NA	NA	0	900	NA		A2B255FF-23A9-4D46-89DA-3B71560F6A11			Normal	No	YES	NA	Normal	Right		NA	12	4	G3		NA	NA	No	M0	NX	T2a	5675		WITH TUMOR	Normal		NO
680	TCGA-CJ-5675-11A			NO	NO	70	90.68.0	Nationwide Children's Hospital	TCGA-CJ-5675-F10756	1ba45fe1-f084-447e-9572-89a182f41dee	TCGA-CJ-5675		22	26	NA	NA	0	900	NA		A2B255FF-23A9-4D46-89DA-3B71560F6A11			Normal	No	YES	NA	Normal	Right		NA	12	4	G3		NA	NA	No	M0	NX	T2a	5675		WITH TUMOR	Normal		NO
681	TCGA-B0-4811-01A	YES	YES			48	82.75.0	Nationwide Children's Hospital	TCGA-B0-4811-F20695	6882d062-0844-484a-9eac-5b0aee811716	TCGA-B0-4811		22	19	NA	425	0	458	NA		A836E5F1-BC44-4544-A7D9-DCE22591CD78	Scheduled Follow-up Submission		Normal	No	YES	NA		Left		3	12	1	G3		0	NA	No	M0	N0	T3a	4811		WITH TUMOR			YES
682	TCGA-B0-4811-11A	YES	YES			48	82.75.0	Nationwide Children's Hospital	TCGA-B0-4811-F20695	6882d062-0844-484a-9eac-5b0aee811716	TCGA-B0-4811		22	19	NA	425	0	458	NA		A836E5F1-BC44-4544-A7D9-DCE22591CD78	Scheduled Follow-up Submission		Normal	No	YES	NA		Left		3	12	1	G3		0	NA	No	M0	N0	T3a	4811		WITH TUMOR			YES
683	TCGA-B2-A4SR-01A					61	274.47.0	Nationwide Children's Hospital	TCGA-B2-A4SR-F50180	9271432D-336B-4A42-8D2A-4BABBC1E9166	TCGA-B2-A4SR	M0	22	17	NA	NA	0	NA	NA		81EF0B48-A58C-43C4-899B-191389604CF6	Scheduled Follow-up Submission	Complete Remission/Response	Low	No	YES	NA		Right	NO	NA	12	10		NO	NA	46	No	M0	NX	T2a	A4SR		TUMOR FREE	Normal	NO	NO	Complete Remission/Response	NO
684	TCGA-B2-A4SR-11A					61	274.47.0	Nationwide Children's Hospital	TCGA-B2-A4SR-F50180	9271432D-336B-4A42-8D2A-4BABBC1E9166	TCGA-B2-A4SR	M0	22	17	NA	NA	0	NA	NA		81EF0B48-A58C-43C4-899B-191389604CF6	Scheduled Follow-up Submission	Complete Remission/Response	Low	No	YES	NA		Right	NO	NA	12	10		NO	NA	46	No	M0	NX	T2a	A4SR		TUMOR FREE	Normal	NO	NO	Complete Remission/Response	NO
685	TCGA-B0-4821-01A				NO	68	82.75.0	Nationwide Children's Hospital	TCGA-B0-4821-F20709	9b8367e8-1923-4436-91f0-00a40e1bf386	TCGA-B0-4821		22	19	NA	NA	0	NA	NA		75E3035F-D485-419F-87B3-DE111B944791	Scheduled Follow-up Submission		Normal	No	YES	NA		Left		1	12	1	G3		0	NA	No	M0	N0	T3b	4821		WITH TUMOR			YES
686	TCGA-B0-4821-11A				NO	68	82.75.0	Nationwide Children's Hospital	TCGA-B0-4821-F20709	9b8367e8-1923-4436-91f0-00a40e1bf386	TCGA-B0-4821		22	19	NA	NA	0	NA	NA		75E3035F-D485-419F-87B3-DE111B944791	Scheduled Follow-up Submission		Normal	No	YES	NA		Left		1	12	1	G3		0	NA	No	M0	N0	T3b	4821		WITH TUMOR			YES
687	TCGA-A3-3331-01A					86	32.77.0	Nationwide Children's Hospital	TCGA-A3-3331-F484	532739b6-1ea4-468b-9df8-020dc38412d8	TCGA-A3-3331		22	29	NA	NA	0	NA	NA		686CC653-0711-4319-A749-2D8BECABBE76				No	YES	NA		Right		NA	12	4	G2		NA	NA	No	M0	N0	T1	3331		TUMOR FREE			NO
688	TCGA-A3-3331-11A					86	32.77.0	Nationwide Children's Hospital	TCGA-A3-3331-F484	532739b6-1ea4-468b-9df8-020dc38412d8	TCGA-A3-3331		22	29	NA	NA	0	NA	NA		686CC653-0711-4319-A749-2D8BECABBE76				No	YES	NA		Right		NA	12	4	G2		NA	NA	No	M0	N0	T1	3331		TUMOR FREE			NO
689	TCGA-BP-4766-01A					43	64.72.0	Nationwide Children's Hospital	TCGA-BP-4766-F7806	b565b8a9-5ced-42cf-818e-2c7e4e213945	TCGA-BP-4766		22	15	NA	NA	0	NA	NA		7DC7086F-3843-4BB7-A996-2D6C2FC88E33			Low	No	YES	NA		Right		NA	12	2	G3		NA	NA	No	M0	NX	T1a	4766		TUMOR FREE	Normal		NO
690	TCGA-BP-4766-11A					43	64.72.0	Nationwide Children's Hospital	TCGA-BP-4766-F7806	b565b8a9-5ced-42cf-818e-2c7e4e213945	TCGA-BP-4766		22	15	NA	NA	0	NA	NA		7DC7086F-3843-4BB7-A996-2D6C2FC88E33			Low	No	YES	NA		Right		NA	12	2	G3		NA	NA	No	M0	NX	T1a	4766		TUMOR FREE	Normal		NO
691	TCGA-B0-5699-01A					53	90.68.0	Nationwide Children's Hospital	TCGA-B0-5699-F31901	7f337d4b-c87c-42db-b04c-854e95467c02	TCGA-B0-5699		22	10	NA	NA	0	94	NA		71D5F1F6-5D3C-4230-87C9-7F2405E97EE5	Scheduled Follow-up Submission		Normal	No	YES	NA		Left		NA	12	5	G2		NA	NA	No	M0	N0	T1	5699		TUMOR FREE	Normal		NO
692	TCGA-B0-5699-11A					53	90.68.0	Nationwide Children's Hospital	TCGA-B0-5699-F31901	7f337d4b-c87c-42db-b04c-854e95467c02	TCGA-B0-5699		22	10	NA	NA	0	94	NA		71D5F1F6-5D3C-4230-87C9-7F2405E97EE5	Scheduled Follow-up Submission		Normal	No	YES	NA		Left		NA	12	5	G2		NA	NA	No	M0	N0	T1	5699		TUMOR FREE	Normal		NO
693	TCGA-B0-4847-01A					60	63.79.0	Nationwide Children's Hospital	TCGA-B0-4847-F20532	b84aa684-272e-4e93-ac39-58b8d0c33086	TCGA-B0-4847		22	16	NA	NA	0	NA	NA		ACF37644-CFAE-4343-9F04-543A1324BF4E	Scheduled Follow-up Submission		Low	No	YES	NA	Normal	Left		NA	12	1	G3		NA	NA	No	M1	NX	T3a	4847			Normal		NO
694	TCGA-B0-4847-11A					60	63.79.0	Nationwide Children's Hospital	TCGA-B0-4847-F20532	b84aa684-272e-4e93-ac39-58b8d0c33086	TCGA-B0-4847		22	16	NA	NA	0	NA	NA		ACF37644-CFAE-4343-9F04-543A1324BF4E	Scheduled Follow-up Submission		Low	No	YES	NA	Normal	Left		NA	12	1	G3		NA	NA	No	M1	NX	T3a	4847			Normal		NO
695	TCGA-CZ-5457-01A	NO	NO	NO	YES	62	82.75.0	Nationwide Children's Hospital	TCGA-CZ-5457-F9021	f158910f-3b6a-4d9b-91a8-eb230f0fcf08	TCGA-CZ-5457		22	11	NA	174	0	174	NA		CAB9F7F2-7082-498B-8111-5EB2F6243FEB			Low	No	YES	NA		Right		NA	12	3	G4		NA	NA	No	M0	NX	T3a	5457		WITH TUMOR	Normal		NO
696	TCGA-CZ-5457-11A	NO	NO	NO	YES	62	82.75.0	Nationwide Children's Hospital	TCGA-CZ-5457-F9021	f158910f-3b6a-4d9b-91a8-eb230f0fcf08	TCGA-CZ-5457		22	11	NA	174	0	174	NA		CAB9F7F2-7082-498B-8111-5EB2F6243FEB			Low	No	YES	NA		Right		NA	12	3	G4		NA	NA	No	M0	NX	T3a	5457		WITH TUMOR	Normal		NO
697	TCGA-BP-5201-01A	YES	NO	NO	YES	63	70.72.0	Nationwide Children's Hospital	TCGA-BP-5201-F9675	0d99f6f7-108b-47bd-87de-ea7b7e9b8c30	TCGA-BP-5201		22	30	NA	470	0	-19	NA		E5906328-F0A0-4E43-A8A9-BDB38F10B0B1			Low	No	YES	NA		Left		4	12	3	G4		0	NA	Yes	M1	N0	T3b	5201		WITH TUMOR	Low		YES
698	TCGA-BP-5201-11A	YES	NO	NO	YES	63	70.72.0	Nationwide Children's Hospital	TCGA-BP-5201-F9675	0d99f6f7-108b-47bd-87de-ea7b7e9b8c30	TCGA-BP-5201		22	30	NA	470	0	-19	NA		E5906328-F0A0-4E43-A8A9-BDB38F10B0B1			Low	No	YES	NA		Left		4	12	3	G4		0	NA	Yes	M1	N0	T3b	5201		WITH TUMOR	Low		YES
699	TCGA-A3-3322-01A					51	32.77.0	Nationwide Children's Hospital	TCGA-A3-3322-F476	2435f3e9-ab17-4704-a6aa-5830b552e453	TCGA-A3-3322		22	11	NA	NA	0	NA	NA		DEA7E510-84A6-4D73-9CA6-DEAC32D0F156				No	YES	NA		Left		NA	12	5	G2		NA	NA	No	M0	NX	T1a	3322		TUMOR FREE			NO
700	TCGA-A3-3322-11A					51	32.77.0	Nationwide Children's Hospital	TCGA-A3-3322-F476	2435f3e9-ab17-4704-a6aa-5830b552e453	TCGA-A3-3322		22	11	NA	NA	0	NA	NA		DEA7E510-84A6-4D73-9CA6-DEAC32D0F156				No	YES	NA		Left		NA	12	5	G2		NA	NA	No	M0	NX	T1a	3322		TUMOR FREE			NO
701	TCGA-B8-A54E-01A					62	274.47.0	Nationwide Children's Hospital	TCGA-B8-A54E-F56689	C37927FA-E5F8-4D1A-8FE4-5350433A2949	TCGA-B8-A54E	M0	22	18	NA	NA	0	NA	NA		86CA2E91-862F-4924-9C42-D51EFB06087D	Scheduled Follow-up Submission	Complete Remission/Response		No	YES	NA	Normal	Right	NO	NA	12	2	G3	NO	NA	50	No	MX	NX	T1b	A54E		TUMOR FREE		NO	NO	Complete Remission/Response	NO
702	TCGA-B0-4690-01A			NO		65	63.79.0	Nationwide Children's Hospital	TCGA-B0-4690-F19872	0cc9e4d1-5b67-4b20-9918-649bab8da2e3	TCGA-B0-4690		22	2	NA	NA	0	NA	NA		9455B63F-3053-463C-B44F-FE7EB7EAB4E7	Scheduled Follow-up Submission		Low	No	YES	NA		Right		3	12	1	G3		0	NA	No	M1	N0	T4	4690	At Recurrence/Progression Of Disease	WITH TUMOR	Elevated		YES
703	TCGA-B0-4690-11A			NO		65	63.79.0	Nationwide Children's Hospital	TCGA-B0-4690-F19872	0cc9e4d1-5b67-4b20-9918-649bab8da2e3	TCGA-B0-4690		22	2	NA	NA	0	NA	NA		9455B63F-3053-463C-B44F-FE7EB7EAB4E7	Scheduled Follow-up Submission		Low	No	YES	NA		Right		3	12	1	G3		0	NA	No	M1	N0	T4	4690	At Recurrence/Progression Of Disease	WITH TUMOR	Elevated		YES
704	TCGA-BP-4349-01A					68	64.72.0	Nationwide Children's Hospital	TCGA-BP-4349-F9691	9d718d8d-cb76-42bf-a440-1c8bfacb1900	TCGA-BP-4349		22	30	NA	NA	0	NA	NA		B2695AA5-E2BB-4F98-B6E9-0BE498FF3776			Low	No	YES	NA		Left		NA	12	3	G2		NA	NA	No	M0	NX	T1a	4349			Normal		NO
705	TCGA-BP-4349-11A					68	64.72.0	Nationwide Children's Hospital	TCGA-BP-4349-F9691	9d718d8d-cb76-42bf-a440-1c8bfacb1900	TCGA-BP-4349		22	30	NA	NA	0	NA	NA		B2695AA5-E2BB-4F98-B6E9-0BE498FF3776			Low	No	YES	NA		Left		NA	12	3	G2		NA	NA	No	M0	NX	T1a	4349			Normal		NO
706	TCGA-BP-4991-01A					54	69.68.0	Nationwide Children's Hospital	TCGA-BP-4991-F7931	6c8037a7-eab3-4c9f-ba25-d81834191b39	TCGA-BP-4991		22	17	NA	NA	0	NA	NA		191054EE-A015-4CB3-A2C1-F0169FBBEBC4			Low	No	YES	NA		Right		NA	12	2	G2		NA	NA	No	M0	NX	T1a	4991		TUMOR FREE	Normal		NO
707	TCGA-BP-4991-11A					54	69.68.0	Nationwide Children's Hospital	TCGA-BP-4991-F7931	6c8037a7-eab3-4c9f-ba25-d81834191b39	TCGA-BP-4991		22	17	NA	NA	0	NA	NA		191054EE-A015-4CB3-A2C1-F0169FBBEBC4			Low	No	YES	NA		Right		NA	12	2	G2		NA	NA	No	M0	NX	T1a	4991		TUMOR FREE	Normal		NO
708	TCGA-CW-5584-01A	NO	NO		NO	74	90.68.0	Nationwide Children's Hospital	TCGA-CW-5584-F8588	87371a3c-07a1-4451-bdba-5dc5ed276302	TCGA-CW-5584		22	1	NA	NA	0	102	0		9BAE0333-14E2-4E23-8DAC-16AF7552E43E				No	YES	NA		Right		2	12	3	G3		2	NA	No	M0	N1	T3b	5584					YES
709	TCGA-CW-5584-11A	NO	NO		NO	74	90.68.0	Nationwide Children's Hospital	TCGA-CW-5584-F8588	87371a3c-07a1-4451-bdba-5dc5ed276302	TCGA-CW-5584		22	1	NA	NA	0	102	0		9BAE0333-14E2-4E23-8DAC-16AF7552E43E				No	YES	NA		Right		2	12	3	G3		2	NA	No	M0	N1	T3b	5584					YES
710	TCGA-CZ-5468-01A	NO	NO	NO	NO	84	82.75.0	Nationwide Children's Hospital	TCGA-CZ-5468-F9068	d9ccc6c8-2c0a-42da-814d-6888dfbcf9f3	TCGA-CZ-5468		22	11	NA	NA	0	NA	NA		871ED6DD-055B-4BFF-AC2E-4B86B3A9C930			Low	No	YES	NA		Left		NA	12	3	G4		NA	NA	No	M1	NX	T3b	5468		WITH TUMOR	Normal		NO
711	TCGA-CZ-5468-11A	NO	NO	NO	NO	84	82.75.0	Nationwide Children's Hospital	TCGA-CZ-5468-F9068	d9ccc6c8-2c0a-42da-814d-6888dfbcf9f3	TCGA-CZ-5468		22	11	NA	NA	0	NA	NA		871ED6DD-055B-4BFF-AC2E-4B86B3A9C930			Low	No	YES	NA		Left		NA	12	3	G4		NA	NA	No	M1	NX	T3b	5468		WITH TUMOR	Normal		NO
712	TCGA-CZ-4866-01A					79	82.75.0	Nationwide Children's Hospital	TCGA-CZ-4866-F7784	8c273e3b-57a3-4863-93f5-a1c0f96dfb9e	TCGA-CZ-4866		22	14	NA	NA	0	NA	0		F59D1DA6-15AF-4A68-AF72-7EEBD7F9D05D			Normal	No	YES	NA		Right		NA	12	2	G3		NA	NA	No	M0	NX	T1	4866	Other	TUMOR FREE	Normal		NO
713	TCGA-CZ-4866-11A					79	82.75.0	Nationwide Children's Hospital	TCGA-CZ-4866-F7784	8c273e3b-57a3-4863-93f5-a1c0f96dfb9e	TCGA-CZ-4866		22	14	NA	NA	0	NA	0		F59D1DA6-15AF-4A68-AF72-7EEBD7F9D05D			Normal	No	YES	NA		Right		NA	12	2	G3		NA	NA	No	M0	NX	T1	4866	Other	TUMOR FREE	Normal		NO
714	TCGA-B0-4848-01A			NO		54	63.79.0	Nationwide Children's Hospital	TCGA-B0-4848-F20536	3d0be5ec-6f41-40ef-8004-c111e4ff3fb1	TCGA-B0-4848		22	16	NA	NA	0	494	NA		8270F9EC-96D7-4912-AED2-D9A390917B17	Scheduled Follow-up Submission		Low	No	YES	NA	Normal	Left		NA	12	1	G3		NA	NA	No	M0	NX	T3b	4848	At Recurrence/Progression Of Disease	WITH TUMOR	Normal		NO
715	TCGA-B0-4848-11A			NO		54	63.79.0	Nationwide Children's Hospital	TCGA-B0-4848-F20536	3d0be5ec-6f41-40ef-8004-c111e4ff3fb1	TCGA-B0-4848		22	16	NA	NA	0	494	NA		8270F9EC-96D7-4912-AED2-D9A390917B17	Scheduled Follow-up Submission		Low	No	YES	NA	Normal	Left		NA	12	1	G3		NA	NA	No	M0	NX	T3b	4848	At Recurrence/Progression Of Disease	WITH TUMOR	Normal		NO
716	TCGA-B8-4146-01B					41	105.71.0	Nationwide Children's Hospital	TCGA-B8-4146-F12428	c294318e-a410-4975-9713-4421d4f7b780	TCGA-B8-4146		22	1	NA	NA	0	NA	NA		07875774-10A5-4445-9071-4E5AFF8014EA				No	YES	NA		Right		NA	12	6	G2		NA	20	No	M0	NX	T1b	4146		TUMOR FREE			NO
717	TCGA-BP-4351-01A	NO	NO	NO	NO	51	64.72.0	Nationwide Children's Hospital	TCGA-BP-4351-F11075	3e7ce682-640e-4500-871e-1a5941884d9c	TCGA-BP-4351		22	3	NA	NA	0	873	NA		6DECA3D9-AE3A-4C7D-8EC2-1CD839C84663			Low	No	YES	NA		Left		17	12	5	G2		0	NA	No	M0	N0	T3a	4351		WITH TUMOR	Normal		YES
718	TCGA-BP-4351-11A	NO	NO	NO	NO	51	64.72.0	Nationwide Children's Hospital	TCGA-BP-4351-F11075	3e7ce682-640e-4500-871e-1a5941884d9c	TCGA-BP-4351		22	3	NA	NA	0	873	NA		6DECA3D9-AE3A-4C7D-8EC2-1CD839C84663			Low	No	YES	NA		Left		17	12	5	G2		0	NA	No	M0	N0	T3a	4351		WITH TUMOR	Normal		YES
719	TCGA-A3-3363-01A					50	32.77.0	Nationwide Children's Hospital	TCGA-A3-3363-F487	e5ca70b9-590f-4595-a1a2-69de7c610a6a	TCGA-A3-3363		22	11	NA	NA	0	NA	NA		76D177F0-40D9-40A7-B0A5-E934BBDC5A4F				No	YES	NA		Left		NA	12	5	G2		NA	NA	No	M0	N0	T2	3363		TUMOR FREE			NO
720	TCGA-A3-3363-11A					50	32.77.0	Nationwide Children's Hospital	TCGA-A3-3363-F487	e5ca70b9-590f-4595-a1a2-69de7c610a6a	TCGA-A3-3363		22	11	NA	NA	0	NA	NA		76D177F0-40D9-40A7-B0A5-E934BBDC5A4F				No	YES	NA		Left		NA	12	5	G2		NA	NA	No	M0	N0	T2	3363		TUMOR FREE			NO
721	TCGA-CZ-5451-01A					74	82.75.0	Nationwide Children's Hospital	TCGA-CZ-5451-F8960	c4df1e8a-0f2e-432f-a338-b704854a657e	TCGA-CZ-5451		22	10	NA	NA	0	NA	0		267CD74C-984A-4785-9F5B-D0292061B107			Low	No	YES	NA		Left		13	12	3	G3		0	NA	No	M0	N0	T2	5451	Other	TUMOR FREE	Normal		YES
722	TCGA-CZ-5451-11A					74	82.75.0	Nationwide Children's Hospital	TCGA-CZ-5451-F8960	c4df1e8a-0f2e-432f-a338-b704854a657e	TCGA-CZ-5451		22	10	NA	NA	0	NA	0		267CD74C-984A-4785-9F5B-D0292061B107			Low	No	YES	NA		Left		13	12	3	G3		0	NA	No	M0	N0	T2	5451	Other	TUMOR FREE	Normal		YES
723	TCGA-BP-5191-01A					79	70.72.0	Nationwide Children's Hospital	TCGA-BP-5191-F8075	bdd642ef-f8d6-4b9a-b7d6-4eacbbfe1234	TCGA-BP-5191		22	22	NA	NA	0	NA	NA		DB4F05EC-7E44-4EFC-BB9D-AF21BEFF6B16			Low	No	YES	NA		Left		1	12	2	G2		0	NA	Yes	M0	N0	T3a	5191		TUMOR FREE	Normal		YES
724	TCGA-BP-5191-11A					79	70.72.0	Nationwide Children's Hospital	TCGA-BP-5191-F8075	bdd642ef-f8d6-4b9a-b7d6-4eacbbfe1234	TCGA-BP-5191		22	22	NA	NA	0	NA	NA		DB4F05EC-7E44-4EFC-BB9D-AF21BEFF6B16			Low	No	YES	NA		Left		1	12	2	G2		0	NA	Yes	M0	N0	T3a	5191		TUMOR FREE	Normal		YES
725	TCGA-CZ-5461-01A	YES	YES	NO	YES	52	82.75.0	Nationwide Children's Hospital	TCGA-CZ-5461-F9039	2c0599d0-a717-49a8-9ac1-986cd512deaa	TCGA-CZ-5461		22	11	NA	52	0	48	NA		9FFEE890-6F92-4F41-B98D-DF605AC475B7			Low	No	YES	NA		Right		NA	12	3	G4		NA	NA	No	M1	NX	T1b	5461	At Recurrence/Progression Of Disease	WITH TUMOR	Normal		NO
726	TCGA-CZ-5461-11A	YES	YES	NO	YES	52	82.75.0	Nationwide Children's Hospital	TCGA-CZ-5461-F9039	2c0599d0-a717-49a8-9ac1-986cd512deaa	TCGA-CZ-5461		22	11	NA	52	0	48	NA		9FFEE890-6F92-4F41-B98D-DF605AC475B7			Low	No	YES	NA		Right		NA	12	3	G4		NA	NA	No	M1	NX	T1b	5461	At Recurrence/Progression Of Disease	WITH TUMOR	Normal		NO
727	TCGA-BP-4756-01A					62	64.72.0	Nationwide Children's Hospital	TCGA-BP-4756-F7797	e27904ce-f059-46b4-bfe6-781d2556de19	TCGA-BP-4756		22	15	NA	NA	0	NA	NA		90BE0503-9D7C-4AF2-B98D-7A1287C7E36E			Normal	No	YES	NA		Right		1	12	2	G2		0	NA	No	M0	N0	T1b	4756		TUMOR FREE	Normal		YES
728	TCGA-BP-4756-11A					62	64.72.0	Nationwide Children's Hospital	TCGA-BP-4756-F7797	e27904ce-f059-46b4-bfe6-781d2556de19	TCGA-BP-4756		22	15	NA	NA	0	NA	NA		90BE0503-9D7C-4AF2-B98D-7A1287C7E36E			Normal	No	YES	NA		Right		1	12	2	G2		0	NA	No	M0	N0	T1b	4756		TUMOR FREE	Normal		YES
729	TCGA-A3-3325-01A					52	32.77.0	Nationwide Children's Hospital	TCGA-A3-3325-F42815	0E09A3D3-6866-4622-B97E-450CD96D4948	TCGA-A3-3325		22	30	NA	NA	0	NA	NA		ACFBAF77-85D1-422B-A8CF-11EA0F22EB23	Scheduled Follow-up Submission	Complete Remission/Response		No	YES	NA		Right	NO	NA	12	4	G2	NO	NA	NA	Yes	M0	NX	T1a	3325		TUMOR FREE		NO	NO	Partial Remission/Response	NO
730	TCGA-A3-3325-11A					52	32.77.0	Nationwide Children's Hospital	TCGA-A3-3325-F42815	0E09A3D3-6866-4622-B97E-450CD96D4948	TCGA-A3-3325		22	30	NA	NA	0	NA	NA		ACFBAF77-85D1-422B-A8CF-11EA0F22EB23	Scheduled Follow-up Submission	Complete Remission/Response		No	YES	NA		Right	NO	NA	12	4	G2	NO	NA	NA	Yes	M0	NX	T1a	3325		TUMOR FREE		NO	NO	Partial Remission/Response	NO
731	TCGA-BP-4799-01A	NO	NO	NO	NO	70	65.72.0	Nationwide Children's Hospital	TCGA-BP-4799-F11398	c33d639f-c5f5-4d52-993e-00734989eac4	TCGA-BP-4799		22	9	NA	NA	0	352	NA		004CC4C9-CA9A-4081-936E-0DB57B4CF3E9			Normal	No	YES	NA		Right		2	12	5	G3		0	NA	Yes	M0	N0	T3b	4799		WITH TUMOR	Normal		YES
732	TCGA-BP-4799-11A	NO	NO	NO	NO	70	65.72.0	Nationwide Children's Hospital	TCGA-BP-4799-F11398	c33d639f-c5f5-4d52-993e-00734989eac4	TCGA-BP-4799		22	9	NA	NA	0	352	NA		004CC4C9-CA9A-4081-936E-0DB57B4CF3E9			Normal	No	YES	NA		Right		2	12	5	G3		0	NA	Yes	M0	N0	T3b	4799		WITH TUMOR	Normal		YES
733	TCGA-A3-3311-01A					57	32.77.0	Nationwide Children's Hospital	TCGA-A3-3311-F468	a275b2f4-0d9a-4995-b28a-69bfd4778b53	TCGA-A3-3311		22	11	NA	NA	0	NA	NA		323A1E4B-B212-4BE8-B80C-C6FF675983BF			Low	No	YES	NA		Right		NA	12	5	G2		NA	NA	No	M0	NX	T1	3311		TUMOR FREE			NO
734	TCGA-A3-3311-11A					57	32.77.0	Nationwide Children's Hospital	TCGA-A3-3311-F468	a275b2f4-0d9a-4995-b28a-69bfd4778b53	TCGA-A3-3311		22	11	NA	NA	0	NA	NA		323A1E4B-B212-4BE8-B80C-C6FF675983BF			Low	No	YES	NA		Right		NA	12	5	G2		NA	NA	No	M0	NX	T1	3311		TUMOR FREE			NO
735	TCGA-CW-6088-01A					60	105.71.0	Nationwide Children's Hospital	TCGA-CW-6088-F35846	33413D79-6857-4258-92F6-B52E68D8A78E	TCGA-CW-6088		22	10	NA	NA	0	NA	NA		602D16C5-5CAE-44B9-86E5-39D16A176F33	Scheduled Follow-up Submission	Stable Disease		No	YES	NA		Right	NO	10	12	10	G2	NO	0	NA	No	M0	N0	T1b	6088				NO	YES	Stable Disease	NO
736	TCGA-CW-6088-11A					60	105.71.0	Nationwide Children's Hospital	TCGA-CW-6088-F35846	33413D79-6857-4258-92F6-B52E68D8A78E	TCGA-CW-6088		22	10	NA	NA	0	NA	NA		602D16C5-5CAE-44B9-86E5-39D16A176F33	Scheduled Follow-up Submission	Stable Disease		No	YES	NA		Right	NO	10	12	10	G2	NO	0	NA	No	M0	N0	T1b	6088				NO	YES	Stable Disease	NO
737	TCGA-CJ-4918-01A	YES	NO	NO	NO	64	70.72.0	Nationwide Children's Hospital	TCGA-CJ-4918-F7403	d5311ebc-86d1-47d1-a10b-307286c7a03b	TCGA-CJ-4918		22	9	NA	NA	0	33	0		F11DEEF2-835E-4089-9894-5C252D704B58			Normal	No	YES	NA	Normal	Left		1	12	2	G4		0	NA	No	M1	N0	T3a	4918	At Recurrence/Progression Of Disease	WITH TUMOR	Normal		YES
738	TCGA-CJ-4918-11A	YES	NO	NO	NO	64	70.72.0	Nationwide Children's Hospital	TCGA-CJ-4918-F7403	d5311ebc-86d1-47d1-a10b-307286c7a03b	TCGA-CJ-4918		22	9	NA	NA	0	33	0		F11DEEF2-835E-4089-9894-5C252D704B58			Normal	No	YES	NA	Normal	Left		1	12	2	G4		0	NA	No	M1	N0	T3a	4918	At Recurrence/Progression Of Disease	WITH TUMOR	Normal		YES
739	TCGA-CW-5590-01A	YES	NO	NO	NO	51	90.68.0	Nationwide Children's Hospital	TCGA-CW-5590-F8613	50857586-29d7-44bb-b8a7-d304f8876c50	TCGA-CW-5590		22	1	NA	NA	0	672	NA		562AC200-6963-404D-AB98-F793F3C9515F				No	YES	NA		Right		NA	12	3	G3		NA	NA	No	M1	NX	T3a	5590					NO
740	TCGA-CW-5590-11A	YES	NO	NO	NO	51	90.68.0	Nationwide Children's Hospital	TCGA-CW-5590-F8613	50857586-29d7-44bb-b8a7-d304f8876c50	TCGA-CW-5590		22	1	NA	NA	0	672	NA		562AC200-6963-404D-AB98-F793F3C9515F				No	YES	NA		Right		NA	12	3	G3		NA	NA	No	M1	NX	T3a	5590					NO
741	TCGA-BP-4994-01A					54	69.68.0	Nationwide Children's Hospital	TCGA-BP-4994-F7936	e62dcf28-1949-4548-857f-b362e74b79f1	TCGA-BP-4994		22	17	NA	NA	0	NA	NA		065AD737-97EC-44F6-97FA-A4F804705828			Low	No	YES	NA		Left		NA	12	2	G3		NA	NA	No	M0	NX	T1a	4994		TUMOR FREE	Normal		NO
742	TCGA-BP-4994-11A					54	69.68.0	Nationwide Children's Hospital	TCGA-BP-4994-F7936	e62dcf28-1949-4548-857f-b362e74b79f1	TCGA-BP-4994		22	17	NA	NA	0	NA	NA		065AD737-97EC-44F6-97FA-A4F804705828			Low	No	YES	NA		Left		NA	12	2	G3		NA	NA	No	M0	NX	T1a	4994		TUMOR FREE	Normal		NO
743	TCGA-DV-5568-01A					26	90.68.0	Nationwide Children's Hospital	TCGA-DV-5568-F9798	3741e71f-1f8f-48b8-ae01-429a67ab524b	TCGA-DV-5568		22	29	NA	NA	0	NA	NA		712B9F53-56BD-49EB-BED4-CAE83520A166			Low	Yes	YES	NA	Normal	Right		NA	12	3	G2		NA	NA	Yes	M0	NX	T1a	5568		WITH TUMOR	Normal		NO
744	TCGA-B2-5636-01A					79	90.68.0	Nationwide Children's Hospital	TCGA-B2-5636-F12980	8a84632b-1994-4cbf-aed8-a9fcb6af5d5b	TCGA-B2-5636		22	15	NA	NA	0	NA	NA		EAFE502E-20A2-4192-8E89-7F7EB101F534			Normal	No	YES	NA		Right		NA	12	6	G2		NA	NA	No	M0	NX	T1a	5636		TUMOR FREE	Normal		NO
745	TCGA-B2-5636-11A					79	90.68.0	Nationwide Children's Hospital	TCGA-B2-5636-F12980	8a84632b-1994-4cbf-aed8-a9fcb6af5d5b	TCGA-B2-5636		22	15	NA	NA	0	NA	NA		EAFE502E-20A2-4192-8E89-7F7EB101F534			Normal	No	YES	NA		Right		NA	12	6	G2		NA	NA	No	M0	NX	T1a	5636		TUMOR FREE	Normal		NO
746	TCGA-BP-4970-01A					44	69.68.0	Nationwide Children's Hospital	TCGA-BP-4970-F7904	f228a5b9-16f2-4e2c-9a55-a3ac2cf15f57	TCGA-BP-4970		22	17	NA	NA	0	NA	NA		4C580DA5-34A8-4E4C-AE0F-032520210EA4			Normal	No	YES	NA		Right		2	12	2	G3		2	NA	No	M0	N1	T1a	4970		TUMOR FREE	Low		YES
747	TCGA-BP-4970-11A					44	69.68.0	Nationwide Children's Hospital	TCGA-BP-4970-F7904	f228a5b9-16f2-4e2c-9a55-a3ac2cf15f57	TCGA-BP-4970		22	17	NA	NA	0	NA	NA		4C580DA5-34A8-4E4C-AE0F-032520210EA4			Normal	No	YES	NA		Right		2	12	2	G3		2	NA	No	M0	N1	T1a	4970		TUMOR FREE	Low		YES
748	TCGA-B0-4707-01A					63	63.79.0	Nationwide Children's Hospital	TCGA-B0-4707-F20198	5b3c039c-6359-42b5-a8ca-55479ce8b050	TCGA-B0-4707		22	6	NA	NA	0	NA	NA		F8E2D53F-F0CE-4114-9490-6005591554CC	Scheduled Follow-up Submission		Low	No	YES	NA		Left		NA	12	1	G4		NA	NA	No	M0	NX	T3a	4707	At Recurrence/Progression Of Disease	WITH TUMOR	Normal		NO
749	TCGA-B0-4707-11A					63	63.79.0	Nationwide Children's Hospital	TCGA-B0-4707-F20198	5b3c039c-6359-42b5-a8ca-55479ce8b050	TCGA-B0-4707		22	6	NA	NA	0	NA	NA		F8E2D53F-F0CE-4114-9490-6005591554CC	Scheduled Follow-up Submission		Low	No	YES	NA		Left		NA	12	1	G4		NA	NA	No	M0	NX	T3a	4707	At Recurrence/Progression Of Disease	WITH TUMOR	Normal		NO
750	TCGA-BP-4807-01A					42	65.72.0	Nationwide Children's Hospital	TCGA-BP-4807-F11433	9eaf0f9a-89f3-4a63-a71d-e0e1be84a109	TCGA-BP-4807		22	9	NA	NA	0	NA	NA		CA30D0D5-52C6-44D1-BE74-DB4DA4550659			Normal	No	YES	NA		Right		NA	12	5	G3		NA	NA	Yes	M0	NX	T1a	4807		TUMOR FREE	Normal		NO
751	TCGA-BP-4807-11A					42	65.72.0	Nationwide Children's Hospital	TCGA-BP-4807-F11433	9eaf0f9a-89f3-4a63-a71d-e0e1be84a109	TCGA-BP-4807		22	9	NA	NA	0	NA	NA		CA30D0D5-52C6-44D1-BE74-DB4DA4550659			Normal	No	YES	NA		Right		NA	12	5	G3		NA	NA	Yes	M0	NX	T1a	4807		TUMOR FREE	Normal		NO
752	TCGA-B8-4143-01A				YES	66	50.77.0	Nationwide Children's Hospital	TCGA-B8-4143-F3284	5432438c-9d16-4314-a469-9bb40d9d17fb	TCGA-B8-4143		22	11	NA	436	0	NA	NA		8C7B303B-4EBD-461C-B327-C8A5F8798EAA			Low	No	YES	0		Left		2	12	11	G3		0	NA	No	M1	N0	T3a	4143	Other	WITH TUMOR	Normal		YES
753	TCGA-B8-4143-11A				YES	66	50.77.0	Nationwide Children's Hospital	TCGA-B8-4143-F3284	5432438c-9d16-4314-a469-9bb40d9d17fb	TCGA-B8-4143		22	11	NA	436	0	NA	NA		8C7B303B-4EBD-461C-B327-C8A5F8798EAA			Low	No	YES	0		Left		2	12	11	G3		0	NA	No	M1	N0	T3a	4143	Other	WITH TUMOR	Normal		YES
754	TCGA-BP-4344-01A					75	64.72.0	Nationwide Children's Hospital	TCGA-BP-4344-F7791	eebc3c38-fc20-47d4-b1e0-4b5958509c68	TCGA-BP-4344		22	14	NA	NA	0	NA	NA		C8CF95F4-AE0C-4B21-B4C5-B2FAF37466E0			Low	Yes	YES	NA		Right		NA	12	2	G2		NA	NA	Yes	M0	NX	T1a	4344		TUMOR FREE	Normal		NO
755	TCGA-BP-4344-11A					75	64.72.0	Nationwide Children's Hospital	TCGA-BP-4344-F7791	eebc3c38-fc20-47d4-b1e0-4b5958509c68	TCGA-BP-4344		22	14	NA	NA	0	NA	NA		C8CF95F4-AE0C-4B21-B4C5-B2FAF37466E0			Low	Yes	YES	NA		Right		NA	12	2	G2		NA	NA	Yes	M0	NX	T1a	4344		TUMOR FREE	Normal		NO
756	TCGA-B0-5081-01A		YES		NO	79	69.68.0	Nationwide Children's Hospital	TCGA-B0-5081-F20787	24633e41-8e77-4884-ac9e-e335d4ff26d7	TCGA-B0-5081		22	20	NA	NA	0	213	NA		F53307AF-6613-405C-88FE-D2E2AE8A1D1E	Scheduled Follow-up Submission		Low	No	YES	NA		Right		NA	12	1	G2		NA	NA	No	M0	N0	T3b	5081		WITH TUMOR	Elevated		NO
757	TCGA-B0-5081-11A		YES		NO	79	69.68.0	Nationwide Children's Hospital	TCGA-B0-5081-F20787	24633e41-8e77-4884-ac9e-e335d4ff26d7	TCGA-B0-5081		22	20	NA	NA	0	213	NA		F53307AF-6613-405C-88FE-D2E2AE8A1D1E	Scheduled Follow-up Submission		Low	No	YES	NA		Right		NA	12	1	G2		NA	NA	No	M0	N0	T3b	5081		WITH TUMOR	Elevated		NO
758	TCGA-CJ-4642-01B					47	65.72.0	Nationwide Children's Hospital	TCGA-CJ-4642-F6613	74949a79-1be0-41fc-bf5e-f64b5f08d5ef	TCGA-CJ-4642		22	24	NA	NA	0	NA	NA		784E90D5-BEBE-49C5-BEE4-3D1553E0211C			Low	Yes	YES	NA		Right		NA	12	1	G2		NA	NA	No	M0	NX	T2	4642		TUMOR FREE	Normal		NO
759	TCGA-CJ-4642-11A					47	65.72.0	Nationwide Children's Hospital	TCGA-CJ-4642-F6613	74949a79-1be0-41fc-bf5e-f64b5f08d5ef	TCGA-CJ-4642		22	24	NA	NA	0	NA	NA		784E90D5-BEBE-49C5-BEE4-3D1553E0211C			Low	Yes	YES	NA		Right		NA	12	1	G2		NA	NA	No	M0	NX	T2	4642		TUMOR FREE	Normal		NO
760	TCGA-CJ-6032-01A					63	105.71.0	Nationwide Children's Hospital	TCGA-CJ-6032-F15205	cfc3128b-f802-4e7e-b876-0c73fa9d3b57	TCGA-CJ-6032		22	15	NA	NA	0	NA	NA		C734A0B4-DC16-43FC-9B5B-A9B4E403BC21			Normal	No	YES	NA	Normal	Right		NA	12	8	G3		NA	NA	No	M0	NX	T2	6032		TUMOR FREE	Normal		NO
761	TCGA-CJ-6032-11A					63	105.71.0	Nationwide Children's Hospital	TCGA-CJ-6032-F15205	cfc3128b-f802-4e7e-b876-0c73fa9d3b57	TCGA-CJ-6032		22	15	NA	NA	0	NA	NA		C734A0B4-DC16-43FC-9B5B-A9B4E403BC21			Normal	No	YES	NA	Normal	Right		NA	12	8	G3		NA	NA	No	M0	NX	T2	6032		TUMOR FREE	Normal		NO
762	TCGA-B0-4839-01A					80	65.72.0	Nationwide Children's Hospital	TCGA-B0-4839-F20782	ddfb0350-886b-4255-962a-b4bdf71924e0	TCGA-B0-4839		22	20	NA	NA	0	NA	NA		98293F9F-318C-4FE5-AC2F-D811D8EA61F6	Scheduled Follow-up Submission		Normal	No	YES	NA		Left		NA	12	1	G2		NA	NA	No	M0	N0	T1b	4839		TUMOR FREE	Normal		NO
763	TCGA-B0-4839-11A					80	65.72.0	Nationwide Children's Hospital	TCGA-B0-4839-F20782	ddfb0350-886b-4255-962a-b4bdf71924e0	TCGA-B0-4839		22	20	NA	NA	0	NA	NA		98293F9F-318C-4FE5-AC2F-D811D8EA61F6	Scheduled Follow-up Submission		Normal	No	YES	NA		Left		NA	12	1	G2		NA	NA	No	M0	N0	T1b	4839		TUMOR FREE	Normal		NO
764	TCGA-BP-5173-01A					75	70.72.0	Nationwide Children's Hospital	TCGA-BP-5173-F8045	f369a1dd-036e-4ac2-96b3-b558891c255a	TCGA-BP-5173		22	22	NA	NA	0	NA	NA		25B9412B-5441-443F-92F3-9752F626E1FE			Low	No	YES	NA		Right		NA	12	2	G2		NA	NA	No	M0	NX	T1a	5173		TUMOR FREE	Normal		NO
765	TCGA-BP-5173-11A					75	70.72.0	Nationwide Children's Hospital	TCGA-BP-5173-F8045	f369a1dd-036e-4ac2-96b3-b558891c255a	TCGA-BP-5173		22	22	NA	NA	0	NA	NA		25B9412B-5441-443F-92F3-9752F626E1FE			Low	No	YES	NA		Right		NA	12	2	G2		NA	NA	No	M0	NX	T1a	5173		TUMOR FREE	Normal		NO
766	TCGA-CJ-4923-01A	YES	NO	NO	NO	63	70.72.0	Nationwide Children's Hospital	TCGA-CJ-4923-F7405	9A94E9A3-2DC8-40E8-AA89-147E5B851BB3	TCGA-CJ-4923		22	9	NA	NA	0	25	0		3CBE402B-F869-4D68-9B62-3E538B625099			Normal	No	YES	NA	Normal	Left		NA	12	2	G4		NA	NA	No	M1	NX	T3a	4923	At Recurrence/Progression Of Disease	WITH TUMOR	Normal		NO
767	TCGA-CJ-4923-11A	YES	NO	NO	NO	63	70.72.0	Nationwide Children's Hospital	TCGA-CJ-4923-F7405	9A94E9A3-2DC8-40E8-AA89-147E5B851BB3	TCGA-CJ-4923		22	9	NA	NA	0	25	0		3CBE402B-F869-4D68-9B62-3E538B625099			Normal	No	YES	NA	Normal	Left		NA	12	2	G4		NA	NA	No	M1	NX	T3a	4923	At Recurrence/Progression Of Disease	WITH TUMOR	Normal		NO
768	TCGA-B8-A54D-01A					69	274.47.0	Nationwide Children's Hospital	TCGA-B8-A54D-F55790	F6ABFEFE-BE04-45B4-A49A-B9A63F469E30	TCGA-B8-A54D	M0	22	15	NA	NA	0	NA	NA		66198674-E926-4B9E-922A-7F37E20EF6E1	Scheduled Follow-up Submission	Complete Remission/Response		No	YES	NA	Normal	Left	NO	NA	12	1	G2	NO	NA	NA	No	MX	NX	T3a	A54D		TUMOR FREE		NO	NO	Complete Remission/Response	NO
769	TCGA-B0-5695-01A					61	90.68.0	Nationwide Children's Hospital	TCGA-B0-5695-F31878	228a22af-4002-42df-812a-7f3b85eb22bb	TCGA-B0-5695		22	10	NA	NA	0	NA	NA		A9010CBB-2842-4307-A0C8-7C4BAADC6D62	Scheduled Follow-up Submission		Normal	No	YES	NA		Left		NA	12	5	G2		NA	NA	Yes	M0	N0	T1b	5695		TUMOR FREE	Normal		NO
770	TCGA-B0-5695-11A					61	90.68.0	Nationwide Children's Hospital	TCGA-B0-5695-F31878	228a22af-4002-42df-812a-7f3b85eb22bb	TCGA-B0-5695		22	10	NA	NA	0	NA	NA		A9010CBB-2842-4307-A0C8-7C4BAADC6D62	Scheduled Follow-up Submission		Normal	No	YES	NA		Left		NA	12	5	G2		NA	NA	Yes	M0	N0	T1b	5695		TUMOR FREE	Normal		NO
771	TCGA-AK-3440-01A					58	32.77.0	Nationwide Children's Hospital	TCGA-AK-3440-F4348	7841bb9b-c2ca-47f8-8f75-f26b479d70b3	TCGA-AK-3440		22	12	NA	NA	0	NA	NA		5BB409A5-8815-4490-8E60-F84A3DC91961			Low	No	YES	NA		Left		NA	12	11	G3		NA	NA	No	M0	NX	T1a	3440		TUMOR FREE	Elevated		NO
772	TCGA-B0-4819-01A					60	63.79.0	Nationwide Children's Hospital	TCGA-B0-4819-F20708	ffeaaf09-58ed-4823-94f3-e52669083a8b	TCGA-B0-4819		22	19	NA	NA	0	NA	NA		CAC5929F-12C7-4B6C-8981-A932BFF4F699	Scheduled Follow-up Submission		Normal	No	YES	NA		Right		NA	12	1	G4		NA	NA	No	M1	NX	T3b	4819		TUMOR FREE	Low		NO
773	TCGA-B0-4819-11A					60	63.79.0	Nationwide Children's Hospital	TCGA-B0-4819-F20708	ffeaaf09-58ed-4823-94f3-e52669083a8b	TCGA-B0-4819		22	19	NA	NA	0	NA	NA		CAC5929F-12C7-4B6C-8981-A932BFF4F699	Scheduled Follow-up Submission		Normal	No	YES	NA		Right		NA	12	1	G4		NA	NA	No	M1	NX	T3b	4819		TUMOR FREE	Low		NO
774	TCGA-B0-5115-01A	YES	NO	NO	NO	43	68.74.0	Nationwide Children's Hospital	TCGA-B0-5115-F31666	0da3fb4f-bfce-40ba-a688-8ac207f2c6de	TCGA-B0-5115		22	8	NA	NA	0	75	NA		7D9B2FE0-CF20-49C8-A15B-0F5734104CB3	Scheduled Follow-up Submission		Normal	No	YES	NA		Left		NA	12	5	G3		NA	NA	No	M1	N0	T2	5115		WITH TUMOR	Normal		NO
775	TCGA-B0-5115-11A	YES	NO	NO	NO	43	68.74.0	Nationwide Children's Hospital	TCGA-B0-5115-F31666	0da3fb4f-bfce-40ba-a688-8ac207f2c6de	TCGA-B0-5115		22	8	NA	NA	0	75	NA		7D9B2FE0-CF20-49C8-A15B-0F5734104CB3	Scheduled Follow-up Submission		Normal	No	YES	NA		Left		NA	12	5	G3		NA	NA	No	M1	N0	T2	5115		WITH TUMOR	Normal		NO
776	TCGA-AK-3447-01A					83	32.77.0	Nationwide Children's Hospital	TCGA-AK-3447-F9149	aebe402f-411a-4f0f-9521-bf10941e2b74	TCGA-AK-3447		22	8	NA	NA	0	NA	NA		52A6954C-39E0-47BA-8826-5722E84ACDDE			Low	No	YES	NA		Left		NA	12	3	G2		NA	NA	No	M0	NX	T2	3447		TUMOR FREE	Normal		NO
777	TCGA-B0-4703-01A					51	63.79.0	Nationwide Children's Hospital	TCGA-B0-4703-F20196	5a942fdd-958f-4b29-9dab-c6adae3c8cec	TCGA-B0-4703		22	6	NA	NA	0	NA	NA		C884FCD2-64F3-40EA-84B4-C0B4E3D19272	Scheduled Follow-up Submission		Low	No	YES	NA		Left		NA	12	1	G4		NA	NA	No	M1	N0	T3a	4703	At Recurrence/Progression Of Disease	WITH TUMOR	Elevated		NO
778	TCGA-B0-4703-11A					51	63.79.0	Nationwide Children's Hospital	TCGA-B0-4703-F20196	5a942fdd-958f-4b29-9dab-c6adae3c8cec	TCGA-B0-4703		22	6	NA	NA	0	NA	NA		C884FCD2-64F3-40EA-84B4-C0B4E3D19272	Scheduled Follow-up Submission		Low	No	YES	NA		Left		NA	12	1	G4		NA	NA	No	M1	N0	T3a	4703	At Recurrence/Progression Of Disease	WITH TUMOR	Elevated		NO
779	TCGA-BP-4761-01A					57	64.72.0	Nationwide Children's Hospital	TCGA-BP-4761-F11092	2a611e02-8b40-40f4-96c3-2488784aaa40	TCGA-BP-4761		22	3	NA	NA	0	NA	NA		CAE63DE1-D743-4868-9856-1FE55895AEC2			Low	No	YES	NA		Right		16	12	5	G4		2	NA	No	M0	N1	T3a	4761		TUMOR FREE	Normal		YES
780	TCGA-BP-4761-11A					57	64.72.0	Nationwide Children's Hospital	TCGA-BP-4761-F11092	2a611e02-8b40-40f4-96c3-2488784aaa40	TCGA-BP-4761		22	3	NA	NA	0	NA	NA		CAE63DE1-D743-4868-9856-1FE55895AEC2			Low	No	YES	NA		Right		16	12	5	G4		2	NA	No	M0	N1	T3a	4761		TUMOR FREE	Normal		YES
781	TCGA-B0-5098-01A					53	68.74.0	Nationwide Children's Hospital	TCGA-B0-5098-F31571	4682a13b-5774-4c1e-8c90-443a5ae9bbdf	TCGA-B0-5098		22	7	NA	NA	0	NA	NA		D25E224F-5142-4962-A9E9-AB1BAA59B7D5			Normal	No	YES	NA		Right		NA	12	5	G3		NA	NA	No	M0	NX	T1	5098			Normal		NO
782	TCGA-B0-5098-11A					53	68.74.0	Nationwide Children's Hospital	TCGA-B0-5098-F31571	4682a13b-5774-4c1e-8c90-443a5ae9bbdf	TCGA-B0-5098		22	7	NA	NA	0	NA	NA		D25E224F-5142-4962-A9E9-AB1BAA59B7D5			Normal	No	YES	NA		Right		NA	12	5	G3		NA	NA	No	M0	NX	T1	5098			Normal		NO
783	TCGA-AK-3434-01A			YES		72	63.79.0	Nationwide Children's Hospital	TCGA-AK-3434-F4342	f4bd2784-b5ed-49c7-b9e5-598bb57f7e3f	TCGA-AK-3434		22	12	1640	NA	0	1640	NA		9410B4FF-4522-45D5-BBAE-5BA4814A0779			Normal	No	YES	NA	Normal	Right		NA	12	11	G2		NA	NA	No	M0	NX	T1b	3434		WITH TUMOR	Low		NO
784	TCGA-MM-A563-01A					41	274.47.0	Nationwide Children's Hospital	TCGA-MM-A563-F57283	E3EF05E9-D6A1-4ACB-A753-AAC265999E16	TCGA-MM-A563	MX	22	7	NA	NA	0	NA	NA		9649330F-9797-427F-BD9B-F605336A75F4	Scheduled Follow-up Submission	Stable Disease	Normal	No	YES	NA		Left	NO	NA	12	3	G2	NO	NA	14	No	MX	NX	T3	A563		TUMOR FREE	Normal	NO	NO		NO
785	TCGA-DV-5576-01A					55	90.68.0	Nationwide Children's Hospital	TCGA-DV-5576-F10676	743890fd-e78c-4e8f-b4ac-be1b2726c045	TCGA-DV-5576		22	24	NA	NA	0	NA	0		E746D55D-B977-434F-845E-1385FD391D0E			Low	No	YES	100	Normal	Left		NA	12	3	G2		NA	NA	Yes	M0	NX	T1a	5576	Other	WITH TUMOR	Normal		NO
786	TCGA-A3-3306-01A					67	32.77.0	Nationwide Children's Hospital			TCGA-A3-3306		22	NA	NA	NA	0	NA	NA		674F19CE-97B5-4335-9235-FE85C2CA13FE				No	YES	NA		Left		NA	12	NA	G3		NA	NA	No	M0	N0	T1b	3306					NO
787	TCGA-A3-3306-11A					67	32.77.0	Nationwide Children's Hospital			TCGA-A3-3306		22	NA	NA	NA	0	NA	NA		674F19CE-97B5-4335-9235-FE85C2CA13FE				No	YES	NA		Left		NA	12	NA	G3		NA	NA	No	M0	N0	T1b	3306					NO
788	TCGA-AS-3777-01A					63	32.77.0	Nationwide Children's Hospital	TCGA-AS-3777-F41911	BBF04B36-14F4-491B-B717-CCB9F7556CC3	TCGA-AS-3777		22	20	NA	NA	0	NA	NA		8C71D3FA-AB21-49FA-B4FD-81A04A82FAEF	Scheduled Follow-up Submission		Normal	No	YES	NA		Left	NO	NA	12	5			NA	NA	No	M0	NX	T1a	3777		TUMOR FREE	Normal		NO
789	TCGA-CJ-4871-01A	YES	YES		YES	63	65.72.0	Nationwide Children's Hospital	TCGA-CJ-4871-F6641	341e6b21-b238-4f4b-a0ff-fc7c42f06c4d	TCGA-CJ-4871		22	24	NA	-43	0	169	0		0CE3E462-9122-45A6-9C7E-F0ABE1F854DC			Low	No	YES	NA	Normal	Left		NA	12	1	G4		NA	NA	No	M1	NX	T3a	4871	At Recurrence/Progression Of Disease	TUMOR FREE	Elevated		NO
790	TCGA-CJ-4871-11A	YES	YES		YES	63	65.72.0	Nationwide Children's Hospital	TCGA-CJ-4871-F6641	341e6b21-b238-4f4b-a0ff-fc7c42f06c4d	TCGA-CJ-4871		22	24	NA	-43	0	169	0		0CE3E462-9122-45A6-9C7E-F0ABE1F854DC			Low	No	YES	NA	Normal	Left		NA	12	1	G4		NA	NA	No	M1	NX	T3a	4871	At Recurrence/Progression Of Disease	TUMOR FREE	Elevated		NO
791	TCGA-B0-4846-01A		YES			52	63.79.0	Nationwide Children's Hospital	TCGA-B0-4846-F20530	4c6f97d5-baa0-40e1-ba39-d5357f888499	TCGA-B0-4846		22	16	NA	NA	0	163	NA		28AB0428-038C-4D36-87D3-6C1FFBB387CE	Scheduled Follow-up Submission		Normal	Yes	YES	NA		Right		NA	12	1	G2		NA	NA	No	M1	N0	T3a	4846		WITH TUMOR	Normal		NO
792	TCGA-B0-4846-11A		YES			52	63.79.0	Nationwide Children's Hospital	TCGA-B0-4846-F20530	4c6f97d5-baa0-40e1-ba39-d5357f888499	TCGA-B0-4846		22	16	NA	NA	0	163	NA		28AB0428-038C-4D36-87D3-6C1FFBB387CE	Scheduled Follow-up Submission		Normal	Yes	YES	NA		Right		NA	12	1	G2		NA	NA	No	M1	N0	T3a	4846		WITH TUMOR	Normal		NO
793	TCGA-A3-3351-01A			NO	NO	42	50.77.0	Nationwide Children's Hospital	TCGA-A3-3351-F4926	446ccee4-89b5-45da-87f7-fec03633e8fd	TCGA-A3-3351		22	12	NA	NA	0	NA	NA		40654E68-6C4C-41E6-BC0C-E244B3F5F799				No	YES	NA		Right		NA	12	7	G2		NA	NA	No	M0	N0	T2a	3351		TUMOR FREE			NO
794	TCGA-A3-3351-11A			NO	NO	42	50.77.0	Nationwide Children's Hospital	TCGA-A3-3351-F4926	446ccee4-89b5-45da-87f7-fec03633e8fd	TCGA-A3-3351		22	12	NA	NA	0	NA	NA		40654E68-6C4C-41E6-BC0C-E244B3F5F799				No	YES	NA		Right		NA	12	7	G2		NA	NA	No	M0	N0	T2a	3351		TUMOR FREE			NO
795	TCGA-B0-4817-01A					81	63.79.0	Nationwide Children's Hospital	TCGA-B0-4817-F20706	143b7d92-1b58-4485-a608-36ceac1cc93f	TCGA-B0-4817		22	19	NA	NA	0	NA	NA		5CFC3FFE-9F70-4E7F-B5ED-9EAC9CD5CF8C	Scheduled Follow-up Submission		Low	No	YES	NA		Right		NA	12	1	G3		NA	NA	No	M0	N0	T3c	4817	Other	TUMOR FREE	Low		NO
796	TCGA-B0-4817-11A					81	63.79.0	Nationwide Children's Hospital	TCGA-B0-4817-F20706	143b7d92-1b58-4485-a608-36ceac1cc93f	TCGA-B0-4817		22	19	NA	NA	0	NA	NA		5CFC3FFE-9F70-4E7F-B5ED-9EAC9CD5CF8C	Scheduled Follow-up Submission		Low	No	YES	NA		Right		NA	12	1	G3		NA	NA	No	M0	N0	T3c	4817	Other	TUMOR FREE	Low		NO
797	TCGA-B0-5104-01A					90	68.74.0	Nationwide Children's Hospital	TCGA-B0-5104-F31583	8e7b5634-5c40-4be0-a8c1-c71cfccb9952	TCGA-B0-5104		22	7	NA	NA	0	NA	NA		6DA1A8F5-D999-43C8-B2DE-001BB6DD33E8			Low	No	YES	NA		Left		NA	12	5	G2		NA	NA	No	M0	N0	T1	5104		TUMOR FREE	Normal		NO
798	TCGA-B0-5104-11A					90	68.74.0	Nationwide Children's Hospital	TCGA-B0-5104-F31583	8e7b5634-5c40-4be0-a8c1-c71cfccb9952	TCGA-B0-5104		22	7	NA	NA	0	NA	NA		6DA1A8F5-D999-43C8-B2DE-001BB6DD33E8			Low	No	YES	NA		Left		NA	12	5	G2		NA	NA	No	M0	N0	T1	5104		TUMOR FREE	Normal		NO
799	TCGA-MM-A84U-01A					58	387.37.0	Nationwide Children's Hospital	TCGA-MM-A84U-F62896	CA22ACFE-9BB5-4002-9B7B-15BD157D4E42	TCGA-MM-A84U	MX	22	28	NA	NA	0	NA	NA		16EB2A38-CC7F-4BAE-AAA1-9DB4B0B5CE69	Scheduled Follow-up Submission	Complete Remission/Response	Normal	No	YES	NA		Bilateral	NO	NA	12	7	G2	NO	NA	NA	Yes, History of Synchronous/Bilateral Malignancy	MX	NX	T1a	A84U		TUMOR FREE	Normal	NO	NO	Complete Remission/Response	NO
800	TCGA-BP-4987-01A					41	69.68.0	Nationwide Children's Hospital	TCGA-BP-4987-F7926	964f3ec1-b31d-4842-8988-1527edd51a11	TCGA-BP-4987		22	17	NA	NA	0	NA	NA		04053C28-5CA4-4616-AFFE-8CE322D7B852			Low	No	YES	NA		Left		NA	12	2	G2		NA	NA	No	M0	NX	T1b	4987		TUMOR FREE	Normal		NO
801	TCGA-BP-4987-11A					41	69.68.0	Nationwide Children's Hospital	TCGA-BP-4987-F7926	964f3ec1-b31d-4842-8988-1527edd51a11	TCGA-BP-4987		22	17	NA	NA	0	NA	NA		04053C28-5CA4-4616-AFFE-8CE322D7B852			Low	No	YES	NA		Left		NA	12	2	G2		NA	NA	No	M0	NX	T1b	4987		TUMOR FREE	Normal		NO
802	TCGA-B0-5099-01A					88	68.74.0	Nationwide Children's Hospital	TCGA-B0-5099-F31573	5dae4454-2a4f-41bc-9e07-fcf1f009fded	TCGA-B0-5099		22	7	NA	NA	0	NA	NA		8C8C74CF-21DE-4BB6-8CA5-43D1FD37651E			Low	No	YES	NA		Right		NA	12	5	G3		NA	NA	No	M0	NX	T3b	5099			Low		NO
803	TCGA-B0-5099-11A					88	68.74.0	Nationwide Children's Hospital	TCGA-B0-5099-F31573	5dae4454-2a4f-41bc-9e07-fcf1f009fded	TCGA-B0-5099		22	7	NA	NA	0	NA	NA		8C8C74CF-21DE-4BB6-8CA5-43D1FD37651E			Low	No	YES	NA		Right		NA	12	5	G3		NA	NA	No	M0	NX	T3b	5099			Low		NO
804	TCGA-BP-5185-01A	NO	NO	NO		56	70.72.0	Nationwide Children's Hospital	TCGA-BP-5185-F8064	74aa2b53-93c5-4e41-aa1d-28c2e54e90dd	TCGA-BP-5185		22	22	NA	NA	0	736	NA		AE28E3DF-AD8D-4CC2-AB45-81C96B8012D9			Low	No	YES	NA		Right		NA	12	2	G3		NA	NA	No	M0	NX	T1a	5185		WITH TUMOR	Normal		NO
805	TCGA-BP-5185-11A	NO	NO	NO		56	70.72.0	Nationwide Children's Hospital	TCGA-BP-5185-F8064	74aa2b53-93c5-4e41-aa1d-28c2e54e90dd	TCGA-BP-5185		22	22	NA	NA	0	736	NA		AE28E3DF-AD8D-4CC2-AB45-81C96B8012D9			Low	No	YES	NA		Right		NA	12	2	G3		NA	NA	No	M0	NX	T1a	5185		WITH TUMOR	Normal		NO
806	TCGA-BP-4983-01A					67	69.68.0	Nationwide Children's Hospital	TCGA-BP-4983-F7922	9dfc947a-9adf-457a-8635-18c7c6a7de26	TCGA-BP-4983		22	17	NA	NA	0	NA	NA		1DC0B82F-DC44-4A9C-AD2D-02820896EF13			Low	No	YES	NA		Right		NA	12	2	G4		NA	NA	No	M0	NX	T3a	4983		TUMOR FREE	Normal		NO
807	TCGA-BP-4983-11A					67	69.68.0	Nationwide Children's Hospital	TCGA-BP-4983-F7922	9dfc947a-9adf-457a-8635-18c7c6a7de26	TCGA-BP-4983		22	17	NA	NA	0	NA	NA		1DC0B82F-DC44-4A9C-AD2D-02820896EF13			Low	No	YES	NA		Right		NA	12	2	G4		NA	NA	No	M0	NX	T3a	4983		TUMOR FREE	Normal		NO
808	TCGA-CJ-6028-01A	YES	YES	NO	YES	58	105.71.0	Nationwide Children's Hospital	TCGA-CJ-6028-F14093	832b1681-62c6-4fb3-a522-74ca540029c4	TCGA-CJ-6028		22	21	NA	150	0	137	1		10EFDE0A-E11A-4141-898F-E0AC342D3F50			Low	No	YES	90	Normal	Left		NA	12	7	G4		NA	NA	No	M1	NX	T3a	6028	At Recurrence/Progression Of Disease	WITH TUMOR	Normal		NO
809	TCGA-CJ-6028-11A	YES	YES	NO	YES	58	105.71.0	Nationwide Children's Hospital	TCGA-CJ-6028-F14093	832b1681-62c6-4fb3-a522-74ca540029c4	TCGA-CJ-6028		22	21	NA	150	0	137	1		10EFDE0A-E11A-4141-898F-E0AC342D3F50			Low	No	YES	90	Normal	Left		NA	12	7	G4		NA	NA	No	M1	NX	T3a	6028	At Recurrence/Progression Of Disease	WITH TUMOR	Normal		NO
810	TCGA-B0-5707-01A					39	90.68.0	Nationwide Children's Hospital	TCGA-B0-5707-F31918	0940724a-2d0f-4f27-900c-60c48b006303	TCGA-B0-5707		22	11	NA	NA	0	NA	NA		F64DDA52-6ABD-4A91-9E91-91170AD1304E	Scheduled Follow-up Submission			No	YES	NA		Right		NA	12	5	G3		NA	NA	No	M0	N0	T1a	5707		TUMOR FREE			NO
811	TCGA-B0-5707-11A					39	90.68.0	Nationwide Children's Hospital	TCGA-B0-5707-F31918	0940724a-2d0f-4f27-900c-60c48b006303	TCGA-B0-5707		22	11	NA	NA	0	NA	NA		F64DDA52-6ABD-4A91-9E91-91170AD1304E	Scheduled Follow-up Submission			No	YES	NA		Right		NA	12	5	G3		NA	NA	No	M0	N0	T1a	5707		TUMOR FREE			NO
812	TCGA-AK-3458-01A					48	82.75.0	Nationwide Children's Hospital	TCGA-AK-3458-F7866	ce2126be-d467-445a-888b-509c62b2d3f9	TCGA-AK-3458		22	9	NA	NA	0	NA	NA		EC350189-72CB-487E-95EC-57D726530186			Normal	No	YES	NA		Right		NA	12	2	G3		NA	NA	No	M0	NX	T1b	3458		TUMOR FREE	Normal		NO
813	TCGA-BP-4774-01A					57	64.72.0	Nationwide Children's Hospital	TCGA-BP-4774-F7810	ed3880ab-dab6-4306-b283-d8a9fe26fb4b	TCGA-BP-4774		22	15	NA	NA	0	NA	NA		E63E2223-77C2-47D3-B477-4EA50C6A15DD			Normal	No	YES	NA		Right		NA	12	2	G2		NA	NA	No	M0	NX	T1a	4774		TUMOR FREE	Normal		NO
814	TCGA-BP-4774-11A					57	64.72.0	Nationwide Children's Hospital	TCGA-BP-4774-F7810	ed3880ab-dab6-4306-b283-d8a9fe26fb4b	TCGA-BP-4774		22	15	NA	NA	0	NA	NA		E63E2223-77C2-47D3-B477-4EA50C6A15DD			Normal	No	YES	NA		Right		NA	12	2	G2		NA	NA	No	M0	NX	T1a	4774		TUMOR FREE	Normal		NO
815	TCGA-B0-5702-01A					71	90.68.0	Nationwide Children's Hospital	TCGA-B0-5702-F31913	605a54dc-50de-4318-8dd6-71885980cd8e	TCGA-B0-5702		22	11	NA	NA	0	NA	NA		91051A51-0B0A-407B-964B-074FECDD16B5	Scheduled Follow-up Submission		Normal	No	YES	NA		Left		NA	12	5	G2		NA	NA	No	M0	N0	T1b	5702		TUMOR FREE	Normal		NO
816	TCGA-B0-5702-11A					71	90.68.0	Nationwide Children's Hospital	TCGA-B0-5702-F31913	605a54dc-50de-4318-8dd6-71885980cd8e	TCGA-B0-5702		22	11	NA	NA	0	NA	NA		91051A51-0B0A-407B-964B-074FECDD16B5	Scheduled Follow-up Submission		Normal	No	YES	NA		Left		NA	12	5	G2		NA	NA	No	M0	N0	T1b	5702		TUMOR FREE	Normal		NO
817	TCGA-CJ-5689-01A	NO	NO	NO	NO	90	90.68.0	Nationwide Children's Hospital	TCGA-CJ-5689-F10321	051e47c5-516b-43c2-98a5-b9655133a43a	TCGA-CJ-5689		22	14	NA	NA	0	NA	NA		D97F09C9-F727-4AC6-9943-954A5C099AE4			Low	No	YES	NA		Left		NA	12	4	G4		NA	NA	Yes	M0	NX	T1b	5689		TUMOR FREE	Elevated		NO
818	TCGA-CJ-5689-11A	NO	NO	NO	NO	90	90.68.0	Nationwide Children's Hospital	TCGA-CJ-5689-F10321	051e47c5-516b-43c2-98a5-b9655133a43a	TCGA-CJ-5689		22	14	NA	NA	0	NA	NA		D97F09C9-F727-4AC6-9943-954A5C099AE4			Low	No	YES	NA		Left		NA	12	4	G4		NA	NA	Yes	M0	NX	T1b	5689		TUMOR FREE	Elevated		NO
819	TCGA-A3-3346-01A	NO	YES	NO	NO	68	32.77.0	Nationwide Children's Hospital	TCGA-A3-3346-F42794	9A1DBBE0-2DE6-4CC8-95B8-1BA23FB3D653	TCGA-A3-3346		22	30	NA	NA	0	114	NA		447DD1E0-FB9E-4CF5-9795-3C8011F73485	Scheduled Follow-up Submission	Progressive Disease		No	YES	NA		Left	NO	NA	12	4	G3	YES	NA	NA	No	M0	NX	T1b	3346		WITH TUMOR		NO	NO	Progressive Disease	NO
820	TCGA-A3-3346-11A	NO	YES	NO	NO	68	32.77.0	Nationwide Children's Hospital	TCGA-A3-3346-F42794	9A1DBBE0-2DE6-4CC8-95B8-1BA23FB3D653	TCGA-A3-3346		22	30	NA	NA	0	114	NA		447DD1E0-FB9E-4CF5-9795-3C8011F73485	Scheduled Follow-up Submission	Progressive Disease		No	YES	NA		Left	NO	NA	12	4	G3	YES	NA	NA	No	M0	NX	T1b	3346		WITH TUMOR		NO	NO	Progressive Disease	NO
821	TCGA-B0-4843-01A			NO		57	63.79.0	Nationwide Children's Hospital	TCGA-B0-4843-F20526	b07a3463-9ca1-4fc2-af99-648a9a6ef579	TCGA-B0-4843		22	16	NA	NA	0	NA	NA		709CB9BD-CC74-4276-82D7-E1A146BB5694	Scheduled Follow-up Submission		Normal	No	YES	NA		Right		NA	12	1	G3		NA	NA	No	M0	N0	T3a	4843		WITH TUMOR	Normal		NO
822	TCGA-B0-4843-11A			NO		57	63.79.0	Nationwide Children's Hospital	TCGA-B0-4843-F20526	b07a3463-9ca1-4fc2-af99-648a9a6ef579	TCGA-B0-4843		22	16	NA	NA	0	NA	NA		709CB9BD-CC74-4276-82D7-E1A146BB5694	Scheduled Follow-up Submission		Normal	No	YES	NA		Right		NA	12	1	G3		NA	NA	No	M0	N0	T3a	4843		WITH TUMOR	Normal		NO
823	TCGA-CJ-4891-01A	NO	NO	NO	NO	57	65.72.0	Nationwide Children's Hospital	TCGA-CJ-4891-F6881	1de4b5b1-4bb8-437e-b8cb-127ad3eb0f5e	TCGA-CJ-4891		22	28	NA	NA	0	NA	NA		65388DE6-8EC8-43B1-B09F-6C5B6A26630B			Low	No	YES	NA	Normal	Left		5	12	1	G4		0	NA	Yes	M0	N0	T3c	4891		TUMOR FREE	Elevated		YES
824	TCGA-CJ-4891-11A	NO	NO	NO	NO	57	65.72.0	Nationwide Children's Hospital	TCGA-CJ-4891-F6881	1de4b5b1-4bb8-437e-b8cb-127ad3eb0f5e	TCGA-CJ-4891		22	28	NA	NA	0	NA	NA		65388DE6-8EC8-43B1-B09F-6C5B6A26630B			Low	No	YES	NA	Normal	Left		5	12	1	G4		0	NA	Yes	M0	N0	T3c	4891		TUMOR FREE	Elevated		YES
825	TCGA-BP-4342-01A	YES	NO	NO	NO	79	64.72.0	Nationwide Children's Hospital	TCGA-BP-4342-F9685	3f27f601-0a2e-421c-8770-7c49b11c6f7f	TCGA-BP-4342		22	30	NA	NA	0	240	NA		99288D9D-92BE-4E3C-BB9F-B39D092DD5CB			Low	Yes	YES	NA		Left		7	12	3	G3		0	NA	Yes	M0	N0	T2	4342		WITH TUMOR	Low		YES
826	TCGA-BP-4342-11A	YES	NO	NO	NO	79	64.72.0	Nationwide Children's Hospital	TCGA-BP-4342-F9685	3f27f601-0a2e-421c-8770-7c49b11c6f7f	TCGA-BP-4342		22	30	NA	NA	0	240	NA		99288D9D-92BE-4E3C-BB9F-B39D092DD5CB			Low	Yes	YES	NA		Left		7	12	3	G3		0	NA	Yes	M0	N0	T2	4342		WITH TUMOR	Low		YES
827	TCGA-DV-5575-01A					52	90.68.0	Nationwide Children's Hospital	TCGA-DV-5575-F9802	fb7b97ec-2c17-4f39-b943-96e34daf5d07	TCGA-DV-5575		22	28	NA	NA	0	NA	0		2BDE9E2B-7920-4B19-8551-F2857B8BDB58			Low	No	YES	100	Normal	Left		NA	12	3	G2		NA	NA	No	M0	NX	T1a	5575	Other	WITH TUMOR	Normal		NO
828	TCGA-BP-4164-01A					51	50.77.0	Nationwide Children's Hospital	TCGA-BP-4164-F9729	e49fada0-8568-440b-a2b0-4bd26636443e	TCGA-BP-4164		22	31	NA	NA	0	NA	NA		DC5F1C1A-9572-4572-BA37-1120292DB9D8			Low	No	YES	NA	Normal	Left		NA	12	3	G2		NA	NA	No	M0	NX	T3a	4164		TUMOR FREE	Elevated		NO
829	TCGA-BP-4164-11A					51	50.77.0	Nationwide Children's Hospital	TCGA-BP-4164-F9729	e49fada0-8568-440b-a2b0-4bd26636443e	TCGA-BP-4164		22	31	NA	NA	0	NA	NA		DC5F1C1A-9572-4572-BA37-1120292DB9D8			Low	No	YES	NA	Normal	Left		NA	12	3	G2		NA	NA	No	M0	NX	T3a	4164		TUMOR FREE	Elevated		NO
830	TCGA-CZ-5470-01A					72	82.75.0	Nationwide Children's Hospital	TCGA-CZ-5470-F9075	306cd8b2-0b61-4f36-bad0-02ce4f68d520	TCGA-CZ-5470		22	11	NA	NA	0	NA	NA		A5F4D616-321A-4F78-9A03-B080830B2D0A			Low	No	YES	NA		Left		2	12	3	G3		0	NA	No	M0	N0	T2	5470			Normal		YES
831	TCGA-CZ-5470-11A					72	82.75.0	Nationwide Children's Hospital	TCGA-CZ-5470-F9075	306cd8b2-0b61-4f36-bad0-02ce4f68d520	TCGA-CZ-5470		22	11	NA	NA	0	NA	NA		A5F4D616-321A-4F78-9A03-B080830B2D0A			Low	No	YES	NA		Left		2	12	3	G3		0	NA	No	M0	N0	T2	5470			Normal		YES
832	TCGA-B4-5836-01A					61	105.71.0	Nationwide Children's Hospital	TCGA-B4-5836-F68997	51D05A4E-3CC6-49A4-8E29-4762684841B9	TCGA-B4-5836		22	24	NA	NA	0	NA	NA	Normal	581F871E-F58F-4EE2-AFA5-E571B0CD4B81	Scheduled Follow-up Submission		Normal	No	YES	NA		Right	YES	2	12	12	G2	NO	0	NA	No	M0	N0	T1b	5836			Normal	NO	YES		NO
833	TCGA-B0-4836-01A				NO	61	65.72.0	Nationwide Children's Hospital	TCGA-B0-4836-F20779	69f56f11-2ccc-43e3-aa5d-4097467c6209	TCGA-B0-4836		22	20	NA	NA	0	NA	NA		9166AC70-CF9C-4D35-886C-442CC3EE0219	Scheduled Follow-up Submission		Normal	No	YES	NA		Right		NA	12	1	G3		NA	NA	No	M1	NX	T3b	4836		WITH TUMOR	Normal		NO
834	TCGA-B0-4836-11A				NO	61	65.72.0	Nationwide Children's Hospital	TCGA-B0-4836-F20779	69f56f11-2ccc-43e3-aa5d-4097467c6209	TCGA-B0-4836		22	20	NA	NA	0	NA	NA		9166AC70-CF9C-4D35-886C-442CC3EE0219	Scheduled Follow-up Submission		Normal	No	YES	NA		Right		NA	12	1	G3		NA	NA	No	M1	NX	T3b	4836		WITH TUMOR	Normal		NO
835	TCGA-B8-5159-01A			NO	NO	61	68.74.0	Nationwide Children's Hospital	TCGA-B8-5159-F10425	15c02817-4830-4bac-9eba-bbcc903f2cd3	TCGA-B8-5159		22	18	NA	NA	0	NA	NA		D8661989-6AD3-4B1D-AC48-6017E0DC5E6A			Normal	No	YES	NA	Normal	Right		NA	12	4	G3		NA	NA	No	M0	N0	T1a	5159		TUMOR FREE	Normal		NO
836	TCGA-A3-3328-01A					79	32.77.0	Nationwide Children's Hospital	TCGA-A3-3328-F42814	60D53012-6F0B-4595-BB86-24A852E95844	TCGA-A3-3328		22	30	NA	NA	0	NA	NA		07AAEED2-4031-4298-952D-20C8F75AF40A	Scheduled Follow-up Submission	Complete Remission/Response		No	YES	NA		Left	NO	1	12	4	G2	NO	NA	NA	Yes	M0	N0	T1b	3328		TUMOR FREE		NO	YES	Complete Remission/Response	NO
837	TCGA-A3-3328-11A					79	32.77.0	Nationwide Children's Hospital	TCGA-A3-3328-F42814	60D53012-6F0B-4595-BB86-24A852E95844	TCGA-A3-3328		22	30	NA	NA	0	NA	NA		07AAEED2-4031-4298-952D-20C8F75AF40A	Scheduled Follow-up Submission	Complete Remission/Response		No	YES	NA		Left	NO	1	12	4	G2	NO	NA	NA	Yes	M0	N0	T1b	3328		TUMOR FREE		NO	YES	Complete Remission/Response	NO
838	TCGA-G6-A8L7-01A					81	387.37.0	Nationwide Children's Hospital	TCGA-G6-A8L7-F67382	20AECEC5-9BB8-4DD3-80A1-988E6CCAA8C5	TCGA-G6-A8L7	MX	22	4	NA	NA	0	NA	1		4E030E25-7F64-41AB-A609-F04C6228AA1D	Scheduled Follow-up Submission	Complete Remission/Response	Low	No	YES	80		Right	NO	2	12	11	G3	NO	0	40	Yes, History of Prior Malignancy	MX	N0	T1b	A8L7		TUMOR FREE	Normal	NO	YES	Complete Remission/Response	NO
839	TCGA-BP-4334-01A	YES	YES	NO	NO	56	64.72.0	Nationwide Children's Hospital	TCGA-BP-4334-F10944	18b2b8f8-0dd4-4c8a-ad54-65d74e0ba59d	TCGA-BP-4334		22	2	NA	NA	0	442	NA		2A7E0D6C-DFCC-49D9-9916-2FC7FEF42D6B			Low	No	YES	NA		Right		1	12	5	G3		0	NA	No	M0	N0	T3a	4334		WITH TUMOR	Normal		YES
840	TCGA-BP-4334-11A	YES	YES	NO	NO	56	64.72.0	Nationwide Children's Hospital	TCGA-BP-4334-F10944	18b2b8f8-0dd4-4c8a-ad54-65d74e0ba59d	TCGA-BP-4334		22	2	NA	NA	0	442	NA		2A7E0D6C-DFCC-49D9-9916-2FC7FEF42D6B			Low	No	YES	NA		Right		1	12	5	G3		0	NA	No	M0	N0	T3a	4334		WITH TUMOR	Normal		YES
841	TCGA-A3-A6NI-01A					47	340.41.0	Nationwide Children's Hospital	TCGA-A3-A6NI-F64127	9226A7E2-2B79-4116-B36E-E518E75BFCB5	TCGA-A3-A6NI	M0	22	26	NA	NA	0	NA	NA		0C1B9A59-C4BE-4C8E-A742-25A55E3D8A0C	Scheduled Follow-up Submission	Complete Remission/Response	Low	No	YES	NA		Left	NO	NA	12	8	G3	NO	NA	NA	No	MX	NX	T1a	A6NI		TUMOR FREE	Normal	NO	NO	Complete Remission/Response	NO
842	TCGA-BP-4347-01A					74	64.72.0	Nationwide Children's Hospital	TCGA-BP-4347-F7794	1ab11962-9136-4ff6-b891-b9da491df4d6	TCGA-BP-4347		22	14	NA	NA	0	NA	NA		6025C5E6-66F0-436A-BB81-4715D1359248			Low	No	YES	NA		Right		NA	12	2	G2		NA	NA	No	M0	NX	T3b	4347		TUMOR FREE	Normal		NO
843	TCGA-BP-4347-11A					74	64.72.0	Nationwide Children's Hospital	TCGA-BP-4347-F7794	1ab11962-9136-4ff6-b891-b9da491df4d6	TCGA-BP-4347		22	14	NA	NA	0	NA	NA		6025C5E6-66F0-436A-BB81-4715D1359248			Low	No	YES	NA		Right		NA	12	2	G2		NA	NA	No	M0	NX	T3b	4347		TUMOR FREE	Normal		NO
844	TCGA-A3-A8OV-01A					75	387.37.0	Nationwide Children's Hospital	TCGA-A3-A8OV-F65997	1C81D953-3122-4BB9-94C0-A755C10D0093	TCGA-A3-A8OV	M0	22	1	NA	NA	0	NA	NA		A3EE7CD4-00B2-4BB7-94BB-56A3B6DF9879	Scheduled Follow-up Submission	Complete Remission/Response		No	YES	NA		Right	NO	NA	12	10	G2	NO	NA	65	No	MX	NX	T1a	A8OV		TUMOR FREE		NO	NO	Complete Remission/Response	NO
845	TCGA-B0-4701-01A					66	63.79.0	Nationwide Children's Hospital	TCGA-B0-4701-F20192	003487cc-7c52-490f-976e-332af60f5486	TCGA-B0-4701		22	6	NA	NA	0	NA	NA		73A9CB34-4CAE-4FC6-AD55-007E27C0D40E	Scheduled Follow-up Submission		Normal	No	YES	NA		Left		1	12	1	G3		0	NA	No	M1	N0	T3a	4701	At Recurrence/Progression Of Disease	WITH TUMOR	Normal		YES
846	TCGA-B0-4701-11A					66	63.79.0	Nationwide Children's Hospital	TCGA-B0-4701-F20192	003487cc-7c52-490f-976e-332af60f5486	TCGA-B0-4701		22	6	NA	NA	0	NA	NA		73A9CB34-4CAE-4FC6-AD55-007E27C0D40E	Scheduled Follow-up Submission		Normal	No	YES	NA		Left		1	12	1	G3		0	NA	No	M1	N0	T3a	4701	At Recurrence/Progression Of Disease	WITH TUMOR	Normal		YES
847	TCGA-CJ-4872-01A	NO	NO			51	65.72.0	Nationwide Children's Hospital	TCGA-CJ-4872-F6642	46a32486-60cc-44a8-b337-76b334846c1b	TCGA-CJ-4872		22	24	NA	NA	0	NA	NA		EAC3CDE7-5C94-4792-AD74-A6A0A19371B1			Normal	No	YES	NA	Normal	Right		1	12	1	G4		0	NA	No	M0	N0	T1b	4872		TUMOR FREE	Normal		YES
848	TCGA-CJ-4872-11A	NO	NO			51	65.72.0	Nationwide Children's Hospital	TCGA-CJ-4872-F6642	46a32486-60cc-44a8-b337-76b334846c1b	TCGA-CJ-4872		22	24	NA	NA	0	NA	NA		EAC3CDE7-5C94-4792-AD74-A6A0A19371B1			Normal	No	YES	NA	Normal	Right		1	12	1	G4		0	NA	No	M0	N0	T1b	4872		TUMOR FREE	Normal		YES
849	TCGA-B0-4691-01A			NO		55	63.79.0	Nationwide Children's Hospital	TCGA-B0-4691-F19873	fe1816a4-a5e5-40fa-a324-f039b21f1625	TCGA-B0-4691		22	2	NA	NA	0	NA	NA		BFC7C8E4-BCCC-4FD0-AE84-BE855C918073	Scheduled Follow-up Submission		Normal	No	YES	NA		Left		NA	12	1	G3		NA	NA	No	M1	N0	T2	4691	At Recurrence/Progression Of Disease	WITH TUMOR	Normal		NO
850	TCGA-B0-4691-11A			NO		55	63.79.0	Nationwide Children's Hospital	TCGA-B0-4691-F19873	fe1816a4-a5e5-40fa-a324-f039b21f1625	TCGA-B0-4691		22	2	NA	NA	0	NA	NA		BFC7C8E4-BCCC-4FD0-AE84-BE855C918073	Scheduled Follow-up Submission		Normal	No	YES	NA		Left		NA	12	1	G3		NA	NA	No	M1	N0	T2	4691	At Recurrence/Progression Of Disease	WITH TUMOR	Normal		NO
851	TCGA-CZ-5987-01A	NO	YES		YES	60	105.71.0	Nationwide Children's Hospital	TCGA-CZ-5987-F11198	325e87b2-37f6-4155-869e-fa0772c54eab	TCGA-CZ-5987		22	4	NA	377	0	377	NA		089D9FF7-E498-40E0-AA7C-710566C3283F			Low	No	YES	NA		Right		NA	12	5	G2		NA	NA	No	M1	NX	T3b	5987		WITH TUMOR	Normal		NO
852	TCGA-CZ-5987-11A	NO	YES		YES	60	105.71.0	Nationwide Children's Hospital	TCGA-CZ-5987-F11198	325e87b2-37f6-4155-869e-fa0772c54eab	TCGA-CZ-5987		22	4	NA	377	0	377	NA		089D9FF7-E498-40E0-AA7C-710566C3283F			Low	No	YES	NA		Right		NA	12	5	G2		NA	NA	No	M1	NX	T3b	5987		WITH TUMOR	Normal		NO
853	TCGA-B0-5113-01A					69	68.74.0	Nationwide Children's Hospital	TCGA-B0-5113-F31661	5e3aee59-f210-4b45-a465-57c5329b9b11	TCGA-B0-5113		22	8	NA	NA	0	NA	NA		D8E8B737-98E5-4612-8110-EE48D4288F3A	Scheduled Follow-up Submission		Low	No	YES	NA		Right		3	12	5	G2		0	NA	No	M0	N0	T3a	5113		TUMOR FREE	Normal		YES
854	TCGA-B0-5113-11A					69	68.74.0	Nationwide Children's Hospital	TCGA-B0-5113-F31661	5e3aee59-f210-4b45-a465-57c5329b9b11	TCGA-B0-5113		22	8	NA	NA	0	NA	NA		D8E8B737-98E5-4612-8110-EE48D4288F3A	Scheduled Follow-up Submission		Low	No	YES	NA		Right		3	12	5	G2		0	NA	No	M0	N0	T3a	5113		TUMOR FREE	Normal		YES
855	TCGA-DV-5574-01A	NO	NO	NO	NO	37	90.68.0	Nationwide Children's Hospital	TCGA-DV-5574-F10752	abac6133-13c0-4feb-8905-8984fa461d81	TCGA-DV-5574		22	24	NA	NA	0	357	0		043A95C6-63C7-4E90-A85C-3BC146C3D8B3			Low	No	YES	100	Normal	Right		NA	12	3	G2		NA	NA	Yes	M0	NX	T1a	5574	Other	WITH TUMOR	Normal		NO
856	TCGA-CJ-4888-01A	YES	NO	YES	YES	59	65.72.0	Nationwide Children's Hospital	TCGA-CJ-4888-F6890	4ba888df-9a92-47fd-8a27-331a08b0fcb3	TCGA-CJ-4888		22	28	460	608	0	608	1		8EAB8470-17ED-4383-805E-6CC22AB16361			Low	No	YES	NA		Left		NA	12	1	G4		NA	NA	No	M1	NX	T3a	4888	At Recurrence/Progression Of Disease	WITH TUMOR	Normal		NO
857	TCGA-CJ-4888-11A	YES	NO	YES	YES	59	65.72.0	Nationwide Children's Hospital	TCGA-CJ-4888-F6890	4ba888df-9a92-47fd-8a27-331a08b0fcb3	TCGA-CJ-4888		22	28	460	608	0	608	1		8EAB8470-17ED-4383-805E-6CC22AB16361			Low	No	YES	NA		Left		NA	12	1	G4		NA	NA	No	M1	NX	T3a	4888	At Recurrence/Progression Of Disease	WITH TUMOR	Normal		NO
858	TCGA-BP-4975-01A					40	69.68.0	Nationwide Children's Hospital	TCGA-BP-4975-F7911	dc1bc69f-ef66-4c2b-8885-a0d13c55b1f6	TCGA-BP-4975		22	17	NA	NA	0	NA	NA		3ABE1F82-4A80-468F-A9B4-9372D51C1E83			Normal	No	YES	NA		Right		NA	12	2	G3		NA	NA	No	M0	NX	T1b	4975		TUMOR FREE	Normal		NO
859	TCGA-BP-4975-11A					40	69.68.0	Nationwide Children's Hospital	TCGA-BP-4975-F7911	dc1bc69f-ef66-4c2b-8885-a0d13c55b1f6	TCGA-BP-4975		22	17	NA	NA	0	NA	NA		3ABE1F82-4A80-468F-A9B4-9372D51C1E83			Normal	No	YES	NA		Right		NA	12	2	G3		NA	NA	No	M0	NX	T1b	4975		TUMOR FREE	Normal		NO
860	TCGA-A3-A6NJ-01A					57	340.41.0	Nationwide Children's Hospital	TCGA-A3-A6NJ-F66189	63116772-1DF2-485E-AE86-913B15DB26AF	TCGA-A3-A6NJ	M0	22	3	NA	NA	0	NA	NA		4D0A5832-77E9-460F-8B35-746A3A06CF6F	Scheduled Follow-up Submission	Complete Remission/Response	Low	No	YES	NA		Left	NO	NA	12	10	G1	NO	NA	NA	No	MX	NX	T1a	A6NJ		TUMOR FREE	Low	NO	NO	Complete Remission/Response	NO
861	TCGA-A3-A6NJ-11A					57	340.41.0	Nationwide Children's Hospital	TCGA-A3-A6NJ-F66189	63116772-1DF2-485E-AE86-913B15DB26AF	TCGA-A3-A6NJ	M0	22	3	NA	NA	0	NA	NA		4D0A5832-77E9-460F-8B35-746A3A06CF6F	Scheduled Follow-up Submission	Complete Remission/Response	Low	No	YES	NA		Left	NO	NA	12	10	G1	NO	NA	NA	No	MX	NX	T1a	A6NJ		TUMOR FREE	Low	NO	NO	Complete Remission/Response	NO
862	TCGA-BP-4345-01A					62	64.72.0	Nationwide Children's Hospital	TCGA-BP-4345-F7792	ce84fbdd-fe82-4bd2-8637-115c68c6c28d	TCGA-BP-4345		22	14	NA	NA	0	NA	NA		14E0B4A9-1037-40F6-A78A-76AB25A8E84F			Normal	No	YES	NA		Right		1	12	2	G3		0	NA	No	M0	N0	T3b	4345		TUMOR FREE	Normal		YES
863	TCGA-BP-4345-11A					62	64.72.0	Nationwide Children's Hospital	TCGA-BP-4345-F7792	ce84fbdd-fe82-4bd2-8637-115c68c6c28d	TCGA-BP-4345		22	14	NA	NA	0	NA	NA		14E0B4A9-1037-40F6-A78A-76AB25A8E84F			Normal	No	YES	NA		Right		1	12	2	G3		0	NA	No	M0	N0	T3b	4345		TUMOR FREE	Normal		YES
864	TCGA-BP-4163-01A					60	50.77.0	Nationwide Children's Hospital	TCGA-BP-4163-F7602	75a49912-05f7-4cbe-9033-55640a3357a5	TCGA-BP-4163		22	11	NA	NA	0	NA	NA		1C7404A5-069A-4C0D-BB29-C6CBDA92185F			Low	No	YES	NA		Right		9	12	2	G3		0	NA	No	M0	N0	T3a	4163		TUMOR FREE	Elevated		YES
865	TCGA-BP-4163-11A					60	50.77.0	Nationwide Children's Hospital	TCGA-BP-4163-F7602	75a49912-05f7-4cbe-9033-55640a3357a5	TCGA-BP-4163		22	11	NA	NA	0	NA	NA		1C7404A5-069A-4C0D-BB29-C6CBDA92185F			Low	No	YES	NA		Right		9	12	2	G3		0	NA	No	M0	N0	T3a	4163		TUMOR FREE	Elevated		YES
866	TCGA-B0-5694-01A	YES	YES	NO	NO	71	90.68.0	Nationwide Children's Hospital	TCGA-B0-5694-F31872	3e0a9a6d-0baf-4311-94ce-0375eefed874	TCGA-B0-5694		22	10	NA	NA	0	288	NA		7770DDF9-DC72-4CD8-B19B-7A68A28FC660	Scheduled Follow-up Submission		Low	No	YES	NA		Left		NA	12	5	G3		NA	NA	Yes	M0	N0	T3a	5694		WITH TUMOR	Low		NO
867	TCGA-B0-5694-11A	YES	YES	NO	NO	71	90.68.0	Nationwide Children's Hospital	TCGA-B0-5694-F31872	3e0a9a6d-0baf-4311-94ce-0375eefed874	TCGA-B0-5694		22	10	NA	NA	0	288	NA		7770DDF9-DC72-4CD8-B19B-7A68A28FC660	Scheduled Follow-up Submission		Low	No	YES	NA		Left		NA	12	5	G3		NA	NA	Yes	M0	N0	T3a	5694		WITH TUMOR	Low		NO
868	TCGA-CJ-4902-01A	NO	NO	NO	NO	61	70.72.0	Nationwide Children's Hospital	TCGA-CJ-4902-F7309	9b33daa8-63bd-49ae-9a67-095c25cc3aab	TCGA-CJ-4902		22	8	NA	NA	0	NA	NA		888C52D7-6120-48FF-849B-426FECB14EE6			Normal	No	YES	NA	Normal	Right		NA	12	2	G3		NA	NA	No	M0	NX	T3a	4902		TUMOR FREE	Normal		NO
869	TCGA-CJ-4902-11A	NO	NO	NO	NO	61	70.72.0	Nationwide Children's Hospital	TCGA-CJ-4902-F7309	9b33daa8-63bd-49ae-9a67-095c25cc3aab	TCGA-CJ-4902		22	8	NA	NA	0	NA	NA		888C52D7-6120-48FF-849B-426FECB14EE6			Normal	No	YES	NA	Normal	Right		NA	12	2	G3		NA	NA	No	M0	NX	T3a	4902		TUMOR FREE	Normal		NO
870	TCGA-CJ-5686-01A	NO	NO	NO	NO	59	105.71.0	Nationwide Children's Hospital	TCGA-CJ-5686-F10767	07e2d8bd-91f1-4578-9ef4-97aa252800a9	TCGA-CJ-5686		22	26	NA	NA	0	NA	NA		FD23E0DE-A994-441E-90FA-D174A840B67C			Normal	No	YES	NA		Left		NA	12	4	G3		NA	NA	No	M0	NX	T1b	5686		TUMOR FREE	Normal		NO
871	TCGA-CJ-5686-11A	NO	NO	NO	NO	59	105.71.0	Nationwide Children's Hospital	TCGA-CJ-5686-F10767	07e2d8bd-91f1-4578-9ef4-97aa252800a9	TCGA-CJ-5686		22	26	NA	NA	0	NA	NA		FD23E0DE-A994-441E-90FA-D174A840B67C			Normal	No	YES	NA		Left		NA	12	4	G3		NA	NA	No	M0	NX	T1b	5686		TUMOR FREE	Normal		NO
872	TCGA-CJ-4889-01A	NO	NO	NO	NO	63	65.72.0	Nationwide Children's Hospital	TCGA-CJ-4889-F6891	cf5aea1f-9eed-40d9-8206-608ca1311042	TCGA-CJ-4889		22	28	NA	NA	0	NA	NA		68B33C61-847B-4695-9D94-5B002B839C7C			Normal	No	YES	NA		Left		1	12	1	G4		0	NA	No	M0	NX	T1a	4889		TUMOR FREE	Normal		YES
873	TCGA-CJ-4889-11A	NO	NO	NO	NO	63	65.72.0	Nationwide Children's Hospital	TCGA-CJ-4889-F6891	cf5aea1f-9eed-40d9-8206-608ca1311042	TCGA-CJ-4889		22	28	NA	NA	0	NA	NA		68B33C61-847B-4695-9D94-5B002B839C7C			Normal	No	YES	NA		Left		1	12	1	G4		0	NA	No	M0	NX	T1a	4889		TUMOR FREE	Normal		YES
874	TCGA-B0-5094-01A	YES	YES	NO	NO	62	68.74.0	Nationwide Children's Hospital	TCGA-B0-5094-F31506	d2be5b25-bebe-4ad3-8f65-db23446da190	TCGA-B0-5094		22	4	NA	NA	0	75	NA		1D1C08DA-CE5A-4206-965C-8081395799B3			Low	No	YES	NA		Left		NA	12	5	G2		NA	NA	No	M1	N0	T3b	5094			Normal		NO
875	TCGA-B0-5094-11A	YES	YES	NO	NO	62	68.74.0	Nationwide Children's Hospital	TCGA-B0-5094-F31506	d2be5b25-bebe-4ad3-8f65-db23446da190	TCGA-B0-5094		22	4	NA	NA	0	75	NA		1D1C08DA-CE5A-4206-965C-8081395799B3			Low	No	YES	NA		Left		NA	12	5	G2		NA	NA	No	M1	N0	T3b	5094			Normal		NO
876	TCGA-BP-4998-01A					49	69.68.0	Nationwide Children's Hospital	TCGA-BP-4998-F7941	afa23490-c702-4b12-a03d-6115220de299	TCGA-BP-4998		22	17	NA	NA	0	NA	NA		CEA3FA4E-4745-427B-B12E-9F425BD94CF9			Low	No	YES	NA		Right		NA	12	2	G3		NA	NA	No	M0	NX	T1a	4998		TUMOR FREE	Normal		NO
877	TCGA-BP-4998-11A					49	69.68.0	Nationwide Children's Hospital	TCGA-BP-4998-F7941	afa23490-c702-4b12-a03d-6115220de299	TCGA-BP-4998		22	17	NA	NA	0	NA	NA		CEA3FA4E-4745-427B-B12E-9F425BD94CF9			Low	No	YES	NA		Right		NA	12	2	G3		NA	NA	No	M0	NX	T1a	4998		TUMOR FREE	Normal		NO
878	TCGA-AK-3461-01A					72	63.79.0	Nationwide Children's Hospital	TCGA-AK-3461-F4363	ee4b2373-2e31-461d-9c1c-7e1ac58929cf	TCGA-AK-3461		22	12	NA	NA	0	NA	NA		F6296F3B-18D1-4D76-AC99-62B90AB57A4B			Normal	No	YES	NA		Left		NA	12	11	G2		NA	NA	No	M0	NX	T1a	3461		TUMOR FREE	Normal		NO
879	TCGA-BP-5200-01A			NO	NO	44	70.72.0	Nationwide Children's Hospital	TCGA-BP-5200-F10773	b75a473b-0eb7-4a35-a2cb-d5555c6f44ef	TCGA-BP-5200		22	26	NA	NA	0	NA	NA		222B487E-4ABB-424C-8CBA-59D1B0608A64			Low	No	YES	NA		Right		NA	12	4	G4		NA	NA	No	M0	NX	T2	5200		TUMOR FREE	Normal		NO
880	TCGA-BP-5200-11A			NO	NO	44	70.72.0	Nationwide Children's Hospital	TCGA-BP-5200-F10773	b75a473b-0eb7-4a35-a2cb-d5555c6f44ef	TCGA-BP-5200		22	26	NA	NA	0	NA	NA		222B487E-4ABB-424C-8CBA-59D1B0608A64			Low	No	YES	NA		Right		NA	12	4	G4		NA	NA	No	M0	NX	T2	5200		TUMOR FREE	Normal		NO
881	TCGA-BP-4961-01A					47	69.68.0	Nationwide Children's Hospital	TCGA-BP-4961-F7843	9fc98b42-7708-46bf-9591-7d90bb3dad18	TCGA-BP-4961		22	15	NA	NA	0	NA	NA		5C538845-0A0A-4C47-B5C2-9422619163D7			Low	No	YES	NA		Right		NA	12	2	G2		NA	NA	No	M0	NX	T1a	4961		TUMOR FREE	Normal		NO
882	TCGA-BP-4961-11A					47	69.68.0	Nationwide Children's Hospital	TCGA-BP-4961-F7843	9fc98b42-7708-46bf-9591-7d90bb3dad18	TCGA-BP-4961		22	15	NA	NA	0	NA	NA		5C538845-0A0A-4C47-B5C2-9422619163D7			Low	No	YES	NA		Right		NA	12	2	G2		NA	NA	No	M0	NX	T1a	4961		TUMOR FREE	Normal		NO
883	TCGA-CJ-4899-01A	NO	NO	NO	NO	42	69.68.0	Nationwide Children's Hospital	TCGA-CJ-4899-F6874	4cf7d331-70cf-4248-8204-abc29c2a9577	TCGA-CJ-4899		22	28	NA	NA	0	NA	NA		D0841496-92A2-42BC-AD94-726964B360BD			Normal	No	YES	NA		Left		NA	12	1	G2		NA	NA	No	M0	NX	T1b	4899		TUMOR FREE	Normal		NO
884	TCGA-CJ-4899-11A	NO	NO	NO	NO	42	69.68.0	Nationwide Children's Hospital	TCGA-CJ-4899-F6874	4cf7d331-70cf-4248-8204-abc29c2a9577	TCGA-CJ-4899		22	28	NA	NA	0	NA	NA		D0841496-92A2-42BC-AD94-726964B360BD			Normal	No	YES	NA		Left		NA	12	1	G2		NA	NA	No	M0	NX	T1b	4899		TUMOR FREE	Normal		NO
885	TCGA-BP-5180-01A					53	70.72.0	Nationwide Children's Hospital	TCGA-BP-5180-F8053	892550e7-b940-4e0c-8f3e-0358c013abd2	TCGA-BP-5180		22	22	NA	NA	0	NA	NA		DDA0808A-B9FA-4A29-9C5A-E82A0F7E4DEF			Low	No	YES	NA		Right		NA	12	2	G2		NA	NA	No	M0	NX	T1a	5180		TUMOR FREE	Normal		NO
886	TCGA-BP-5180-11A					53	70.72.0	Nationwide Children's Hospital	TCGA-BP-5180-F8053	892550e7-b940-4e0c-8f3e-0358c013abd2	TCGA-BP-5180		22	22	NA	NA	0	NA	NA		DDA0808A-B9FA-4A29-9C5A-E82A0F7E4DEF			Low	No	YES	NA		Right		NA	12	2	G2		NA	NA	No	M0	NX	T1a	5180		TUMOR FREE	Normal		NO
887	TCGA-B4-5378-01A					62	82.75.0	Nationwide Children's Hospital	TCGA-B4-5378-F69003	BF0A5804-3CD0-4098-8DA7-056A2DF5C6A6	TCGA-B4-5378		22	24	NA	NA	0	NA	NA	Normal	E3055773-69BF-4ED9-ADC7-49BADAB56F1D	Scheduled Follow-up Submission		Low	No	YES	NA	Normal	Right	YES	NA	12	12	G2		NA	NA	No	M0	N0	T1	5378			Normal	NO	NO		NO
888	TCGA-B2-5635-01A					74	90.68.0	Nationwide Children's Hospital	TCGA-B2-5635-F13445	efe3413a-0070-4170-b678-95822bdde437	TCGA-B2-5635		22	28	NA	NA	0	NA	NA		A4B19949-C36C-4747-96F6-34BDEBFA2710			Normal	No	YES	NA		Right		NA	12	6	G2		NA	NA	Yes	M0	NX	T1a	5635		TUMOR FREE	Low		NO
889	TCGA-B2-5635-01B					74	90.68.0	Nationwide Children's Hospital	TCGA-B2-5635-F13445	efe3413a-0070-4170-b678-95822bdde437	TCGA-B2-5635		22	28	NA	NA	0	NA	NA		A4B19949-C36C-4747-96F6-34BDEBFA2710			Normal	No	YES	NA		Right		NA	12	6	G2		NA	NA	Yes	M0	NX	T1a	5635		TUMOR FREE	Low		NO
890	TCGA-B2-5635-11A					74	90.68.0	Nationwide Children's Hospital	TCGA-B2-5635-F13445	efe3413a-0070-4170-b678-95822bdde437	TCGA-B2-5635		22	28	NA	NA	0	NA	NA		A4B19949-C36C-4747-96F6-34BDEBFA2710			Normal	No	YES	NA		Right		NA	12	6	G2		NA	NA	Yes	M0	NX	T1a	5635		TUMOR FREE	Low		NO
891	TCGA-B0-4824-01A					49	63.79.0	Nationwide Children's Hospital	TCGA-B0-4824-F20712	e7f5dfb8-8572-48a5-810e-1e8714d777e2	TCGA-B0-4824		22	19	NA	NA	0	NA	NA		3F833AAD-DBC0-4516-BFDF-033464662C4D	Scheduled Follow-up Submission		Low	No	YES	NA		Left		NA	12	1	G3		NA	NA	No	M0	N0	T1a	4824		TUMOR FREE	Normal		NO
892	TCGA-B0-4824-11A					49	63.79.0	Nationwide Children's Hospital	TCGA-B0-4824-F20712	e7f5dfb8-8572-48a5-810e-1e8714d777e2	TCGA-B0-4824		22	19	NA	NA	0	NA	NA		3F833AAD-DBC0-4516-BFDF-033464662C4D	Scheduled Follow-up Submission		Low	No	YES	NA		Left		NA	12	1	G3		NA	NA	No	M0	N0	T1a	4824		TUMOR FREE	Normal		NO
893	TCGA-B8-A54H-01A					69	340.41.0	Nationwide Children's Hospital	TCGA-B8-A54H-F57564	96F4713D-7D04-4D72-B162-1D227F09063C	TCGA-B8-A54H	M0	22	17	NA	NA	0	NA	NA		DEBB8651-9059-43E0-8CD8-929171A272DC	Scheduled Follow-up Submission			No	YES	NA		Left	YES	2	12	3	G3		0	NA	Yes, History of Synchronous/Bilateral Malignancy	MX	N0	T2a	A54H					YES
894	TCGA-B0-4706-01A					61	82.75.0	Nationwide Children's Hospital	TCGA-B0-4706-F20197	9069d2b1-05ff-4ac1-b4e7-2d7b9e1a27cf	TCGA-B0-4706		22	6	NA	NA	0	NA	NA		C6C5F0BA-6F43-480B-BB99-075075CDFD5A	Scheduled Follow-up Submission		Low	No	YES	NA		Left		NA	12	1	G4		NA	NA	No	M0	NX	T3a	4706		TUMOR FREE	Low		NO
895	TCGA-B0-4706-11A					61	82.75.0	Nationwide Children's Hospital	TCGA-B0-4706-F20197	9069d2b1-05ff-4ac1-b4e7-2d7b9e1a27cf	TCGA-B0-4706		22	6	NA	NA	0	NA	NA		C6C5F0BA-6F43-480B-BB99-075075CDFD5A	Scheduled Follow-up Submission		Low	No	YES	NA		Left		NA	12	1	G4		NA	NA	No	M0	NX	T3a	4706		TUMOR FREE	Low		NO
896	TCGA-B0-4700-01A					60	90.68.0	Nationwide Children's Hospital	TCGA-B0-4700-F20184	f28b8d95-3e1b-45ec-be42-3f88eed1e115	TCGA-B0-4700		22	6	NA	NA	0	NA	NA		2123016E-F7EA-41CA-9973-E92EE30F19A1	Scheduled Follow-up Submission		Low	No	YES	NA		Right		NA	12	1	G4		NA	NA	No	M1	NX	T4	4700	At Recurrence/Progression Of Disease	WITH TUMOR	Normal		NO
897	TCGA-B0-4700-11A					60	90.68.0	Nationwide Children's Hospital	TCGA-B0-4700-F20184	f28b8d95-3e1b-45ec-be42-3f88eed1e115	TCGA-B0-4700		22	6	NA	NA	0	NA	NA		2123016E-F7EA-41CA-9973-E92EE30F19A1	Scheduled Follow-up Submission		Low	No	YES	NA		Right		NA	12	1	G4		NA	NA	No	M1	NX	T4	4700	At Recurrence/Progression Of Disease	WITH TUMOR	Normal		NO
898	TCGA-CJ-5672-01A					84	90.68.0	Nationwide Children's Hospital	TCGA-CJ-5672-F10755	fd0610d1-ea7b-4b9c-95d6-5b9538e6d605	TCGA-CJ-5672		22	26	NA	NA	0	NA	NA		431E5DBA-DE9A-442C-A25F-52F62F854A2B			Normal	No	YES	NA	Normal	Left		NA	12	4	G3		NA	NA	No	M0	NX	T1a	5672		TUMOR FREE	Normal		NO
899	TCGA-CJ-5672-11A					84	90.68.0	Nationwide Children's Hospital	TCGA-CJ-5672-F10755	fd0610d1-ea7b-4b9c-95d6-5b9538e6d605	TCGA-CJ-5672		22	26	NA	NA	0	NA	NA		431E5DBA-DE9A-442C-A25F-52F62F854A2B			Normal	No	YES	NA	Normal	Left		NA	12	4	G3		NA	NA	No	M0	NX	T1a	5672		TUMOR FREE	Normal		NO
900	TCGA-BP-5196-01A					53	70.72.0	Nationwide Children's Hospital	TCGA-BP-5196-F8142	5a9047bd-9344-4056-9ade-cad660c79daf	TCGA-BP-5196		22	23	NA	NA	0	NA	NA		BB338A38-0248-4F61-9E0D-6BDFCDB7E878			Low	No	YES	NA		Left		NA	12	2	G2		NA	NA	No	M0	NX	T1a	5196		TUMOR FREE	Normal		NO
901	TCGA-BP-5196-11A					53	70.72.0	Nationwide Children's Hospital	TCGA-BP-5196-F8142	5a9047bd-9344-4056-9ade-cad660c79daf	TCGA-BP-5196		22	23	NA	NA	0	NA	NA		BB338A38-0248-4F61-9E0D-6BDFCDB7E878			Low	No	YES	NA		Left		NA	12	2	G2		NA	NA	No	M0	NX	T1a	5196		TUMOR FREE	Normal		NO
902	TCGA-B0-4718-01A					57	63.79.0	Nationwide Children's Hospital	TCGA-B0-4718-F20524	afc81b9d-dbdf-4165-a3cf-810560dba168	TCGA-B0-4718		22	16	NA	NA	0	NA	NA		86C6039C-923B-4D4C-9FC2-ABB141B00402	Scheduled Follow-up Submission		Low	No	YES	NA		Left		NA	12	1	G2		NA	NA	No	M0	NX	T3a	4718		WITH TUMOR	Normal		NO
903	TCGA-B0-4718-11A					57	63.79.0	Nationwide Children's Hospital	TCGA-B0-4718-F20524	afc81b9d-dbdf-4165-a3cf-810560dba168	TCGA-B0-4718		22	16	NA	NA	0	NA	NA		86C6039C-923B-4D4C-9FC2-ABB141B00402	Scheduled Follow-up Submission		Low	No	YES	NA		Left		NA	12	1	G2		NA	NA	No	M0	NX	T3a	4718		WITH TUMOR	Normal		NO
904	TCGA-BP-4338-01A	YES	NO	NO	NO	43	64.72.0	Nationwide Children's Hospital	TCGA-BP-4338-F11001	72e16ff6-a505-4de6-b0d3-7fa9e42313d8	TCGA-BP-4338		22	2	NA	NA	0	1757	NA		E4808241-8BD3-439A-AD14-D35813C2F0DE			Low	No	YES	NA		Left		NA	12	5	G3		NA	NA	No	M0	N0	T1b	4338		WITH TUMOR	Normal		NO
905	TCGA-BP-4338-11A	YES	NO	NO	NO	43	64.72.0	Nationwide Children's Hospital	TCGA-BP-4338-F11001	72e16ff6-a505-4de6-b0d3-7fa9e42313d8	TCGA-BP-4338		22	2	NA	NA	0	1757	NA		E4808241-8BD3-439A-AD14-D35813C2F0DE			Low	No	YES	NA		Left		NA	12	5	G3		NA	NA	No	M0	N0	T1b	4338		WITH TUMOR	Normal		NO
906	TCGA-B0-5096-01A					72	68.74.0	Nationwide Children's Hospital	TCGA-B0-5096-F31514	9e33874a-3cad-406f-bc5a-926086d0d66f	TCGA-B0-5096		22	4	NA	NA	0	NA	NA		D87CD84A-428D-4A92-88A4-CA561F4F43A1			Normal	No	YES	NA		Left		1	12	5	GX		1	NA	No	M0	N1	T3a	5096		TUMOR FREE	Normal		YES
907	TCGA-B0-5096-11A					72	68.74.0	Nationwide Children's Hospital	TCGA-B0-5096-F31514	9e33874a-3cad-406f-bc5a-926086d0d66f	TCGA-B0-5096		22	4	NA	NA	0	NA	NA		D87CD84A-428D-4A92-88A4-CA561F4F43A1			Normal	No	YES	NA		Left		1	12	5	GX		1	NA	No	M0	N1	T3a	5096		TUMOR FREE	Normal		YES
908	TCGA-B0-5701-01A	YES	NO	YES		65	90.68.0	Nationwide Children's Hospital	TCGA-B0-5701-F31904	45c2451b-d6cc-4f09-880d-b219a93f0640	TCGA-B0-5701		22	10	255	NA	0	224	NA		FADF7515-EA2C-42AE-884C-E4EB83F24C56			Normal	No	YES	NA		Left		4	12	5	G4		0	NA	No	M0	N0	T3b	5701		WITH TUMOR	Normal		YES
909	TCGA-B0-5701-11A	YES	NO	YES		65	90.68.0	Nationwide Children's Hospital	TCGA-B0-5701-F31904	45c2451b-d6cc-4f09-880d-b219a93f0640	TCGA-B0-5701		22	10	255	NA	0	224	NA		FADF7515-EA2C-42AE-884C-E4EB83F24C56			Normal	No	YES	NA		Left		4	12	5	G4		0	NA	No	M0	N0	T3b	5701		WITH TUMOR	Normal		YES
910	TCGA-AK-3426-01A	YES	YES			37	50.77.0	Nationwide Children's Hospital	TCGA-AK-3426-F4310	de84fc18-6bef-4077-bc9d-b0d66dcd6532	TCGA-AK-3426		22	10	NA	NA	0	256	NA		BE0EB10E-2422-4E35-A495-CA6A44E784B9			Low	No	YES	0		Right		10	12	11	G3		3	NA	No	M0	N1	T3a	3426			Normal		YES
911	TCGA-CZ-4864-01A	NO	NO	NO	NO	86	82.75.0	Nationwide Children's Hospital	TCGA-CZ-4864-F7746	0ca3444d-2155-45e6-8e14-214498254bec	TCGA-CZ-4864		22	14	NA	NA	0	NA	NA		18800994-D45A-43FB-B044-CED8B51CCA42			Low	No	YES	NA		Left		NA	12	2	G3		NA	NA	No	M0	N0	T2	4864	Other	TUMOR FREE	Low		NO
912	TCGA-CZ-4864-11A	NO	NO	NO	NO	86	82.75.0	Nationwide Children's Hospital	TCGA-CZ-4864-F7746	0ca3444d-2155-45e6-8e14-214498254bec	TCGA-CZ-4864		22	14	NA	NA	0	NA	NA		18800994-D45A-43FB-B044-CED8B51CCA42			Low	No	YES	NA		Left		NA	12	2	G3		NA	NA	No	M0	N0	T2	4864	Other	TUMOR FREE	Low		NO
913	TCGA-BP-4159-01A			NO		70	64.72.0	Nationwide Children's Hospital	TCGA-BP-4159-F9416	d654c68c-bdc5-48d0-a758-e52be179820e	TCGA-BP-4159		22	23	NA	NA	0	2352	NA		3340E1B7-2DB2-4E27-9088-8E19D9D032D7			Normal	No	YES	NA		Right		NA	12	3	G2		0	NA	No	M0	N0	T1b	4159		WITH TUMOR	Normal		YES
914	TCGA-BP-4159-11A			NO		70	64.72.0	Nationwide Children's Hospital	TCGA-BP-4159-F9416	d654c68c-bdc5-48d0-a758-e52be179820e	TCGA-BP-4159		22	23	NA	NA	0	2352	NA		3340E1B7-2DB2-4E27-9088-8E19D9D032D7			Normal	No	YES	NA		Right		NA	12	3	G2		0	NA	No	M0	N0	T1b	4159		WITH TUMOR	Normal		YES
915	TCGA-G6-A8L6-01A	NO	NO		NO	55	387.37.0	Nationwide Children's Hospital	TCGA-G6-A8L6-F67536	1D985693-64F2-4394-BAAA-6B3C5D5B679B	TCGA-G6-A8L6	M1	22	6	NA	NA	0	304	0		B7DA85FB-05E6-4194-A150-747D6AAADBD5	Scheduled Follow-up Submission	Progressive Disease	Normal	No	YES	90		Left	NO	NA	12	11	G3	YES	NA	NA	No	MX	NX	T2a	A8L6		WITH TUMOR	Elevated	YES	NO	Progressive Disease	NO
916	TCGA-BP-4176-01A					64	64.72.0	Nationwide Children's Hospital	TCGA-BP-4176-F7663	42a1c76a-98aa-4085-ad04-ebb76904cb90	TCGA-BP-4176		22	11	NA	NA	0	NA	NA		BBFA9C54-EDCA-4BFA-81AC-43277E6EF0DE			Normal	No	YES	NA		Right		NA	12	2	G2		NA	NA	No	M0	NX	T1b	4176		TUMOR FREE	Normal		NO
917	TCGA-BP-4176-11A					64	64.72.0	Nationwide Children's Hospital	TCGA-BP-4176-F7663	42a1c76a-98aa-4085-ad04-ebb76904cb90	TCGA-BP-4176		22	11	NA	NA	0	NA	NA		BBFA9C54-EDCA-4BFA-81AC-43277E6EF0DE			Normal	No	YES	NA		Right		NA	12	2	G2		NA	NA	No	M0	NX	T1b	4176		TUMOR FREE	Normal		NO
918	TCGA-BP-5187-01A					54	70.72.0	Nationwide Children's Hospital	TCGA-BP-5187-F8068	c9c6d9a1-06d0-41ed-887f-78630e1a97d0	TCGA-BP-5187		22	22	NA	NA	0	NA	NA		75D914A2-0794-4D37-9B5D-83791DDDC792			Low	No	YES	NA		Right		NA	12	2	G2		NA	NA	No	M0	NX	T1a	5187		TUMOR FREE	Normal		NO
919	TCGA-BP-5187-11A					54	70.72.0	Nationwide Children's Hospital	TCGA-BP-5187-F8068	c9c6d9a1-06d0-41ed-887f-78630e1a97d0	TCGA-BP-5187		22	22	NA	NA	0	NA	NA		75D914A2-0794-4D37-9B5D-83791DDDC792			Low	No	YES	NA		Right		NA	12	2	G2		NA	NA	No	M0	NX	T1a	5187		TUMOR FREE	Normal		NO
920	TCGA-B8-5165-01A					43	68.74.0	Nationwide Children's Hospital	TCGA-B8-5165-F3360	e23c16e1-7435-4a9a-b80b-b669c577ce6b	TCGA-B8-5165		22	16	NA	NA	0	NA	NA		062D5D78-8587-4E3B-90AD-6CE621FE8492			Low	No	YES	NA		Right		NA	12	11	G2		NA	NA	No	M0	N0	T1a	5165		TUMOR FREE	Normal		NO
921	TCGA-B8-4154-01A					73	50.77.0	Nationwide Children's Hospital	TCGA-B8-4154-F3289	f8070764-f588-4604-9904-b1aea811fb98	TCGA-B8-4154		22	11	NA	NA	0	NA	NA		CF0D8B11-6614-487C-9D6F-5BF72D3EA5E9			Normal	No	YES	NA	Normal	Left		NA	12	11	G2		NA	NA	No	M0	N0	T1a	4154		TUMOR FREE	Normal		NO
922	TCGA-B8-4154-11A					73	50.77.0	Nationwide Children's Hospital	TCGA-B8-4154-F3289	f8070764-f588-4604-9904-b1aea811fb98	TCGA-B8-4154		22	11	NA	NA	0	NA	NA		CF0D8B11-6614-487C-9D6F-5BF72D3EA5E9			Normal	No	YES	NA	Normal	Left		NA	12	11	G2		NA	NA	No	M0	N0	T1a	4154		TUMOR FREE	Normal		NO
923	TCGA-CW-5591-01A	YES	YES	NO	YES	56	90.68.0	Nationwide Children's Hospital	TCGA-CW-5591-F8617	4518bca3-3906-4b43-8e80-24686ec43c99	TCGA-CW-5591		22	1	NA	0	0	NA	NA		811F8463-1514-4B51-89A4-0E9916ED3140				No	YES	NA		Right		2	12	3	G2		0	NA	No	M1	N0	T3a	5591		WITH TUMOR			YES
924	TCGA-CW-5591-11A	YES	YES	NO	YES	56	90.68.0	Nationwide Children's Hospital	TCGA-CW-5591-F8617	4518bca3-3906-4b43-8e80-24686ec43c99	TCGA-CW-5591		22	1	NA	0	0	NA	NA		811F8463-1514-4B51-89A4-0E9916ED3140				No	YES	NA		Right		2	12	3	G2		0	NA	No	M1	N0	T3a	5591		WITH TUMOR			YES
925	TCGA-CW-6097-01A					32	105.71.0	Nationwide Children's Hospital	TCGA-CW-6097-F12248	0e015f12-b64e-44ef-af15-bf22455329c0	TCGA-CW-6097		22	26	NA	NA	0	457	NA		4E7F6263-9CAB-425D-B778-B664938959FC				No	YES	NA		Left		NA	12	5	G4		NA	NA	No	M0	NX	T3a	6097		WITH TUMOR			NO
926	TCGA-CW-6097-11A					32	105.71.0	Nationwide Children's Hospital	TCGA-CW-6097-F12248	0e015f12-b64e-44ef-af15-bf22455329c0	TCGA-CW-6097		22	26	NA	NA	0	457	NA		4E7F6263-9CAB-425D-B778-B664938959FC				No	YES	NA		Left		NA	12	5	G4		NA	NA	No	M0	NX	T3a	6097		WITH TUMOR			NO
927	TCGA-BP-4798-01A	NO	NO	NO	NO	74	65.72.0	Nationwide Children's Hospital	TCGA-BP-4798-F11394	992c15e7-f32e-4564-abef-c70af72850b7	TCGA-BP-4798		22	9	NA	NA	0	NA	NA		49B05307-94BC-4DA4-81EC-412DB9F2A8B9			Low	No	YES	NA		Left		30	12	5	G4		0	NA	No	M1	N0	T3b	4798		WITH TUMOR	Elevated		YES
928	TCGA-BP-4798-11A	NO	NO	NO	NO	74	65.72.0	Nationwide Children's Hospital	TCGA-BP-4798-F11394	992c15e7-f32e-4564-abef-c70af72850b7	TCGA-BP-4798		22	9	NA	NA	0	NA	NA		49B05307-94BC-4DA4-81EC-412DB9F2A8B9			Low	No	YES	NA		Left		30	12	5	G4		0	NA	No	M1	N0	T3b	4798		WITH TUMOR	Elevated		YES
929	TCGA-A3-3317-01A	YES	NO	NO	NO	67	32.77.0	Nationwide Children's Hospital	TCGA-A3-3317-F461	e9e0f883-4e60-40b9-849a-6ecc032e8658	TCGA-A3-3317		22	22	NA	NA	0	560	NA		3682A43B-48B9-45D9-8AF4-27B1265E215C				No	YES	NA		Left		NA	12	4	G2		NA	NA	No	M0	N0	T2	3317		WITH TUMOR			NO
930	TCGA-A3-3317-11A	YES	NO	NO	NO	67	32.77.0	Nationwide Children's Hospital	TCGA-A3-3317-F461	e9e0f883-4e60-40b9-849a-6ecc032e8658	TCGA-A3-3317		22	22	NA	NA	0	560	NA		3682A43B-48B9-45D9-8AF4-27B1265E215C				No	YES	NA		Left		NA	12	4	G2		NA	NA	No	M0	N0	T2	3317		WITH TUMOR			NO
931	TCGA-BP-4763-01A					79	64.72.0	Nationwide Children's Hospital	TCGA-BP-4763-F7801	14d33492-931f-4765-8157-35d0ccd9025c	TCGA-BP-4763		22	15	NA	NA	0	NA	NA		A438311A-D61E-405D-B1E7-44C123149988			Low	No	YES	NA		Right		NA	12	2	G2		NA	NA	No	M0	NX	T1a	4763		TUMOR FREE	Normal		NO
932	TCGA-BP-4763-11A					79	64.72.0	Nationwide Children's Hospital	TCGA-BP-4763-F7801	14d33492-931f-4765-8157-35d0ccd9025c	TCGA-BP-4763		22	15	NA	NA	0	NA	NA		A438311A-D61E-405D-B1E7-44C123149988			Low	No	YES	NA		Right		NA	12	2	G2		NA	NA	No	M0	NX	T1a	4763		TUMOR FREE	Normal		NO
933	TCGA-A3-3367-01A					72	68.74.0	Nationwide Children's Hospital	TCGA-A3-3367-F42805	028AF491-5CB6-45EF-A05E-CB7CEA83A27C	TCGA-A3-3367		22	30	NA	NA	0	NA	NA		9141A95E-2CBB-4FE7-9BF4-AEDBECC31E21	Scheduled Follow-up Submission	Complete Remission/Response		No	YES	NA		Left	NO	NA	12	4	G3	NO	NA	NA	No	M0	N0	T1b	3367		TUMOR FREE		NO	NO	Complete Remission/Response	NO
934	TCGA-A3-3367-11A					72	68.74.0	Nationwide Children's Hospital	TCGA-A3-3367-F42805	028AF491-5CB6-45EF-A05E-CB7CEA83A27C	TCGA-A3-3367		22	30	NA	NA	0	NA	NA		9141A95E-2CBB-4FE7-9BF4-AEDBECC31E21	Scheduled Follow-up Submission	Complete Remission/Response		No	YES	NA		Left	NO	NA	12	4	G3	NO	NA	NA	No	M0	N0	T1b	3367		TUMOR FREE		NO	NO	Complete Remission/Response	NO
935	TCGA-AK-3428-01A					62	63.79.0	Nationwide Children's Hospital	TCGA-AK-3428-F4316	ba1ee5d3-3838-4e87-8a2e-b26c26cdd7d3	TCGA-AK-3428		22	10	NA	NA	0	NA	NA		FBD31E2D-3E62-49CB-84E5-17BA123479F4			Low	No	YES	NA		Left		4	12	11	G2		0	NA	No	M0	N0	T3b	3428		TUMOR FREE	Normal		YES
936	TCGA-CJ-4876-01A	NO	NO			57	65.72.0	Nationwide Children's Hospital	TCGA-CJ-4876-F6647	31036e08-bf14-4456-8fc0-828fde4bde4b	TCGA-CJ-4876		22	24	NA	NA	0	NA	NA		1075C3F8-F709-4B70-AC31-D7F303F59957			Low	No	YES	NA	Normal	Left		NA	12	1	G3		NA	NA	No	M0	N0	T2b	4876		TUMOR FREE	Low		NO
937	TCGA-CJ-4876-11A	NO	NO			57	65.72.0	Nationwide Children's Hospital	TCGA-CJ-4876-F6647	31036e08-bf14-4456-8fc0-828fde4bde4b	TCGA-CJ-4876		22	24	NA	NA	0	NA	NA		1075C3F8-F709-4B70-AC31-D7F303F59957			Low	No	YES	NA	Normal	Left		NA	12	1	G3		NA	NA	No	M0	N0	T2b	4876		TUMOR FREE	Low		NO
938	TCGA-B0-4841-01A	YES	YES		NO	63	63.79.0	Nationwide Children's Hospital	TCGA-B0-4841-F20783	99b1c8ab-298f-426f-825d-0ea90527417e	TCGA-B0-4841		22	20	NA	NA	0	108	NA		07D2CEF3-CC4E-4DF8-AD4E-8AF15ADA435E	Scheduled Follow-up Submission		Low	No	YES	NA		Left		NA	12	1	G3		NA	NA	No	M1	NX	T2	4841		WITH TUMOR	Normal		NO
939	TCGA-B0-4841-11A	YES	YES		NO	63	63.79.0	Nationwide Children's Hospital	TCGA-B0-4841-F20783	99b1c8ab-298f-426f-825d-0ea90527417e	TCGA-B0-4841		22	20	NA	NA	0	108	NA		07D2CEF3-CC4E-4DF8-AD4E-8AF15ADA435E	Scheduled Follow-up Submission		Low	No	YES	NA		Left		NA	12	1	G3		NA	NA	No	M1	NX	T2	4841		WITH TUMOR	Normal		NO
940	TCGA-A3-3362-01A			NO	NO	60	50.77.0	Nationwide Children's Hospital	TCGA-A3-3362-F4921	6a1545a9-a64e-4e9b-a2c3-1ba9cd859fed	TCGA-A3-3362		22	12	NA	NA	0	NA	NA		C9DDA275-024C-4B72-9CC4-EB95D4D75C76				No	YES	NA		Left		NA	12	7	G2		NA	NA	No	M0	N0	T1a	3362		TUMOR FREE			NO
941	TCGA-A3-3362-11A			NO	NO	60	50.77.0	Nationwide Children's Hospital	TCGA-A3-3362-F4921	6a1545a9-a64e-4e9b-a2c3-1ba9cd859fed	TCGA-A3-3362		22	12	NA	NA	0	NA	NA		C9DDA275-024C-4B72-9CC4-EB95D4D75C76				No	YES	NA		Left		NA	12	7	G2		NA	NA	No	M0	N0	T1a	3362		TUMOR FREE			NO
942	TCGA-BP-4326-01A	NO	YES	NO	NO	53	64.72.0	Nationwide Children's Hospital	TCGA-BP-4326-F10872	6fe20f29-554b-4aac-9e01-0530b29f9d79	TCGA-BP-4326		22	28	NA	NA	0	958	NA		F7AEA1DF-38C8-4075-B1CD-F32E4AD7853B			Low	No	YES	NA		Left		3	12	4	G2		0	NA	No	M0	N0	T1b	4326		WITH TUMOR	Elevated		YES
943	TCGA-BP-4326-11A	NO	YES	NO	NO	53	64.72.0	Nationwide Children's Hospital	TCGA-BP-4326-F10872	6fe20f29-554b-4aac-9e01-0530b29f9d79	TCGA-BP-4326		22	28	NA	NA	0	958	NA		F7AEA1DF-38C8-4075-B1CD-F32E4AD7853B			Low	No	YES	NA		Left		3	12	4	G2		0	NA	No	M0	N0	T1b	4326		WITH TUMOR	Elevated		YES
944	TCGA-B8-4622-01A					57	63.79.0	Nationwide Children's Hospital	TCGA-B8-4622-F3295	0cbef774-ae58-461b-9ea8-213e5efd9abd	TCGA-B8-4622		22	11	NA	NA	0	NA	NA		32615A0E-0408-4AE7-91AA-ADBA570ECB28			Low	No	YES	NA		Left		NA	12	11	G3		NA	NA	No	M1	N0	T3a	4622		TUMOR FREE	Normal		NO
945	TCGA-B8-4622-11A					57	63.79.0	Nationwide Children's Hospital	TCGA-B8-4622-F3295	0cbef774-ae58-461b-9ea8-213e5efd9abd	TCGA-B8-4622		22	11	NA	NA	0	NA	NA		32615A0E-0408-4AE7-91AA-ADBA570ECB28			Low	No	YES	NA		Left		NA	12	11	G3		NA	NA	No	M1	N0	T3a	4622		TUMOR FREE	Normal		NO
946	TCGA-CJ-5682-01A			NO	NO	60	90.68.0	Nationwide Children's Hospital	TCGA-CJ-5682-F10764	c6522e95-6492-4e05-9917-d558b40a2415	TCGA-CJ-5682		22	26	NA	NA	0	55	1		19DF5D8A-E7C8-4844-BD23-75EBACF04D56			Normal	No	YES	NA	Normal	Left		NA	12	4	G4		NA	NA	No	M1	NX	T3a	5682	At Recurrence/Progression Of Disease	WITH TUMOR	Normal		NO
947	TCGA-CJ-5682-11A			NO	NO	60	90.68.0	Nationwide Children's Hospital	TCGA-CJ-5682-F10764	c6522e95-6492-4e05-9917-d558b40a2415	TCGA-CJ-5682		22	26	NA	NA	0	55	1		19DF5D8A-E7C8-4844-BD23-75EBACF04D56			Normal	No	YES	NA	Normal	Left		NA	12	4	G4		NA	NA	No	M1	NX	T3a	5682	At Recurrence/Progression Of Disease	WITH TUMOR	Normal		NO
948	TCGA-B8-5546-01A					38	90.68.0	Nationwide Children's Hospital	TCGA-B8-5546-F19921	858b1f64-e3b8-4afc-89ef-f7fe89a49694	TCGA-B8-5546		22	4	NA	NA	0	NA	NA		251C78B4-754C-42CE-9AC6-440C0E014BEC	Scheduled Follow-up Submission		Normal	No	YES	NA	Elevated	Right		NA	12	1	G2		NA	NA	No	M0	N0	T1b	5546		TUMOR FREE	Normal		NO
949	TCGA-B8-5546-11A					38	90.68.0	Nationwide Children's Hospital	TCGA-B8-5546-F19921	858b1f64-e3b8-4afc-89ef-f7fe89a49694	TCGA-B8-5546		22	4	NA	NA	0	NA	NA		251C78B4-754C-42CE-9AC6-440C0E014BEC	Scheduled Follow-up Submission		Normal	No	YES	NA	Elevated	Right		NA	12	1	G2		NA	NA	No	M0	N0	T1b	5546		TUMOR FREE	Normal		NO
950	TCGA-BP-4965-01A					46	69.68.0	Nationwide Children's Hospital	TCGA-BP-4965-F7849	fd33c1a2-7e5e-46b3-b761-ef31dfd0e942	TCGA-BP-4965		22	15	NA	NA	0	NA	NA		F68A3B9E-7587-43D0-A03B-06F21ADCE08F			Normal	Yes	YES	NA		Left		NA	12	2	G2		NA	NA	Yes	M0	NX	T1a	4965		TUMOR FREE	Normal		NO
951	TCGA-BP-4965-11A					46	69.68.0	Nationwide Children's Hospital	TCGA-BP-4965-F7849	fd33c1a2-7e5e-46b3-b761-ef31dfd0e942	TCGA-BP-4965		22	15	NA	NA	0	NA	NA		F68A3B9E-7587-43D0-A03B-06F21ADCE08F			Normal	Yes	YES	NA		Left		NA	12	2	G2		NA	NA	Yes	M0	NX	T1a	4965		TUMOR FREE	Normal		NO
952	TCGA-B0-4834-01A					49	65.72.0	Nationwide Children's Hospital	TCGA-B0-4834-F20777	863296e7-18c9-421a-83ba-0baa347d2a62	TCGA-B0-4834		22	20	NA	NA	0	NA	NA		A45DFA50-F726-473C-9F7E-DC02909DE371	Scheduled Follow-up Submission		Low	No	YES	NA		Right		NA	12	1	G3		NA	NA	No	M0	N0	T1a	4834		TUMOR FREE	Normal		NO
953	TCGA-B0-4834-11A					49	65.72.0	Nationwide Children's Hospital	TCGA-B0-4834-F20777	863296e7-18c9-421a-83ba-0baa347d2a62	TCGA-B0-4834		22	20	NA	NA	0	NA	NA		A45DFA50-F726-473C-9F7E-DC02909DE371	Scheduled Follow-up Submission		Low	No	YES	NA		Right		NA	12	1	G3		NA	NA	No	M0	N0	T1a	4834		TUMOR FREE	Normal		NO
954	TCGA-B8-A54I-01A					48	340.41.0	Nationwide Children's Hospital	TCGA-B8-A54I-F57566	4E5091AB-2FA4-4854-AD46-7B39217B73B6	TCGA-B8-A54I	M0	22	17	NA	NA	0	NA	NA		8BD715B1-1902-4D56-B904-D5A6514EC0FD	Scheduled Follow-up Submission			No	YES	NA		Left	YES	NA	12	3	G3		NA	NA	No	MX	NX	T1b	A54I		TUMOR FREE			NO
955	TCGA-B8-5164-01A					65	68.74.0	Nationwide Children's Hospital	TCGA-B8-5164-F3358	634b9ded-d7fb-4b7e-8bfa-f78b8fa1e1d8	TCGA-B8-5164		22	16	NA	NA	0	NA	NA		E4BDDBA4-84DE-4E2B-983B-868B06E3873B				No	YES	NA		Right		NA	12	11	G3		NA	40	No	M0	N0	T3a	5164		TUMOR FREE			NO
956	TCGA-BP-4170-01A					72	64.72.0	Nationwide Children's Hospital	TCGA-BP-4170-F7655	d2f1f904-7454-48a4-bc69-25435ef8de58	TCGA-BP-4170		22	11	NA	NA	0	NA	NA		7FDFC042-1320-4DCE-9F97-2C83F5161568			Low	No	YES	NA		Left		13	12	2	G2		0	NA	No	M0	N0	T1b	4170		TUMOR FREE	Normal		YES
957	TCGA-BP-4170-11A					72	64.72.0	Nationwide Children's Hospital	TCGA-BP-4170-F7655	d2f1f904-7454-48a4-bc69-25435ef8de58	TCGA-BP-4170		22	11	NA	NA	0	NA	NA		7FDFC042-1320-4DCE-9F97-2C83F5161568			Low	No	YES	NA		Left		13	12	2	G2		0	NA	No	M0	N0	T1b	4170		TUMOR FREE	Normal		YES
958	TCGA-B0-4852-01A			NO	YES	78	82.75.0	Nationwide Children's Hospital	TCGA-B0-4852-F20538	06a97cc5-b51d-4877-8ec9-82f55202b172	TCGA-B0-4852		22	16	NA	860	0	860	NA		3B3DABB3-CA2E-4AB5-B415-6D8F7C5B585B	Scheduled Follow-up Submission		Low	No	YES	NA		Left		NA	12	1	G2		NA	NA	No	M0	N0	T2	4852	At Recurrence/Progression Of Disease	WITH TUMOR	Elevated		NO
959	TCGA-B0-4852-11A			NO	YES	78	82.75.0	Nationwide Children's Hospital	TCGA-B0-4852-F20538	06a97cc5-b51d-4877-8ec9-82f55202b172	TCGA-B0-4852		22	16	NA	860	0	860	NA		3B3DABB3-CA2E-4AB5-B415-6D8F7C5B585B	Scheduled Follow-up Submission		Low	No	YES	NA		Left		NA	12	1	G2		NA	NA	No	M0	N0	T2	4852	At Recurrence/Progression Of Disease	WITH TUMOR	Elevated		NO
960	TCGA-CZ-4860-01A	YES	NO	NO	NO	60	65.72.0	Nationwide Children's Hospital	TCGA-CZ-4860-F7723	8de177c9-74d7-4d38-a7b9-4dcd1ed110d2	TCGA-CZ-4860		22	14	NA	NA	0	NA	NA		60AAD00D-BDBF-4066-BB0F-EDC1C2F82CB3			Low	No	YES	NA		Right		NA	12	2	G4		NA	NA	No	M1	NX	T4	4860	Post Secondary Therapy	WITH TUMOR	Normal		NO
961	TCGA-CZ-4860-11A	YES	NO	NO	NO	60	65.72.0	Nationwide Children's Hospital	TCGA-CZ-4860-F7723	8de177c9-74d7-4d38-a7b9-4dcd1ed110d2	TCGA-CZ-4860		22	14	NA	NA	0	NA	NA		60AAD00D-BDBF-4066-BB0F-EDC1C2F82CB3			Low	No	YES	NA		Right		NA	12	2	G4		NA	NA	No	M1	NX	T4	4860	Post Secondary Therapy	WITH TUMOR	Normal		NO
962	TCGA-CZ-5460-01A					55	82.75.0	Nationwide Children's Hospital	TCGA-CZ-5460-F9027	0fb4e3ae-645e-4e0f-a465-da1387dbd8f3	TCGA-CZ-5460		22	11	NA	NA	0	NA	NA		D73718FA-EC3F-4A75-BFC1-B66B7226DB9A			Low	No	YES	NA		Right		NA	12	3	G2		NA	NA	No	M1	NX	T3b	5460		WITH TUMOR	Normal		NO
963	TCGA-CZ-5460-11A					55	82.75.0	Nationwide Children's Hospital	TCGA-CZ-5460-F9027	0fb4e3ae-645e-4e0f-a465-da1387dbd8f3	TCGA-CZ-5460		22	11	NA	NA	0	NA	NA		D73718FA-EC3F-4A75-BFC1-B66B7226DB9A			Low	No	YES	NA		Right		NA	12	3	G2		NA	NA	No	M1	NX	T3b	5460		WITH TUMOR	Normal		NO
964	TCGA-CJ-4887-01A	YES	NO	NO	NO	48	65.72.0	Nationwide Children's Hospital	TCGA-CJ-4887-F6888	2d171fe3-68cf-4f5c-b6b8-933ee9e2ad91	TCGA-CJ-4887		22	28	NA	NA	0	322	0		9FD032A9-B6D6-4E0A-8779-12E83CFDF4FB			Normal	No	YES	NA	Normal	Right		NA	12	1	G3		NA	NA	No	M1	NX	T3a	4887	At Recurrence/Progression Of Disease	WITH TUMOR	Normal		NO
965	TCGA-CJ-4887-11A	YES	NO	NO	NO	48	65.72.0	Nationwide Children's Hospital	TCGA-CJ-4887-F6888	2d171fe3-68cf-4f5c-b6b8-933ee9e2ad91	TCGA-CJ-4887		22	28	NA	NA	0	322	0		9FD032A9-B6D6-4E0A-8779-12E83CFDF4FB			Normal	No	YES	NA	Normal	Right		NA	12	1	G3		NA	NA	No	M1	NX	T3a	4887	At Recurrence/Progression Of Disease	WITH TUMOR	Normal		NO
966	TCGA-AK-3444-01A					80	32.77.0	Nationwide Children's Hospital	TCGA-AK-3444-F551	bb0de01f-2268-472f-8099-3dc26f016d02	TCGA-AK-3444		22	16	NA	NA	0	NA	NA		39C58017-E9CF-46B6-99E1-1192F6EF27D0				No	YES	NA		Left		NA	12	6	G2		NA	NA	No	M0	NX	T1b	3444		TUMOR FREE
967	TCGA-A3-3326-01A					47	32.77.0	Nationwide Children's Hospital	TCGA-A3-3326-F482	71370698-d728-4f8d-a913-67ebacfcf91e	TCGA-A3-3326		22	11	NA	NA	0	NA	NA		950DBF0A-6B7C-4794-BCFC-37471F5F82C2				No	YES	NA		Right		NA	12	5	G1		NA	NA	No	M0	NX	T1a	3326		TUMOR FREE			NO
968	TCGA-A3-3326-11A					47	32.77.0	Nationwide Children's Hospital	TCGA-A3-3326-F482	71370698-d728-4f8d-a913-67ebacfcf91e	TCGA-A3-3326		22	11	NA	NA	0	NA	NA		950DBF0A-6B7C-4794-BCFC-37471F5F82C2				No	YES	NA		Right		NA	12	5	G1		NA	NA	No	M0	NX	T1a	3326		TUMOR FREE			NO
969	TCGA-BP-4331-01A					52	64.72.0	Nationwide Children's Hospital	TCGA-BP-4331-F9694	aefed57f-33ee-4792-8855-fca6bfadaca7	TCGA-BP-4331		22	30	NA	NA	0	NA	NA		EF57FD4C-B69B-482D-8A2C-28BAE18F91DC			Low	No	YES	NA		Left		NA	12	3	G2		NA	NA	Yes	M0	N0	T1a	4331		TUMOR FREE	Low		NO
970	TCGA-BP-4331-11A					52	64.72.0	Nationwide Children's Hospital	TCGA-BP-4331-F9694	aefed57f-33ee-4792-8855-fca6bfadaca7	TCGA-BP-4331		22	30	NA	NA	0	NA	NA		EF57FD4C-B69B-482D-8A2C-28BAE18F91DC			Low	No	YES	NA		Left		NA	12	3	G2		NA	NA	Yes	M0	N0	T1a	4331		TUMOR FREE	Low		NO
971	TCGA-CZ-5988-01A	NO	NO	NO	NO	38	105.71.0	Nationwide Children's Hospital	TCGA-CZ-5988-F11196	3488bdd0-036a-47d3-8d43-2bdf365ed2c8	TCGA-CZ-5988		22	4	NA	NA	0	NA	NA		09B19160-A860-47C6-8AB6-CB46078E5EA3			Low	No	YES	NA		Right		NA	12	5	G2		NA	NA	No	M0	N0	T1b	5988		TUMOR FREE	Normal		NO
972	TCGA-CZ-5988-11A	NO	NO	NO	NO	38	105.71.0	Nationwide Children's Hospital	TCGA-CZ-5988-F11196	3488bdd0-036a-47d3-8d43-2bdf365ed2c8	TCGA-CZ-5988		22	4	NA	NA	0	NA	NA		09B19160-A860-47C6-8AB6-CB46078E5EA3			Low	No	YES	NA		Right		NA	12	5	G2		NA	NA	No	M0	N0	T1b	5988		TUMOR FREE	Normal		NO
973	TCGA-BP-4758-01A					40	64.72.0	Nationwide Children's Hospital	TCGA-BP-4758-F7798	4141acc4-0622-47f2-a276-6f112a4333be	TCGA-BP-4758		22	15	NA	NA	0	NA	NA		39903A51-830E-4821-B663-901A3754BCE9			Low	No	YES	NA		Right		NA	12	2	G2		NA	NA	No	M0	NX	T1a	4758		TUMOR FREE	Normal		NO
974	TCGA-BP-4758-11A					40	64.72.0	Nationwide Children's Hospital	TCGA-BP-4758-F7798	4141acc4-0622-47f2-a276-6f112a4333be	TCGA-BP-4758		22	15	NA	NA	0	NA	NA		39903A51-830E-4821-B663-901A3754BCE9			Low	No	YES	NA		Right		NA	12	2	G2		NA	NA	No	M0	NX	T1a	4758		TUMOR FREE	Normal		NO
975	TCGA-B0-4694-01A			NO		72	63.79.0	Nationwide Children's Hospital	TCGA-B0-4694-F19966	351ac683-f48c-4caf-b22a-d1e361b7cba3	TCGA-B0-4694		22	5	NA	NA	0	NA	NA		F555FE25-F27E-4665-B8EE-69BB7A944CCD	Scheduled Follow-up Submission		Low	No	YES	NA		Left		NA	12	1	G4		NA	NA	No	M0	NX	T3b	4694		TUMOR FREE	Low		NO
976	TCGA-B0-4694-11A			NO		72	63.79.0	Nationwide Children's Hospital	TCGA-B0-4694-F19966	351ac683-f48c-4caf-b22a-d1e361b7cba3	TCGA-B0-4694		22	5	NA	NA	0	NA	NA		F555FE25-F27E-4665-B8EE-69BB7A944CCD	Scheduled Follow-up Submission		Low	No	YES	NA		Left		NA	12	1	G4		NA	NA	No	M0	NX	T3b	4694		TUMOR FREE	Low		NO
977	TCGA-BP-4167-01A					59	50.77.0	Nationwide Children's Hospital	TCGA-BP-4167-F7651	e299ecf4-acb9-4f8e-8c87-89bc9ef3e3af	TCGA-BP-4167		22	11	NA	NA	0	NA	NA		E6DDED2F-8F19-460A-AE94-AFF05AB28B72			Low	No	YES	NA		Right		NA	12	2	G2		NA	NA	No	M0	NX	T3a	4167		TUMOR FREE	Normal		NO
978	TCGA-BP-4167-11A					59	50.77.0	Nationwide Children's Hospital	TCGA-BP-4167-F7651	e299ecf4-acb9-4f8e-8c87-89bc9ef3e3af	TCGA-BP-4167		22	11	NA	NA	0	NA	NA		E6DDED2F-8F19-460A-AE94-AFF05AB28B72			Low	No	YES	NA		Right		NA	12	2	G2		NA	NA	No	M0	NX	T3a	4167		TUMOR FREE	Normal		NO
979	TCGA-CZ-4861-01A	NO	NO	NO	NO	63	65.72.0	Nationwide Children's Hospital	TCGA-CZ-4861-F7730	a4d9d858-b10e-4aeb-b269-b838087a94b7	TCGA-CZ-4861		22	14	NA	NA	0	NA	NA		D358877A-4ABA-4285-937A-5FD9508333E2			Normal	Yes	YES	NA		Left		NA	12	2	G2		NA	NA	No	M0	NX	T2	4861	Post Secondary Therapy	WITH TUMOR	Normal		NO
980	TCGA-CZ-4861-11A	NO	NO	NO	NO	63	65.72.0	Nationwide Children's Hospital	TCGA-CZ-4861-F7730	a4d9d858-b10e-4aeb-b269-b838087a94b7	TCGA-CZ-4861		22	14	NA	NA	0	NA	NA		D358877A-4ABA-4285-937A-5FD9508333E2			Normal	Yes	YES	NA		Left		NA	12	2	G2		NA	NA	No	M0	NX	T2	4861	Post Secondary Therapy	WITH TUMOR	Normal		NO
981	TCGA-B0-5106-01A					64	68.74.0	Nationwide Children's Hospital	TCGA-B0-5106-F31591	0b7c8a7b-eeef-46f1-8ac4-bbe9e65ef91e	TCGA-B0-5106		22	7	NA	NA	0	NA	NA		5DBE4855-B671-4B37-962B-C71A3FCC2215			Low	No	YES	NA		Left		NA	12	5	G2		NA	NA	No	M0	N0	T1a	5106		TUMOR FREE	Normal		NO
982	TCGA-B0-5106-11A					64	68.74.0	Nationwide Children's Hospital	TCGA-B0-5106-F31591	0b7c8a7b-eeef-46f1-8ac4-bbe9e65ef91e	TCGA-B0-5106		22	7	NA	NA	0	NA	NA		5DBE4855-B671-4B37-962B-C71A3FCC2215			Low	No	YES	NA		Left		NA	12	5	G2		NA	NA	No	M0	N0	T1a	5106		TUMOR FREE	Normal		NO
983	TCGA-A3-3323-01A					53	32.77.0	Nationwide Children's Hospital	TCGA-A3-3323-F478	1de0605e-4000-4d39-bace-fdd6a4fcf0ac	TCGA-A3-3323		22	20	NA	NA	0	NA	NA		3BACDB13-629C-43BB-A13B-93D9FB945754				No	YES	NA		Right		NA	12	4	G1		NA	NA	No	M0	NX	T1b	3323		TUMOR FREE			NO
984	TCGA-A3-3323-11A					53	32.77.0	Nationwide Children's Hospital	TCGA-A3-3323-F478	1de0605e-4000-4d39-bace-fdd6a4fcf0ac	TCGA-A3-3323		22	20	NA	NA	0	NA	NA		3BACDB13-629C-43BB-A13B-93D9FB945754				No	YES	NA		Right		NA	12	4	G1		NA	NA	No	M0	NX	T1b	3323		TUMOR FREE			NO
985	TCGA-B8-5162-01A					62	68.74.0	Nationwide Children's Hospital	TCGA-B8-5162-F12372	c5e57f07-0f31-40a4-9bff-efbcdb80cf29	TCGA-B8-5162		22	31	NA	NA	0	NA	NA		9A711E1A-4A7D-447F-9611-A89B2D5E20FA			Low	Yes	YES	NA		Left		NA	12	5	G2		NA	NA	Yes	M0	NX	T2a	5162		TUMOR FREE	Normal		NO
[truncated: 72 more columns]
