# Supplementary material for: Identification of molecular subtypes and diagnostic model in clear cell renal cell carcinoma based on collagen-related genes may predict the response of immunotherapy
Source: Front Pharmacol. 2024 Feb 5;15:1325447. doi: 10.3389/fphar.2024.1325447 (PMC10875022; doi:10.3389/fphar.2024.1325447)
Supplement: Supplementary file 6 [file DataSheet1.zip › rawdata/rawdata_genecard_collagens.csv]

Gene Symbol	Description	Category	Gifts	GC Id	Relevance score	GeneCards Link
COL1A1	Collagen Type I Alpha 1 Chain	Protein Coding	56	GC17M054676	59.6154747009277	https://www.genecards.org/cgi-bin/carddisp.pl?gene=COL1A1
COL2A1	Collagen Type II Alpha 1 Chain	Protein Coding	56	GC12M047972	58.7709884643555	https://www.genecards.org/cgi-bin/carddisp.pl?gene=COL2A1
COL1A2	Collagen Type I Alpha 2 Chain	Protein Coding	54	GC07P094394	52.5195922851563	https://www.genecards.org/cgi-bin/carddisp.pl?gene=COL1A2
COL6A1	Collagen Type VI Alpha 1 Chain	Protein Coding	52	GC21P045981	47.0828132629395	https://www.genecards.org/cgi-bin/carddisp.pl?gene=COL6A1
COL6A2	Collagen Type VI Alpha 2 Chain	Protein Coding	52	GC21P046098	46.7825126647949	https://www.genecards.org/cgi-bin/carddisp.pl?gene=COL6A2
COL3A1	Collagen Type III Alpha 1 Chain	Protein Coding	54	GC02P188974	44.9095764160156	https://www.genecards.org/cgi-bin/carddisp.pl?gene=COL3A1
COL7A1	Collagen Type VII Alpha 1 Chain	Protein Coding	50	GC03M048564	42.3846740722656	https://www.genecards.org/cgi-bin/carddisp.pl?gene=COL7A1
CD36	CD36 Molecule	Protein Coding	56	GC07P080369	41.3101768493652	https://www.genecards.org/cgi-bin/carddisp.pl?gene=CD36
COL5A1	Collagen Type V Alpha 1 Chain	Protein Coding	53	GC09P134641	40.8797950744629	https://www.genecards.org/cgi-bin/carddisp.pl?gene=COL5A1
COL4A3	Collagen Type IV Alpha 3 Chain	Protein Coding	53	GC02P227164	36.4824333190918	https://www.genecards.org/cgi-bin/carddisp.pl?gene=COL4A3
COL6A3	Collagen Type VI Alpha 3 Chain	Protein Coding	52	GC02M237324	35.926082611084	https://www.genecards.org/cgi-bin/carddisp.pl?gene=COL6A3
COL12A1	Collagen Type XII Alpha 1 Chain	Protein Coding	47	GC06M075084	35.5950508117676	https://www.genecards.org/cgi-bin/carddisp.pl?gene=COL12A1
COL4A1	Collagen Type IV Alpha 1 Chain	Protein Coding	55	GC13M110148	35.3809700012207	https://www.genecards.org/cgi-bin/carddisp.pl?gene=COL4A1
GP6	Glycoprotein VI Platelet	Protein Coding	53	GC19M055013	35.0898666381836	https://www.genecards.org/cgi-bin/carddisp.pl?gene=GP6
COL4A5	Collagen Type IV Alpha 5 Chain	Protein Coding	51	GC0XP108439	34.4317207336426	https://www.genecards.org/cgi-bin/carddisp.pl?gene=COL4A5
COL9A1	Collagen Type IX Alpha 1 Chain	Protein Coding	49	GC06M070215	34.3372764587402	https://www.genecards.org/cgi-bin/carddisp.pl?gene=COL9A1
COL5A2	Collagen Type V Alpha 2 Chain	Protein Coding	51	GC02M189031	33.4242897033691	https://www.genecards.org/cgi-bin/carddisp.pl?gene=COL5A2
COL4A4	Collagen Type IV Alpha 4 Chain	Protein Coding	51	GC02M226973	32.8788757324219	https://www.genecards.org/cgi-bin/carddisp.pl?gene=COL4A4
COL9A2	Collagen Type IX Alpha 2 Chain	Protein Coding	50	GC01M040300	32.6232223510742	https://www.genecards.org/cgi-bin/carddisp.pl?gene=COL9A2
COL9A3	Collagen Type IX Alpha 3 Chain	Protein Coding	49	GC20P062816	32.2752113342285	https://www.genecards.org/cgi-bin/carddisp.pl?gene=COL9A3
COL10A1	Collagen Type X Alpha 1 Chain	Protein Coding	48	GC06M116118	30.0237369537354	https://www.genecards.org/cgi-bin/carddisp.pl?gene=COL10A1
COL17A1	Collagen Type XVII Alpha 1 Chain	Protein Coding	51	GC10M104031	29.1076812744141	https://www.genecards.org/cgi-bin/carddisp.pl?gene=COL17A1
COL18A1	Collagen Type XVIII Alpha 1 Chain	Protein Coding	53	GC21P045405	28.7668800354004	https://www.genecards.org/cgi-bin/carddisp.pl?gene=COL18A1
COL4A2	Collagen Type IV Alpha 2 Chain	Protein Coding	53	GC13P110305	28.3572902679443	https://www.genecards.org/cgi-bin/carddisp.pl?gene=COL4A2
MMP1	Matrix Metallopeptidase 1	Protein Coding	57	GC11M104437	28.3187732696533	https://www.genecards.org/cgi-bin/carddisp.pl?gene=MMP1
COL11A2	Collagen Type XI Alpha 2 Chain	Protein Coding	50	GC06M033162	27.7892246246338	https://www.genecards.org/cgi-bin/carddisp.pl?gene=COL11A2
COL11A1	Collagen Type XI Alpha 1 Chain	Protein Coding	50	GC01M102876	27.7591114044189	https://www.genecards.org/cgi-bin/carddisp.pl?gene=COL11A1
COL4A6	Collagen Type IV Alpha 6 Chain	Protein Coding	51	GC0XM108155	26.9308452606201	https://www.genecards.org/cgi-bin/carddisp.pl?gene=COL4A6
ITGA2	Integrin Subunit Alpha 2	Protein Coding	53	GC05P052989	25.9476776123047	https://www.genecards.org/cgi-bin/carddisp.pl?gene=ITGA2
SERPINH1	Serpin Family H Member 1	Protein Coding	53	GC11P075562	25.3304271697998	https://www.genecards.org/cgi-bin/carddisp.pl?gene=SERPINH1
COL8A2	Collagen Type VIII Alpha 2 Chain	Protein Coding	47	GC01M036095	24.8990535736084	https://www.genecards.org/cgi-bin/carddisp.pl?gene=COL8A2
COL16A1	Collagen Type XVI Alpha 1 Chain	Protein Coding	45	GC01M031653	23.8583545684814	https://www.genecards.org/cgi-bin/carddisp.pl?gene=COL16A1
FN1	Fibronectin 1	Protein Coding	57	GC02M215360	23.5355091094971	https://www.genecards.org/cgi-bin/carddisp.pl?gene=FN1
COL14A1	Collagen Type XIV Alpha 1 Chain	Protein Coding	49	GC08P120109	23.4719276428223	https://www.genecards.org/cgi-bin/carddisp.pl?gene=COL14A1
COL19A1	Collagen Type XIX Alpha 1 Chain	Protein Coding	44	GC06P069866	23.3077850341797	https://www.genecards.org/cgi-bin/carddisp.pl?gene=COL19A1
COL5A3	Collagen Type V Alpha 3 Chain	Protein Coding	45	GC19M009931	23.2003936767578	https://www.genecards.org/cgi-bin/carddisp.pl?gene=COL5A3
COL15A1	Collagen Type XV Alpha 1 Chain	Protein Coding	46	GC09P098912	23.1133518218994	https://www.genecards.org/cgi-bin/carddisp.pl?gene=COL15A1
COL13A1	Collagen Type XIII Alpha 1 Chain	Protein Coding	47	GC10P069801	22.0131378173828	https://www.genecards.org/cgi-bin/carddisp.pl?gene=COL13A1
TGFB1	Transforming Growth Factor Beta 1	Protein Coding	60	GC19M041301	21.8644866943359	https://www.genecards.org/cgi-bin/carddisp.pl?gene=TGFB1
P3H1	Prolyl 3-Hydroxylase 1	Protein Coding	48	GC01M042746	21.8452644348145	https://www.genecards.org/cgi-bin/carddisp.pl?gene=P3H1
COL8A1	Collagen Type VIII Alpha 1 Chain	Protein Coding	46	GC03P099638	21.7679977416992	https://www.genecards.org/cgi-bin/carddisp.pl?gene=COL8A1
PLOD1	Procollagen-Lysine,2-Oxoglutarate 5-Dioxygenase 1	Protein Coding	52	GC01P011934	21.1865234375	https://www.genecards.org/cgi-bin/carddisp.pl?gene=PLOD1
PLOD3	Procollagen-Lysine,2-Oxoglutarate 5-Dioxygenase 3	Protein Coding	53	GC07M101205	20.8217010498047	https://www.genecards.org/cgi-bin/carddisp.pl?gene=PLOD3
VWF	Von Willebrand Factor	Protein Coding	55	GC12M005949	20.4485092163086	https://www.genecards.org/cgi-bin/carddisp.pl?gene=VWF
MMP2	Matrix Metallopeptidase 2	Protein Coding	60	GC16P055390	20.1992416381836	https://www.genecards.org/cgi-bin/carddisp.pl?gene=MMP2
DCN	Decorin	Protein Coding	54	GC12M091140	20.0695419311523	https://www.genecards.org/cgi-bin/carddisp.pl?gene=DCN
MMP13	Matrix Metallopeptidase 13	Protein Coding	57	GC11M102942	19.4577751159668	https://www.genecards.org/cgi-bin/carddisp.pl?gene=MMP13
COL6A5	Collagen Type VI Alpha 5 Chain	Protein Coding	42	GC03P130345	19.3417186737061	https://www.genecards.org/cgi-bin/carddisp.pl?gene=COL6A5
ITGB1	Integrin Subunit Beta 1	Protein Coding	57	GC10M033922	19.0371170043945	https://www.genecards.org/cgi-bin/carddisp.pl?gene=ITGB1
COL27A1	Collagen Type XXVII Alpha 1 Chain	Protein Coding	47	GC09P119909	18.3041591644287	https://www.genecards.org/cgi-bin/carddisp.pl?gene=COL27A1
COL25A1	Collagen Type XXV Alpha 1 Chain	Protein Coding	44	GC04M108810	18.1673355102539	https://www.genecards.org/cgi-bin/carddisp.pl?gene=COL25A1
MMP9	Matrix Metallopeptidase 9	Protein Coding	61	GC20P046008	18.1444568634033	https://www.genecards.org/cgi-bin/carddisp.pl?gene=MMP9
LOX	Lysyl Oxidase	Protein Coding	54	GC05M122063	18.1185970306396	https://www.genecards.org/cgi-bin/carddisp.pl?gene=LOX
COLQ	Collagen Like Tail Subunit Of Asymmetric Acetylcholinesterase	Protein Coding	46	GC03M022349	18.1074447631836	https://www.genecards.org/cgi-bin/carddisp.pl?gene=COLQ
COL20A1	Collagen Type XX Alpha 1 Chain	Protein Coding	44	GC20P063293	17.8186225891113	https://www.genecards.org/cgi-bin/carddisp.pl?gene=COL20A1
COL21A1	Collagen Type XXI Alpha 1 Chain	Protein Coding	45	GC06M075351	17.7037353515625	https://www.genecards.org/cgi-bin/carddisp.pl?gene=COL21A1
DDR2	Discoidin Domain Receptor Tyrosine Kinase 2	Protein Coding	59	GC01P162631	17.392707824707	https://www.genecards.org/cgi-bin/carddisp.pl?gene=DDR2
SPARC	Secreted Protein Acidic And Cysteine Rich	Protein Coding	56	GC05M151661	16.8300704956055	https://www.genecards.org/cgi-bin/carddisp.pl?gene=SPARC
ELN	Elastin	Protein Coding	50	GC07P074027	16.4475231170654	https://www.genecards.org/cgi-bin/carddisp.pl?gene=ELN
ITGA1	Integrin Subunit Alpha 1	Protein Coding	51	GC05P052788	16.2909145355225	https://www.genecards.org/cgi-bin/carddisp.pl?gene=ITGA1
DDR1	Discoidin Domain Receptor Tyrosine Kinase 1	Protein Coding	53	GC06P096082	16.2316303253174	https://www.genecards.org/cgi-bin/carddisp.pl?gene=DDR1
COL22A1	Collagen Type XXII Alpha 1 Chain	Protein Coding	43	GC08M138588	16.2033634185791	https://www.genecards.org/cgi-bin/carddisp.pl?gene=COL22A1
COL6A6	Collagen Type VI Alpha 6 Chain	Protein Coding	41	GC03P135388	15.9351558685303	https://www.genecards.org/cgi-bin/carddisp.pl?gene=COL6A6
COLGALT1	Collagen Beta(1-O)Galactosyltransferase 1	Protein Coding	47	GC19P017555	15.7460851669312	https://www.genecards.org/cgi-bin/carddisp.pl?gene=COLGALT1
COL24A1	Collagen Type XXIV Alpha 1 Chain	Protein Coding	43	GC01M085729	15.1389122009277	https://www.genecards.org/cgi-bin/carddisp.pl?gene=COL24A1
COMP	Cartilage Oligomeric Matrix Protein	Protein Coding	53	GC19M018783	15.1236257553101	https://www.genecards.org/cgi-bin/carddisp.pl?gene=COMP
ADAMTS2	ADAM Metallopeptidase With Thrombospondin Type 1 Motif 2	Protein Coding	51	GC05M179110	15.115514755249	https://www.genecards.org/cgi-bin/carddisp.pl?gene=ADAMTS2
ADIPOQ	Adiponectin, C1Q And Collagen Domain Containing	Protein Coding	52	GC03P186842	15.1059970855713	https://www.genecards.org/cgi-bin/carddisp.pl?gene=ADIPOQ
COL23A1	Collagen Type XXIII Alpha 1 Chain	Protein Coding	44	GC05M178237	15.0618982315063	https://www.genecards.org/cgi-bin/carddisp.pl?gene=COL23A1
CRTAP	Cartilage Associated Protein	Protein Coding	50	GC03P033113	14.9384126663208	https://www.genecards.org/cgi-bin/carddisp.pl?gene=CRTAP
P4HA2	Prolyl 4-Hydroxylase Subunit Alpha 2	Protein Coding	52	GC05M132193	14.5781478881836	https://www.genecards.org/cgi-bin/carddisp.pl?gene=P4HA2
BGLAP	Bone Gamma-Carboxyglutamate Protein	Protein Coding	46	GC01P156242	14.5665054321289	https://www.genecards.org/cgi-bin/carddisp.pl?gene=BGLAP
AEBP1	AE Binding Protein 1	Protein Coding	48	GC07P044107	14.4530401229858	https://www.genecards.org/cgi-bin/carddisp.pl?gene=AEBP1
COL28A1	Collagen Type XXVIII Alpha 1 Chain	Protein Coding	42	GC07M007338	14.2011051177979	https://www.genecards.org/cgi-bin/carddisp.pl?gene=COL28A1
FMOD	Fibromodulin	Protein Coding	48	GC01M203340	14.0742216110229	https://www.genecards.org/cgi-bin/carddisp.pl?gene=FMOD
MMP14	Matrix Metallopeptidase 14	Protein Coding	57	GC14P036230	13.9588613510132	https://www.genecards.org/cgi-bin/carddisp.pl?gene=MMP14
PPIB	Peptidylprolyl Isomerase B	Protein Coding	57	GC15M064155	13.8821811676025	https://www.genecards.org/cgi-bin/carddisp.pl?gene=PPIB
MMP3	Matrix Metallopeptidase 3	Protein Coding	57	GC11M102835	13.8427286148071	https://www.genecards.org/cgi-bin/carddisp.pl?gene=MMP3
FBN1	Fibrillin 1	Protein Coding	53	GC15M048408	13.7708597183228	https://www.genecards.org/cgi-bin/carddisp.pl?gene=FBN1
TGFBI	Transforming Growth Factor Beta Induced	Protein Coding	53	GC05P136027	13.5560998916626	https://www.genecards.org/cgi-bin/carddisp.pl?gene=TGFBI
CCN2	Cellular Communication Network Factor 2	Protein Coding	53	GC06M131948	13.5349159240723	https://www.genecards.org/cgi-bin/carddisp.pl?gene=CCN2
PLOD2	Procollagen-Lysine,2-Oxoglutarate 5-Dioxygenase 2	Protein Coding	52	GC03M146035	13.3786478042603	https://www.genecards.org/cgi-bin/carddisp.pl?gene=PLOD2
TIMP1	TIMP Metallopeptidase Inhibitor 1	Protein Coding	52	GC0XP047769	13.3311080932617	https://www.genecards.org/cgi-bin/carddisp.pl?gene=TIMP1
CTHRC1	Collagen Triple Helix Repeat Containing 1	Protein Coding	49	GC08P103371	13.3181838989258	https://www.genecards.org/cgi-bin/carddisp.pl?gene=CTHRC1
BMP1	Bone Morphogenetic Protein 1	Protein Coding	55	GC08P022164	13.2867031097412	https://www.genecards.org/cgi-bin/carddisp.pl?gene=BMP1
MMP8	Matrix Metallopeptidase 8	Protein Coding	55	GC11M104367	13.2457332611084	https://www.genecards.org/cgi-bin/carddisp.pl?gene=MMP8
COL26A1	Collagen Type XXVI Alpha 1 Chain	Protein Coding	42	GC07P101362	13.205545425415	https://www.genecards.org/cgi-bin/carddisp.pl?gene=COL26A1
SMAD3	SMAD Family Member 3	Protein Coding	59	GC15P067063	13.1486387252808	https://www.genecards.org/cgi-bin/carddisp.pl?gene=SMAD3
COLGALT2	Collagen Beta(1-O)Galactosyltransferase 2	Protein Coding	46	GC01M184293	13.0278596878052	https://www.genecards.org/cgi-bin/carddisp.pl?gene=COLGALT2
P4HA1	Prolyl 4-Hydroxylase Subunit Alpha 1	Protein Coding	49	GC10M073007	12.9916181564331	https://www.genecards.org/cgi-bin/carddisp.pl?gene=P4HA1
PEPD	Peptidase D	Protein Coding	52	GC19M033386	12.9286708831787	https://www.genecards.org/cgi-bin/carddisp.pl?gene=PEPD
PXDN	Peroxidasin	Protein Coding	52	GC02M001635	12.8955993652344	https://www.genecards.org/cgi-bin/carddisp.pl?gene=PXDN
DSPP	Dentin Sialophosphoprotein	Protein Coding	45	GC04P087608	12.4778461456299	https://www.genecards.org/cgi-bin/carddisp.pl?gene=DSPP
TNXB	Tenascin XB	Protein Coding	51	GC06M074950	12.3248653411865	https://www.genecards.org/cgi-bin/carddisp.pl?gene=TNXB
MRC2	Mannose Receptor C Type 2	Protein Coding	48	GC17P062627	11.9126195907593	https://www.genecards.org/cgi-bin/carddisp.pl?gene=MRC2
GP1BA	Glycoprotein Ib Platelet Subunit Alpha	Protein Coding	54	GC17P004932	11.8067073822021	https://www.genecards.org/cgi-bin/carddisp.pl?gene=GP1BA
CERT1	Ceramide Transporter 1	Protein Coding	47	GC05M075356	11.6622323989868	https://www.genecards.org/cgi-bin/carddisp.pl?gene=CERT1
TGFB2	Transforming Growth Factor Beta 2	Protein Coding	58	GC01P218345	11.6604270935059	https://www.genecards.org/cgi-bin/carddisp.pl?gene=TGFB2
SPP1	Secreted Phosphoprotein 1	Protein Coding	53	GC04P087975	11.5852165222168	https://www.genecards.org/cgi-bin/carddisp.pl?gene=SPP1
ITGB3	Integrin Subunit Beta 3	Protein Coding	59	GC17P067114	11.5567531585693	https://www.genecards.org/cgi-bin/carddisp.pl?gene=ITGB3
FKBP14	FKBP Prolyl Isomerase 14	Protein Coding	47	GC07M030835	11.3090562820435	https://www.genecards.org/cgi-bin/carddisp.pl?gene=FKBP14
ITGA2B	Integrin Subunit Alpha 2b	Protein Coding	59	GC17M054363	11.2447118759155	https://www.genecards.org/cgi-bin/carddisp.pl?gene=ITGA2B
CCBE1	Collagen And Calcium Binding EGF Domains 1	Protein Coding	47	GC18M059430	11.1752023696899	https://www.genecards.org/cgi-bin/carddisp.pl?gene=CCBE1
P4HB	Prolyl 4-Hydroxylase Subunit Beta	Protein Coding	56	GC17M081843	11.0890712738037	https://www.genecards.org/cgi-bin/carddisp.pl?gene=P4HB
MARCO	Macrophage Receptor With Collagenous Structure	Protein Coding	48	GC02P118942	11.0808992385864	https://www.genecards.org/cgi-bin/carddisp.pl?gene=MARCO
FCN2	Ficolin 2	Protein Coding	50	GC09P134864	11.0412950515747	https://www.genecards.org/cgi-bin/carddisp.pl?gene=FCN2
ACAN	Aggrecan	Protein Coding	53	GC15P127031	11.0224533081055	https://www.genecards.org/cgi-bin/carddisp.pl?gene=ACAN
FKBP10	FKBP Prolyl Isomerase 10	Protein Coding	50	GC17P041812	10.9087924957275	https://www.genecards.org/cgi-bin/carddisp.pl?gene=FKBP10
TNF	Tumor Necrosis Factor	Protein Coding	59	GC06P096100	10.8634567260742	https://www.genecards.org/cgi-bin/carddisp.pl?gene=TNF
HLA-DRB1	Major Histocompatibility Complex, Class II, DR Beta 1	Protein Coding	53	GC06M074974	10.7638874053955	https://www.genecards.org/cgi-bin/carddisp.pl?gene=HLA-DRB1
IL6	Interleukin 6	Protein Coding	58	GC07P022725	10.7284603118896	https://www.genecards.org/cgi-bin/carddisp.pl?gene=IL6
VTN	Vitronectin	Protein Coding	51	GC17M053597	10.5178575515747	https://www.genecards.org/cgi-bin/carddisp.pl?gene=VTN
CTSK	Cathepsin K	Protein Coding	57	GC01M153216	10.5169229507446	https://www.genecards.org/cgi-bin/carddisp.pl?gene=CTSK
IL1B	Interleukin 1 Beta	Protein Coding	54	GC02M112829	10.5040245056152	https://www.genecards.org/cgi-bin/carddisp.pl?gene=IL1B
FCN3	Ficolin 3	Protein Coding	51	GC01M028309	10.4182548522949	https://www.genecards.org/cgi-bin/carddisp.pl?gene=FCN3
BMP2	Bone Morphogenetic Protein 2	Protein Coding	53	GC20P006767	10.3452224731445	https://www.genecards.org/cgi-bin/carddisp.pl?gene=BMP2
BMP6	Bone Morphogenetic Protein 6	Protein Coding	51	GC06P007726	10.342381477356	https://www.genecards.org/cgi-bin/carddisp.pl?gene=BMP6
SYK	Spleen Associated Tyrosine Kinase	Protein Coding	56	GC09P093240	10.3231725692749	https://www.genecards.org/cgi-bin/carddisp.pl?gene=SYK
FAP	Fibroblast Activation Protein Alpha	Protein Coding	52	GC02M162170	10.0830936431885	https://www.genecards.org/cgi-bin/carddisp.pl?gene=FAP
FCN1	Ficolin 1	Protein Coding	47	GC09M135214	10.0087862014771	https://www.genecards.org/cgi-bin/carddisp.pl?gene=FCN1
FGF2	Fibroblast Growth Factor 2	Protein Coding	52	GC04P122826	9.93909931182861	https://www.genecards.org/cgi-bin/carddisp.pl?gene=FGF2
SERPINF1	Serpin Family F Member 1	Protein Coding	53	GC17P001948	9.83280658721924	https://www.genecards.org/cgi-bin/carddisp.pl?gene=SERPINF1
LOXL2	Lysyl Oxidase Like 2	Protein Coding	53	GC08M023296	9.66347312927246	https://www.genecards.org/cgi-bin/carddisp.pl?gene=LOXL2
LUM	Lumican	Protein Coding	48	GC12M091102	9.62375450134277	https://www.genecards.org/cgi-bin/carddisp.pl?gene=LUM
DST	Dystonin	Protein Coding	49	GC06M056457	9.60770034790039	https://www.genecards.org/cgi-bin/carddisp.pl?gene=DST
CREB3L1	CAMP Responsive Element Binding Protein 3 Like 1	Protein Coding	49	GC11P046727	9.59149360656738	https://www.genecards.org/cgi-bin/carddisp.pl?gene=CREB3L1
HSPG2	Heparan Sulfate Proteoglycan 2	Protein Coding	54	GC01M021822	9.52665042877197	https://www.genecards.org/cgi-bin/carddisp.pl?gene=HSPG2
THBS1	Thrombospondin 1	Protein Coding	52	GC15P039581	9.51820182800293	https://www.genecards.org/cgi-bin/carddisp.pl?gene=THBS1
IGF1	Insulin Like Growth Factor 1	Protein Coding	55	GC12M102395	9.51315021514893	https://www.genecards.org/cgi-bin/carddisp.pl?gene=IGF1
P3H2	Prolyl 3-Hydroxylase 2	Protein Coding	46	GC03M189956	9.49257850646973	https://www.genecards.org/cgi-bin/carddisp.pl?gene=P3H2
P4HA3	Prolyl 4-Hydroxylase Subunit Alpha 3	Protein Coding	46	GC11M074235	9.32251358032227	https://www.genecards.org/cgi-bin/carddisp.pl?gene=P4HA3
BGN	Biglycan	Protein Coding	51	GC0XP153494	9.04019165039063	https://www.genecards.org/cgi-bin/carddisp.pl?gene=BGN
LARP6	La Ribonucleoprotein 6, Translational Regulator	Protein Coding	43	GC15M070829	8.9965353012085	https://www.genecards.org/cgi-bin/carddisp.pl?gene=LARP6
ITGA3	Integrin Subunit Alpha 3	Protein Coding	55	GC17P050055	8.97268676757813	https://www.genecards.org/cgi-bin/carddisp.pl?gene=ITGA3
PLCG2	Phospholipase C Gamma 2	Protein Coding	58	GC16P081773	8.89931011199951	https://www.genecards.org/cgi-bin/carddisp.pl?gene=PLCG2
NID1	Nidogen 1	Protein Coding	51	GC01M235975	8.74657726287842	https://www.genecards.org/cgi-bin/carddisp.pl?gene=NID1
TNFRSF11B	TNF Receptor Superfamily Member 11b	Protein Coding	54	GC08M118923	8.73036193847656	https://www.genecards.org/cgi-bin/carddisp.pl?gene=TNFRSF11B
CD44	CD44 Molecule (Indian Blood Group)	Protein Coding	55	GC11P035139	8.72223663330078	https://www.genecards.org/cgi-bin/carddisp.pl?gene=CD44
TIMP2	TIMP Metallopeptidase Inhibitor 2	Protein Coding	48	GC17M078852	8.71909523010254	https://www.genecards.org/cgi-bin/carddisp.pl?gene=TIMP2
ITGA11	Integrin Subunit Alpha 11	Protein Coding	49	GC15M068296	8.71557331085205	https://www.genecards.org/cgi-bin/carddisp.pl?gene=ITGA11
COL6A4P1	Collagen Type VI Alpha 4 Pseudogene 1	Pseudogene	15	GC03M015151	8.71028995513916	https://www.genecards.org/cgi-bin/carddisp.pl?gene=COL6A4P1
P3H3	Prolyl 3-Hydroxylase 3	Protein Coding	43	GC12P024825	8.68134117126465	https://www.genecards.org/cgi-bin/carddisp.pl?gene=P3H3
EFEMP2	EGF Containing Fibulin Extracellular Matrix Protein 2	Protein Coding	51	GC11M102565	8.67735195159912	https://www.genecards.org/cgi-bin/carddisp.pl?gene=EFEMP2
ALB	Albumin	Protein Coding	56	GC04P073397	8.65779876708984	https://www.genecards.org/cgi-bin/carddisp.pl?gene=ALB
IFITM5	Interferon Induced Transmembrane Protein 5	Protein Coding	43	GC11M000298	8.61116695404053	https://www.genecards.org/cgi-bin/carddisp.pl?gene=IFITM5
MAPK1	Mitogen-Activated Protein Kinase 1	Protein Coding	59	GC22M021759	8.60777282714844	https://www.genecards.org/cgi-bin/carddisp.pl?gene=MAPK1
ASPN	Asporin	Protein Coding	49	GC09M100283	8.39591598510742	https://www.genecards.org/cgi-bin/carddisp.pl?gene=ASPN
IL10	Interleukin 10	Protein Coding	55	GC01M206767	8.38056659698486	https://www.genecards.org/cgi-bin/carddisp.pl?gene=IL10
ITGA10	Integrin Subunit Alpha 10	Protein Coding	45	GC01M145891	8.37095928192139	https://www.genecards.org/cgi-bin/carddisp.pl?gene=ITGA10
CTSB	Cathepsin B	Protein Coding	59	GC08M011842	8.34410285949707	https://www.genecards.org/cgi-bin/carddisp.pl?gene=CTSB
SOX9	SRY-Box Transcription Factor 9	Protein Coding	52	GC17P072121	8.25507831573486	https://www.genecards.org/cgi-bin/carddisp.pl?gene=SOX9
RUNX2	RUNX Family Transcription Factor 2	Protein Coding	53	GC06P096322	8.2392635345459	https://www.genecards.org/cgi-bin/carddisp.pl?gene=RUNX2
TMEM38B	Transmembrane Protein 38B	Protein Coding	50	GC09P105694	8.16021728515625	https://www.genecards.org/cgi-bin/carddisp.pl?gene=TMEM38B
CHADL	Chondroadherin Like	Protein Coding	40	GC22M063732	8.0801477432251	https://www.genecards.org/cgi-bin/carddisp.pl?gene=CHADL
SELP	Selectin P	Protein Coding	52	GC01M169558	8.07385730743408	https://www.genecards.org/cgi-bin/carddisp.pl?gene=SELP
LOXL3	Lysyl Oxidase Like 3	Protein Coding	48	GC02M074532	8.00791454315186	https://www.genecards.org/cgi-bin/carddisp.pl?gene=LOXL3
CALR	Calreticulin	Protein Coding	58	GC19P012938	8.00443553924561	https://www.genecards.org/cgi-bin/carddisp.pl?gene=CALR
LOC101448202	Uncharacterized LOC101448202	RNA Gene	11	GC09M134819	7.9461498260498	https://www.genecards.org/cgi-bin/carddisp.pl?gene=LOC101448202
CHST14	Carbohydrate Sulfotransferase 14	Protein Coding	48	GC15P040470	7.94503259658813	https://www.genecards.org/cgi-bin/carddisp.pl?gene=CHST14
C1QA	Complement C1q A Chain	Protein Coding	53	GC01P022641	7.89039325714111	https://www.genecards.org/cgi-bin/carddisp.pl?gene=C1QA
MBL2	Mannose Binding Lectin 2	Protein Coding	53	GC10M052760	7.88701200485229	https://www.genecards.org/cgi-bin/carddisp.pl?gene=MBL2
MATN1	Matrilin 1	Protein Coding	48	GC01M030711	7.86428213119507	https://www.genecards.org/cgi-bin/carddisp.pl?gene=MATN1
SNX22	Sorting Nexin 22	Protein Coding	39	GC15P064151	7.86054039001465	https://www.genecards.org/cgi-bin/carddisp.pl?gene=SNX22
PTK2	Protein Tyrosine Kinase 2	Protein Coding	55	GC08M140657	7.85095643997192	https://www.genecards.org/cgi-bin/carddisp.pl?gene=PTK2
ACHE	Acetylcholinesterase (Cartwright Blood Group)	Protein Coding	53	GC07M100889	7.84042835235596	https://www.genecards.org/cgi-bin/carddisp.pl?gene=ACHE
ALPP	Alkaline Phosphatase, Placental	Protein Coding	51	GC02P232378	7.80325841903687	https://www.genecards.org/cgi-bin/carddisp.pl?gene=ALPP
TGFB3	Transforming Growth Factor Beta 3	Protein Coding	54	GC14M075958	7.78460121154785	https://www.genecards.org/cgi-bin/carddisp.pl?gene=TGFB3
SP1	Sp1 Transcription Factor	Protein Coding	52	GC12P053380	7.76825761795044	https://www.genecards.org/cgi-bin/carddisp.pl?gene=SP1
ELANE	Elastase, Neutrophil Expressed	Protein Coding	58	GC19P004053	7.65261554718018	https://www.genecards.org/cgi-bin/carddisp.pl?gene=ELANE
CRP	C-Reactive Protein	Protein Coding	53	GC01M159730	7.63951206207275	https://www.genecards.org/cgi-bin/carddisp.pl?gene=CRP
MMP7	Matrix Metallopeptidase 7	Protein Coding	54	GC11M104096	7.58499050140381	https://www.genecards.org/cgi-bin/carddisp.pl?gene=MMP7
PDGFB	Platelet Derived Growth Factor Subunit B	Protein Coding	58	GC22M064567	7.56551313400269	https://www.genecards.org/cgi-bin/carddisp.pl?gene=PDGFB
VEGFA	Vascular Endothelial Growth Factor A	Protein Coding	56	GC06P043770	7.56183815002441	https://www.genecards.org/cgi-bin/carddisp.pl?gene=VEGFA
SFTPD	Surfactant Protein D	Protein Coding	51	GC10M079937	7.55344343185425	https://www.genecards.org/cgi-bin/carddisp.pl?gene=SFTPD
LMX1B	LIM Homeobox Transcription Factor 1 Beta	Protein Coding	51	GC09P126614	7.54420232772827	https://www.genecards.org/cgi-bin/carddisp.pl?gene=LMX1B
MMP10	Matrix Metallopeptidase 10	Protein Coding	51	GC11M102770	7.52930355072021	https://www.genecards.org/cgi-bin/carddisp.pl?gene=MMP10
SMAD2	SMAD Family Member 2	Protein Coding	59	GC18M047809	7.51732635498047	https://www.genecards.org/cgi-bin/carddisp.pl?gene=SMAD2
IFNG	Interferon Gamma	Protein Coding	57	GC12M068154	7.50354671478271	https://www.genecards.org/cgi-bin/carddisp.pl?gene=IFNG
SRC	SRC Proto-Oncogene, Non-Receptor Tyrosine Kinase	Protein Coding	58	GC20P037344	7.47837209701538	https://www.genecards.org/cgi-bin/carddisp.pl?gene=SRC
LAMA3	Laminin Subunit Alpha 3	Protein Coding	51	GC18P023689	7.46744298934937	https://www.genecards.org/cgi-bin/carddisp.pl?gene=LAMA3
CTSL	Cathepsin L	Protein Coding	53	GC09P087725	7.46198177337646	https://www.genecards.org/cgi-bin/carddisp.pl?gene=CTSL
TGFBR1	Transforming Growth Factor Beta Receptor 1	Protein Coding	61	GC09P099104	7.41405963897705	https://www.genecards.org/cgi-bin/carddisp.pl?gene=TGFBR1
IBSP	Integrin Binding Sialoprotein	Protein Coding	45	GC04P087799	7.3570990562439	https://www.genecards.org/cgi-bin/carddisp.pl?gene=IBSP
COL6A4P2	Collagen Type VI Alpha 4 Pseudogene 2	Pseudogene	15	GC03P130212	7.29409170150757	https://www.genecards.org/cgi-bin/carddisp.pl?gene=COL6A4P2
PCOLCE	Procollagen C-Endopeptidase Enhancer	Protein Coding	46	GC07P100602	7.25851440429688	https://www.genecards.org/cgi-bin/carddisp.pl?gene=PCOLCE
AKT1	AKT Serine/Threonine Kinase 1	Protein Coding	61	GC14M104769	7.23384523391724	https://www.genecards.org/cgi-bin/carddisp.pl?gene=AKT1
EGF	Epidermal Growth Factor	Protein Coding	57	GC04P109912	7.18734931945801	https://www.genecards.org/cgi-bin/carddisp.pl?gene=EGF
THPO	Thrombopoietin	Protein Coding	50	GC03M184371	7.16050100326538	https://www.genecards.org/cgi-bin/carddisp.pl?gene=THPO
LAMB3	Laminin Subunit Beta 3	Protein Coding	52	GC01M209614	7.109694480896	https://www.genecards.org/cgi-bin/carddisp.pl?gene=LAMB3
VIM	Vimentin	Protein Coding	57	GC10P017227	7.07856845855713	https://www.genecards.org/cgi-bin/carddisp.pl?gene=VIM
LAMC2	Laminin Subunit Gamma 2	Protein Coding	54	GC01P183186	7.02171325683594	https://www.genecards.org/cgi-bin/carddisp.pl?gene=LAMC2
FLNA	Filamin A	Protein Coding	55	GC0XM154348	6.89099311828613	https://www.genecards.org/cgi-bin/carddisp.pl?gene=FLNA
CSPG4	Chondroitin Sulfate Proteoglycan 4	Protein Coding	53	GC15M075674	6.87218856811523	https://www.genecards.org/cgi-bin/carddisp.pl?gene=CSPG4
TGFBR2	Transforming Growth Factor Beta Receptor 2	Protein Coding	59	GC03P030623	6.85209178924561	https://www.genecards.org/cgi-bin/carddisp.pl?gene=TGFBR2
LMNA	Lamin A/C	Protein Coding	56	GC01P156082	6.81229686737061	https://www.genecards.org/cgi-bin/carddisp.pl?gene=LMNA
TNFSF11	TNF Superfamily Member 11	Protein Coding	56	GC13P042562	6.80647754669189	https://www.genecards.org/cgi-bin/carddisp.pl?gene=TNFSF11
ESR1	Estrogen Receptor 1	Protein Coding	61	GC06P151656	6.78853940963745	https://www.genecards.org/cgi-bin/carddisp.pl?gene=ESR1
LOC122889011	Sharpr-MPRA Regulatory Region 1020	Functional Element	3	GC02P237359	6.78006029129028	https://www.genecards.org/cgi-bin/carddisp.pl?gene=LOC122889011
LRP5	LDL Receptor Related Protein 5	Protein Coding	56	GC11P068298	6.75612878799438	https://www.genecards.org/cgi-bin/carddisp.pl?gene=LRP5
SERPINE1	Serpin Family E Member 1	Protein Coding	57	GC07P101127	6.70612049102783	https://www.genecards.org/cgi-bin/carddisp.pl?gene=SERPINE1
PRTN3	Proteinase 3	Protein Coding	52	GC19P000840	6.70374870300293	https://www.genecards.org/cgi-bin/carddisp.pl?gene=PRTN3
PRKACA	Protein Kinase CAMP-Activated Catalytic Subunit Alpha	Protein Coding	59	GC19M014868	6.66649484634399	https://www.genecards.org/cgi-bin/carddisp.pl?gene=PRKACA
LCP2	Lymphocyte Cytosolic Protein 2	Protein Coding	50	GC05M170246	6.63863945007324	https://www.genecards.org/cgi-bin/carddisp.pl?gene=LCP2
TNC	Tenascin C	Protein Coding	56	GC09M115019	6.63608503341675	https://www.genecards.org/cgi-bin/carddisp.pl?gene=TNC
ADAMTS3	ADAM Metallopeptidase With Thrombospondin Type 1 Motif 3	Protein Coding	48	GC04M072280	6.62622690200806	https://www.genecards.org/cgi-bin/carddisp.pl?gene=ADAMTS3
LOXL1	Lysyl Oxidase Like 1	Protein Coding	50	GC15P073925	6.59940814971924	https://www.genecards.org/cgi-bin/carddisp.pl?gene=LOXL1
SLC4A11	Solute Carrier Family 4 Member 11	Protein Coding	47	GC20M003432	6.59306478500366	https://www.genecards.org/cgi-bin/carddisp.pl?gene=SLC4A11
ALPL	Alkaline Phosphatase, Biomineralization Associated	Protein Coding	58	GC01P021508	6.57325220108032	https://www.genecards.org/cgi-bin/carddisp.pl?gene=ALPL
ITGAV	Integrin Subunit Alpha V	Protein Coding	55	GC02P186589	6.56361818313599	https://www.genecards.org/cgi-bin/carddisp.pl?gene=ITGAV
ANXA5	Annexin A5	Protein Coding	52	GC04M121667	6.5260968208313	https://www.genecards.org/cgi-bin/carddisp.pl?gene=ANXA5
VDR	Vitamin D Receptor	Protein Coding	56	GC12M047841	6.52544975280762	https://www.genecards.org/cgi-bin/carddisp.pl?gene=VDR
LEMD3	LEM Domain Containing 3	Protein Coding	48	GC12P065169	6.51966953277588	https://www.genecards.org/cgi-bin/carddisp.pl?gene=LEMD3
F2	Coagulation Factor II, Thrombin	Protein Coding	56	GC11P046752	6.51365613937378	https://www.genecards.org/cgi-bin/carddisp.pl?gene=F2
WNT1	Wnt Family Member 1	Protein Coding	52	GC12P050145	6.49239587783813	https://www.genecards.org/cgi-bin/carddisp.pl?gene=WNT1
BMP7	Bone Morphogenetic Protein 7	Protein Coding	52	GC20M057168	6.48385143280029	https://www.genecards.org/cgi-bin/carddisp.pl?gene=BMP7
IL17A	Interleukin 17A	Protein Coding	50	GC06P052186	6.45994567871094	https://www.genecards.org/cgi-bin/carddisp.pl?gene=IL17A
JAK2	Janus Kinase 2	Protein Coding	60	GC09P004985	6.43398666381836	https://www.genecards.org/cgi-bin/carddisp.pl?gene=JAK2
MAPK14	Mitogen-Activated Protein Kinase 14	Protein Coding	58	GC06P096228	6.41232585906982	https://www.genecards.org/cgi-bin/carddisp.pl?gene=MAPK14
GP9	Glycoprotein IX Platelet	Protein Coding	53	GC03P135369	6.41079568862915	https://www.genecards.org/cgi-bin/carddisp.pl?gene=GP9
JUN	Jun Proto-Oncogene, AP-1 Transcription Factor Subunit	Protein Coding	55	GC01M058780	6.39611673355103	https://www.genecards.org/cgi-bin/carddisp.pl?gene=JUN
MMP12	Matrix Metallopeptidase 12	Protein Coding	53	GC11M102862	6.36199331283569	https://www.genecards.org/cgi-bin/carddisp.pl?gene=MMP12
ADAMTSL1	ADAMTS Like 1	Protein Coding	49	GC09P017906	6.33957481384277	https://www.genecards.org/cgi-bin/carddisp.pl?gene=ADAMTSL1
SP7	Sp7 Transcription Factor	Protein Coding	48	GC12M053326	6.30499458312988	https://www.genecards.org/cgi-bin/carddisp.pl?gene=SP7
IL4	Interleukin 4	Protein Coding	53	GC05P132673	6.25558757781982	https://www.genecards.org/cgi-bin/carddisp.pl?gene=IL4
CIITA	Class II Major Histocompatibility Complex Transactivator	Protein Coding	51	GC16P018240	6.25451707839966	https://www.genecards.org/cgi-bin/carddisp.pl?gene=CIITA
MIA3	MIA SH3 Domain ER Export Factor 3	Protein Coding	46	GC01P222618	6.18975830078125	https://www.genecards.org/cgi-bin/carddisp.pl?gene=MIA3
NOS2	Nitric Oxide Synthase 2	Protein Coding	56	GC17M027756	6.15305471420288	https://www.genecards.org/cgi-bin/carddisp.pl?gene=NOS2
C1QC	Complement C1q C Chain	Protein Coding	52	GC01P022643	6.13186264038086	https://www.genecards.org/cgi-bin/carddisp.pl?gene=C1QC
P3H4	Prolyl 3-Hydroxylase Family Member 4 (Inactive)	Protein Coding	42	GC17M041801	6.1129355430603	https://www.genecards.org/cgi-bin/carddisp.pl?gene=P3H4
P2RY12	Purinergic Receptor P2Y12	Protein Coding	55	GC03M151336	6.07047891616821	https://www.genecards.org/cgi-bin/carddisp.pl?gene=P2RY12
C1QB	Complement C1q B Chain	Protein Coding	51	GC01P022652	6.03044509887695	https://www.genecards.org/cgi-bin/carddisp.pl?gene=C1QB
LAIR1	Leukocyte Associated Immunoglobulin Like Receptor 1	Protein Coding	48	GC19M054351	6.01300239562988	https://www.genecards.org/cgi-bin/carddisp.pl?gene=LAIR1
ITGB4	Integrin Subunit Beta 4	Protein Coding	56	GC17P075721	6.01077365875244	https://www.genecards.org/cgi-bin/carddisp.pl?gene=ITGB4
SMAD4	SMAD Family Member 4	Protein Coding	59	GC18P051028	5.9813928604126	https://www.genecards.org/cgi-bin/carddisp.pl?gene=SMAD4
IL1A	Interleukin 1 Alpha	Protein Coding	52	GC02M112773	5.93018627166748	https://www.genecards.org/cgi-bin/carddisp.pl?gene=IL1A
PRELP	Proline And Arginine Rich End Leucine Rich Repeat Protein	Protein Coding	48	GC01P203475	5.92424011230469	https://www.genecards.org/cgi-bin/carddisp.pl?gene=PRELP
LOXL4	Lysyl Oxidase Like 4	Protein Coding	51	GC10M098247	5.90946340560913	https://www.genecards.org/cgi-bin/carddisp.pl?gene=LOXL4
MMP16	Matrix Metallopeptidase 16	Protein Coding	52	GC08M088032	5.90133905410767	https://www.genecards.org/cgi-bin/carddisp.pl?gene=MMP16
PRDM5	PR/SET Domain 5	Protein Coding	46	GC04M120686	5.89160871505737	https://www.genecards.org/cgi-bin/carddisp.pl?gene=PRDM5
PTPN22	Protein Tyrosine Phosphatase Non-Receptor Type 22	Protein Coding	54	GC01M113813	5.89129972457886	https://www.genecards.org/cgi-bin/carddisp.pl?gene=PTPN22
PIK3CG	Phosphatidylinositol-4,5-Bisphosphate 3-Kinase Catalytic Subunit Gamma	Protein Coding	55	GC07P106865	5.88811159133911	https://www.genecards.org/cgi-bin/carddisp.pl?gene=PIK3CG
DPP4	Dipeptidyl Peptidase 4	Protein Coding	57	GC02M161992	5.86341667175293	https://www.genecards.org/cgi-bin/carddisp.pl?gene=DPP4
NID2	Nidogen 2	Protein Coding	46	GC14M052004	5.8555383682251	https://www.genecards.org/cgi-bin/carddisp.pl?gene=NID2
PRSS2	Serine Protease 2	Protein Coding	45	GC07P150910	5.8257474899292	https://www.genecards.org/cgi-bin/carddisp.pl?gene=PRSS2
ITGA6	Integrin Subunit Alpha 6	Protein Coding	56	GC02P172427	5.82110023498535	https://www.genecards.org/cgi-bin/carddisp.pl?gene=ITGA6
FCER1G	Fc Epsilon Receptor Ig	Protein Coding	49	GC01P161215	5.79096603393555	https://www.genecards.org/cgi-bin/carddisp.pl?gene=FCER1G
FURIN	Furin, Paired Basic Amino Acid Cleaving Enzyme	Protein Coding	54	GC15P090868	5.78430938720703	https://www.genecards.org/cgi-bin/carddisp.pl?gene=FURIN
COL1AR	Collagen Type I Alpha Receptor	Genetic Locus	6	GC15U990012	5.77850914001465	https://www.genecards.org/cgi-bin/carddisp.pl?gene=COL1AR
C1QTNF3	C1q And TNF Related 3	Protein Coding	45	GC05M034017	5.77502822875977	https://www.genecards.org/cgi-bin/carddisp.pl?gene=C1QTNF3
C1R	Complement C1r	Protein Coding	53	GC12M008125	5.76330423355103	https://www.genecards.org/cgi-bin/carddisp.pl?gene=C1R
ZEB1	Zinc Finger E-Box Binding Homeobox 1	Protein Coding	56	GC10P031318	5.75900888442993	https://www.genecards.org/cgi-bin/carddisp.pl?gene=ZEB1
F3	Coagulation Factor III, Tissue Factor	Protein Coding	52	GC01M094624	5.75355243682861	https://www.genecards.org/cgi-bin/carddisp.pl?gene=F3
CCL2	C-C Motif Chemokine Ligand 2	Protein Coding	56	GC17P034255	5.74965238571167	https://www.genecards.org/cgi-bin/carddisp.pl?gene=CCL2
SH2B3	SH2B Adaptor Protein 3	Protein Coding	54	GC12P111405	5.7276668548584	https://www.genecards.org/cgi-bin/carddisp.pl?gene=SH2B3
VCAN	Versican	Protein Coding	54	GC05P083471	5.7255687713623	https://www.genecards.org/cgi-bin/carddisp.pl?gene=VCAN
CXCL8	C-X-C Motif Chemokine Ligand 8	Protein Coding	50	GC04P073740	5.72005796432495	https://www.genecards.org/cgi-bin/carddisp.pl?gene=CXCL8
CTSS	Cathepsin S	Protein Coding	52	GC01M150730	5.7134313583374	https://www.genecards.org/cgi-bin/carddisp.pl?gene=CTSS
NBEAL2	Neurobeachin Like 2	Protein Coding	48	GC03P046979	5.69402503967285	https://www.genecards.org/cgi-bin/carddisp.pl?gene=NBEAL2
GLDN	Gliomedin	Protein Coding	47	GC15P051341	5.68343257904053	https://www.genecards.org/cgi-bin/carddisp.pl?gene=GLDN
CCR6	C-C Motif Chemokine Receptor 6	Protein Coding	51	GC06P167111	5.68201971054077	https://www.genecards.org/cgi-bin/carddisp.pl?gene=CCR6
ADAMTS4	ADAM Metallopeptidase With Thrombospondin Type 1 Motif 4	Protein Coding	51	GC01M161184	5.64840459823608	https://www.genecards.org/cgi-bin/carddisp.pl?gene=ADAMTS4
KRT5	Keratin 5	Protein Coding	52	GC12M052514	5.64419078826904	https://www.genecards.org/cgi-bin/carddisp.pl?gene=KRT5
HGF	Hepatocyte Growth Factor	Protein Coding	58	GC07M081699	5.64413261413574	https://www.genecards.org/cgi-bin/carddisp.pl?gene=HGF
IL13	Interleukin 13	Protein Coding	50	GC05P132656	5.63641023635864	https://www.genecards.org/cgi-bin/carddisp.pl?gene=IL13
ACTA2	Actin Alpha 2, Smooth Muscle	Protein Coding	53	GC10M088935	5.62094831466675	https://www.genecards.org/cgi-bin/carddisp.pl?gene=ACTA2
TIMP3	TIMP Metallopeptidase Inhibitor 3	Protein Coding	50	GC22P047302	5.60599040985107	https://www.genecards.org/cgi-bin/carddisp.pl?gene=TIMP3
NT5DC1	5'-Nucleotidase Domain Containing 1	Protein Coding	42	GC06P116100	5.60539627075195	https://www.genecards.org/cgi-bin/carddisp.pl?gene=NT5DC1
ADAMTS14	ADAM Metallopeptidase With Thrombospondin Type 1 Motif 14	Protein Coding	46	GC10P070672	5.59829139709473	https://www.genecards.org/cgi-bin/carddisp.pl?gene=ADAMTS14
FGF23	Fibroblast Growth Factor 23	Protein Coding	52	GC12M004368	5.58868980407715	https://www.genecards.org/cgi-bin/carddisp.pl?gene=FGF23
DPT	Dermatopontin	Protein Coding	44	GC01M168696	5.55771780014038	https://www.genecards.org/cgi-bin/carddisp.pl?gene=DPT
SMAD7	SMAD Family Member 7	Protein Coding	51	GC18M048919	5.54225778579712	https://www.genecards.org/cgi-bin/carddisp.pl?gene=SMAD7
CAV1	Caveolin 1	Protein Coding	55	GC07P116524	5.53520488739014	https://www.genecards.org/cgi-bin/carddisp.pl?gene=CAV1
C1S	Complement C1s	Protein Coding	54	GC12P024856	5.52990245819092	https://www.genecards.org/cgi-bin/carddisp.pl?gene=C1S
MAPK3	Mitogen-Activated Protein Kinase 3	Protein Coding	56	GC16M039242	5.51795673370361	https://www.genecards.org/cgi-bin/carddisp.pl?gene=MAPK3
PRKCD	Protein Kinase C Delta	Protein Coding	59	GC03P053156	5.48845338821411	https://www.genecards.org/cgi-bin/carddisp.pl?gene=PRKCD
F8	Coagulation Factor VIII	Protein Coding	54	GC0XM154835	5.48409986495972	https://www.genecards.org/cgi-bin/carddisp.pl?gene=F8
MATN3	Matrilin 3	Protein Coding	50	GC02M019992	5.48272180557251	https://www.genecards.org/cgi-bin/carddisp.pl?gene=MATN3
MFF-DT	MFF Divergent Transcript	RNA Gene	17	GC02M227223	5.47656965255737	https://www.genecards.org/cgi-bin/carddisp.pl?gene=MFF-DT
MPO	Myeloperoxidase	Protein Coding	59	GC17M058269	5.47119092941284	https://www.genecards.org/cgi-bin/carddisp.pl?gene=MPO
F13A1	Coagulation Factor XIII A Chain	Protein Coding	53	GC06M006144	5.43642091751099	https://www.genecards.org/cgi-bin/carddisp.pl?gene=F13A1
ADAMTSL2	ADAMTS Like 2	Protein Coding	49	GC09P134617	5.4237208366394	https://www.genecards.org/cgi-bin/carddisp.pl?gene=ADAMTSL2
SLPI	Secretory Leukocyte Peptidase Inhibitor	Protein Coding	47	GC20M045252	5.42186641693115	https://www.genecards.org/cgi-bin/carddisp.pl?gene=SLPI
HIF1A	Hypoxia Inducible Factor 1 Subunit Alpha	Protein Coding	54	GC14P061695	5.41208410263062	https://www.genecards.org/cgi-bin/carddisp.pl?gene=HIF1A
ADGRG1	Adhesion G Protein-Coupled Receptor G1	Protein Coding	51	GC16P057610	5.40903377532959	https://www.genecards.org/cgi-bin/carddisp.pl?gene=ADGRG1
STAT3	Signal Transducer And Activator Of Transcription 3	Protein Coding	61	GC17M042313	5.39181470870972	https://www.genecards.org/cgi-bin/carddisp.pl?gene=STAT3
SHC1	SHC Adaptor Protein 1	Protein Coding	50	GC01M154962	5.39009952545166	https://www.genecards.org/cgi-bin/carddisp.pl?gene=SHC1
C1QTNF1	C1q And TNF Related 1	Protein Coding	47	GC17P079022	5.35872840881348	https://www.genecards.org/cgi-bin/carddisp.pl?gene=C1QTNF1
ZBTB7B	Zinc Finger And BTB Domain Containing 7B	Protein Coding	46	GC01P155056	5.35803651809692	https://www.genecards.org/cgi-bin/carddisp.pl?gene=ZBTB7B
F2R	Coagulation Factor II Thrombin Receptor	Protein Coding	53	GC05P076716	5.34784603118896	https://www.genecards.org/cgi-bin/carddisp.pl?gene=F2R
CTNNB1	Catenin Beta 1	Protein Coding	60	GC03P041194	5.33602714538574	https://www.genecards.org/cgi-bin/carddisp.pl?gene=CTNNB1
APP	Amyloid Beta Precursor Protein	Protein Coding	58	GC21M025880	5.30947303771973	https://www.genecards.org/cgi-bin/carddisp.pl?gene=APP
MBTPS2	Membrane Bound Transcription Factor Peptidase, Site 2	Protein Coding	50	GC0XP021839	5.28811025619507	https://www.genecards.org/cgi-bin/carddisp.pl?gene=MBTPS2
PTH	Parathyroid Hormone	Protein Coding	52	GC11M013492	5.16325044631958	https://www.genecards.org/cgi-bin/carddisp.pl?gene=PTH
EDN1	Endothelin 1	Protein Coding	55	GC06P012256	5.15810441970825	https://www.genecards.org/cgi-bin/carddisp.pl?gene=EDN1
BDPLT9	Bleeding Disorder, Platelet-Type, 9	Genetic Locus	2	GC05U903086	5.15770435333252	https://www.genecards.org/cgi-bin/carddisp.pl?gene=BDPLT9
PTEN	Phosphatase And Tensin Homolog	Protein Coding	59	GC10P095599	5.14045906066895	https://www.genecards.org/cgi-bin/carddisp.pl?gene=PTEN
WNT5A	Wnt Family Member 5A	Protein Coding	56	GC03M055465	5.13736915588379	https://www.genecards.org/cgi-bin/carddisp.pl?gene=WNT5A
FBLN5	Fibulin 5	Protein Coding	54	GC14M091869	5.10412120819092	https://www.genecards.org/cgi-bin/carddisp.pl?gene=FBLN5
ACE	Angiotensin I Converting Enzyme	Protein Coding	59	GC17P063477	5.09174585342407	https://www.genecards.org/cgi-bin/carddisp.pl?gene=ACE
TGM2	Transglutaminase 2	Protein Coding	54	GC20M038127	5.08753538131714	https://www.genecards.org/cgi-bin/carddisp.pl?gene=TGM2
PCOLCE2	Procollagen C-Endopeptidase Enhancer 2	Protein Coding	43	GC03M142815	5.08322620391846	https://www.genecards.org/cgi-bin/carddisp.pl?gene=PCOLCE2
CCN1	Cellular Communication Network Factor 1	Protein Coding	47	GC01P085581	5.07913446426392	https://www.genecards.org/cgi-bin/carddisp.pl?gene=CCN1
GP1BB	Glycoprotein Ib Platelet Subunit Beta	Protein Coding	50	GC22P046739	5.04941034317017	https://www.genecards.org/cgi-bin/carddisp.pl?gene=GP1BB
MIA2	MIA SH3 Domain ER Export Factor 2	Protein Coding	46	GC14P039230	5.02361726760864	https://www.genecards.org/cgi-bin/carddisp.pl?gene=MIA2
C1QTNF5	C1q And TNF Related 5	Protein Coding	45	GC11M119338	5.00493431091309	https://www.genecards.org/cgi-bin/carddisp.pl?gene=C1QTNF5
VWA2	Von Willebrand Factor A Domain Containing 2	Protein Coding	44	GC10P114239	5.00439929962158	https://www.genecards.org/cgi-bin/carddisp.pl?gene=VWA2
LEP	Leptin	Protein Coding	53	GC07P128241	5.00032949447632	https://www.genecards.org/cgi-bin/carddisp.pl?gene=LEP
COCH	Cochlin	Protein Coding	49	GC14P030874	4.97863101959229	https://www.genecards.org/cgi-bin/carddisp.pl?gene=COCH
SEC23A	SEC23 Homolog A, COPII Coat Complex Component	Protein Coding	50	GC14M039031	4.97351980209351	https://www.genecards.org/cgi-bin/carddisp.pl?gene=SEC23A
MMP19	Matrix Metallopeptidase 19	Protein Coding	55	GC12M055835	4.95263528823853	https://www.genecards.org/cgi-bin/carddisp.pl?gene=MMP19
CCV	Cataract, Congenital, Volkmann Type	Genetic Locus	3	GC01U990192	4.95164346694946	https://www.genecards.org/cgi-bin/carddisp.pl?gene=CCV
MAPK8	Mitogen-Activated Protein Kinase 8	Protein Coding	57	GC10P048306	4.94327735900879	https://www.genecards.org/cgi-bin/carddisp.pl?gene=MAPK8
GFI1B	Growth Factor Independent 1B Transcriptional Repressor	Protein Coding	46	GC09P132945	4.93368864059448	https://www.genecards.org/cgi-bin/carddisp.pl?gene=GFI1B
EFCAB13-DT	EFCAB13 Divergent Transcript	RNA Gene	18	GC17M054590	4.91274881362915	https://www.genecards.org/cgi-bin/carddisp.pl?gene=EFCAB13-DT
HGD	Homogentisate 1,2-Dioxygenase	Protein Coding	50	GC03M120628	4.90911149978638	https://www.genecards.org/cgi-bin/carddisp.pl?gene=HGD
SFTPC	Surfactant Protein C	Protein Coding	48	GC08P022156	4.9035906791687	https://www.genecards.org/cgi-bin/carddisp.pl?gene=SFTPC
SFTPA1	Surfactant Protein A1	Protein Coding	51	GC10P096505	4.89303874969482	https://www.genecards.org/cgi-bin/carddisp.pl?gene=SFTPA1
ZNF469	Zinc Finger Protein 469	Protein Coding	38	GC16P088101	4.88760662078857	https://www.genecards.org/cgi-bin/carddisp.pl?gene=ZNF469
ACP5	Acid Phosphatase 5, Tartrate Resistant	Protein Coding	53	GC19M011574	4.85578012466431	https://www.genecards.org/cgi-bin/carddisp.pl?gene=ACP5
LYN	LYN Proto-Oncogene, Src Family Tyrosine Kinase	Protein Coding	55	GC08P055879	4.84097337722778	https://www.genecards.org/cgi-bin/carddisp.pl?gene=LYN
BMP4	Bone Morphogenetic Protein 4	Protein Coding	55	GC14M053949	4.84052896499634	https://www.genecards.org/cgi-bin/carddisp.pl?gene=BMP4
THBS2	Thrombospondin 2	Protein Coding	53	GC06M169215	4.8254451751709	https://www.genecards.org/cgi-bin/carddisp.pl?gene=THBS2
LAMB1	Laminin Subunit Beta 1	Protein Coding	57	GC07M107923	4.82352161407471	https://www.genecards.org/cgi-bin/carddisp.pl?gene=LAMB1
TP53	Tumor Protein P53	Protein Coding	61	GC17M007661	4.72541093826294	https://www.genecards.org/cgi-bin/carddisp.pl?gene=TP53
PPARG	Peroxisome Proliferator Activated Receptor Gamma	Protein Coding	60	GC03P012287	4.7208194732666	https://www.genecards.org/cgi-bin/carddisp.pl?gene=PPARG
KRT14	Keratin 14	Protein Coding	53	GC17M041582	4.69438600540161	https://www.genecards.org/cgi-bin/carddisp.pl?gene=KRT14
ITGA5	Integrin Subunit Alpha 5	Protein Coding	56	GC12M055086	4.6933445930481	https://www.genecards.org/cgi-bin/carddisp.pl?gene=ITGA5
ANTXR2	ANTXR Cell Adhesion Molecule 2	Protein Coding	52	GC04M079901	4.66120624542236	https://www.genecards.org/cgi-bin/carddisp.pl?gene=ANTXR2
MYH11	Myosin Heavy Chain 11	Protein Coding	52	GC16M016034	4.65582180023193	https://www.genecards.org/cgi-bin/carddisp.pl?gene=MYH11
MIR21	MicroRNA 21	RNA Gene	26	GC17P067479	4.65565490722656	https://www.genecards.org/cgi-bin/carddisp.pl?gene=MIR21
MIR29B1	MicroRNA 29b-1	RNA Gene	23	GC07M130877	4.63908290863037	https://www.genecards.org/cgi-bin/carddisp.pl?gene=MIR29B1
OPTC	Opticin	Protein Coding	46	GC01P203494	4.63263845443726	https://www.genecards.org/cgi-bin/carddisp.pl?gene=OPTC
PDGFRB	Platelet Derived Growth Factor Receptor Beta	Protein Coding	60	GC05M150113	4.60729789733887	https://www.genecards.org/cgi-bin/carddisp.pl?gene=PDGFRB
GP5	Glycoprotein V Platelet	Protein Coding	47	GC03M194395	4.60296249389648	https://www.genecards.org/cgi-bin/carddisp.pl?gene=GP5
IRF5	Interferon Regulatory Factor 5	Protein Coding	53	GC07P128937	4.58997488021851	https://www.genecards.org/cgi-bin/carddisp.pl?gene=IRF5
MMP11	Matrix Metallopeptidase 11	Protein Coding	51	GC22P023768	4.5866813659668	https://www.genecards.org/cgi-bin/carddisp.pl?gene=MMP11
CDH1	Cadherin 1	Protein Coding	56	GC16P068737	4.58352422714233	https://www.genecards.org/cgi-bin/carddisp.pl?gene=CDH1
RAC1	Rac Family Small GTPase 1	Protein Coding	55	GC07P006377	4.5819993019104	https://www.genecards.org/cgi-bin/carddisp.pl?gene=RAC1
HLA-B	Major Histocompatibility Complex, Class I, B	Protein Coding	52	GC06M074887	4.56614542007446	https://www.genecards.org/cgi-bin/carddisp.pl?gene=HLA-B
HAPLN1	Hyaluronan And Proteoglycan Link Protein 1	Protein Coding	48	GC05M083637	4.56604242324829	https://www.genecards.org/cgi-bin/carddisp.pl?gene=HAPLN1
SMAD1	SMAD Family Member 1	Protein Coding	51	GC04P145481	4.56033182144165	https://www.genecards.org/cgi-bin/carddisp.pl?gene=SMAD1
PTGS2	Prostaglandin-Endoperoxide Synthase 2	Protein Coding	56	GC01M186671	4.53726768493652	https://www.genecards.org/cgi-bin/carddisp.pl?gene=PTGS2
PLAU	Plasminogen Activator, Urokinase	Protein Coding	59	GC10P073909	4.52494192123413	https://www.genecards.org/cgi-bin/carddisp.pl?gene=PLAU
MMRN1	Multimerin 1	Protein Coding	48	GC04P089879	4.52454996109009	https://www.genecards.org/cgi-bin/carddisp.pl?gene=MMRN1
ANTXR1	ANTXR Cell Adhesion Molecule 1	Protein Coding	52	GC02P068977	4.51209783554077	https://www.genecards.org/cgi-bin/carddisp.pl?gene=ANTXR1
IGF1R	Insulin Like Growth Factor 1 Receptor	Protein Coding	61	GC15P098648	4.50660133361816	https://www.genecards.org/cgi-bin/carddisp.pl?gene=IGF1R
POSTN	Periostin	Protein Coding	50	GC13M037562	4.48642206192017	https://www.genecards.org/cgi-bin/carddisp.pl?gene=POSTN
MYH9	Myosin Heavy Chain 9	Protein Coding	55	GC22M036281	4.48471784591675	https://www.genecards.org/cgi-bin/carddisp.pl?gene=MYH9
SPARCL1	SPARC Like 1	Protein Coding	45	GC04M087473	4.48388195037842	https://www.genecards.org/cgi-bin/carddisp.pl?gene=SPARCL1
NPR2	Natriuretic Peptide Receptor 2	Protein Coding	56	GC09P050010	4.47787618637085	https://www.genecards.org/cgi-bin/carddisp.pl?gene=NPR2
MAPK10	Mitogen-Activated Protein Kinase 10	Protein Coding	56	GC04M085990	4.47576999664307	https://www.genecards.org/cgi-bin/carddisp.pl?gene=MAPK10
PTK2B	Protein Tyrosine Kinase 2 Beta	Protein Coding	55	GC08P027311	4.47063112258911	https://www.genecards.org/cgi-bin/carddisp.pl?gene=PTK2B
EMILIN1	Elastin Microfibril Interfacer 1	Protein Coding	46	GC02P027078	4.47045850753784	https://www.genecards.org/cgi-bin/carddisp.pl?gene=EMILIN1
EGFR	Epidermal Growth Factor Receptor	Protein Coding	62	GC07P055019	4.46448087692261	https://www.genecards.org/cgi-bin/carddisp.pl?gene=EGFR
ACTC1	Actin Alpha Cardiac Muscle 1	Protein Coding	51	GC15M034790	4.46118640899658	https://www.genecards.org/cgi-bin/carddisp.pl?gene=ACTC1
MIR155	MicroRNA 155	RNA Gene	23	GC21P025573	4.44605779647827	https://www.genecards.org/cgi-bin/carddisp.pl?gene=MIR155
SLC26A2	Solute Carrier Family 26 Member 2	Protein Coding	51	GC05P149944	4.4361400604248	https://www.genecards.org/cgi-bin/carddisp.pl?gene=SLC26A2
MIR29A	MicroRNA 29a	RNA Gene	24	GC07M130876	4.42363166809082	https://www.genecards.org/cgi-bin/carddisp.pl?gene=MIR29A
IGFBP3	Insulin Like Growth Factor Binding Protein 3	Protein Coding	54	GC07M045912	4.41415405273438	https://www.genecards.org/cgi-bin/carddisp.pl?gene=IGFBP3
CXCL12	C-X-C Motif Chemokine Ligand 12	Protein Coding	51	GC10M044370	4.41210508346558	https://www.genecards.org/cgi-bin/carddisp.pl?gene=CXCL12
TRAM2	Translocation Associated Membrane Protein 2	Protein Coding	43	GC06M075274	4.39418697357178	https://www.genecards.org/cgi-bin/carddisp.pl?gene=TRAM2
DMP1	Dentin Matrix Acidic Phosphoprotein 1	Protein Coding	51	GC04P087650	4.37258005142212	https://www.genecards.org/cgi-bin/carddisp.pl?gene=DMP1
PCOTH	Prostate And Testis Expressed Opposite C1QTNF9B And MIPEP	RNA Gene	31	GC13P023889	4.36849403381348	https://www.genecards.org/cgi-bin/carddisp.pl?gene=PCOTH
LAMA1	Laminin Subunit Alpha 1	Protein Coding	52	GC18M006941	4.36480665206909	https://www.genecards.org/cgi-bin/carddisp.pl?gene=LAMA1
TBXA2R	Thromboxane A2 Receptor	Protein Coding	56	GC19M003594	4.35993099212646	https://www.genecards.org/cgi-bin/carddisp.pl?gene=TBXA2R
DOCK5	Dedicator Of Cytokinesis 5	Protein Coding	44	GC08P025184	4.34580850601196	https://www.genecards.org/cgi-bin/carddisp.pl?gene=DOCK5
LAMA2	Laminin Subunit Alpha 2	Protein Coding	51	GC06P128863	4.33962917327881	https://www.genecards.org/cgi-bin/carddisp.pl?gene=LAMA2
ADAMTS13	ADAM Metallopeptidase With Thrombospondin Type 1 Motif 13	Protein Coding	55	GC09P133414	4.31376457214355	https://www.genecards.org/cgi-bin/carddisp.pl?gene=ADAMTS13
PLEC	Plectin	Protein Coding	50	GC08M144335	4.30511522293091	https://www.genecards.org/cgi-bin/carddisp.pl?gene=PLEC
ADAMTS17	ADAM Metallopeptidase With Thrombospondin Type 1 Motif 17	Protein Coding	48	GC15M099971	4.28782987594604	https://www.genecards.org/cgi-bin/carddisp.pl?gene=ADAMTS17
IVL	Involucrin	Protein Coding	45	GC01P153101	4.27684736251831	https://www.genecards.org/cgi-bin/carddisp.pl?gene=IVL
SFTPA2	Surfactant Protein A2	Protein Coding	45	GC10M082402	4.27455377578735	https://www.genecards.org/cgi-bin/carddisp.pl?gene=SFTPA2
ICAM1	Intercellular Adhesion Molecule 1	Protein Coding	57	GC19P010870	4.26809644699097	https://www.genecards.org/cgi-bin/carddisp.pl?gene=ICAM1
FYN	FYN Proto-Oncogene, Src Family Tyrosine Kinase	Protein Coding	53	GC06M111660	4.24603319168091	https://www.genecards.org/cgi-bin/carddisp.pl?gene=FYN
CALCA	Calcitonin Related Polypeptide Alpha	Protein Coding	50	GC11M014945	4.24033546447754	https://www.genecards.org/cgi-bin/carddisp.pl?gene=CALCA
PECAM1	Platelet And Endothelial Cell Adhesion Molecule 1	Protein Coding	47	GC17M064319	4.23432636260986	https://www.genecards.org/cgi-bin/carddisp.pl?gene=PECAM1
AMBP	Alpha-1-Microglobulin/Bikunin Precursor	Protein Coding	50	GC09M114060	4.22914171218872	https://www.genecards.org/cgi-bin/carddisp.pl?gene=AMBP
ILK	Integrin Linked Kinase	Protein Coding	52	GC11P006604	4.21941137313843	https://www.genecards.org/cgi-bin/carddisp.pl?gene=ILK
SOD1	Superoxide Dismutase 1	Protein Coding	60	GC21P031659	4.19683408737183	https://www.genecards.org/cgi-bin/carddisp.pl?gene=SOD1
THBD	Thrombomodulin	Protein Coding	53	GC20M023026	4.18817901611328	https://www.genecards.org/cgi-bin/carddisp.pl?gene=THBD
B4GALT7	Beta-1,4-Galactosyltransferase 7	Protein Coding	48	GC05P177600	4.18748044967651	https://www.genecards.org/cgi-bin/carddisp.pl?gene=B4GALT7
RCN3	Reticulocalbin 3	Protein Coding	42	GC19P076576	4.1854248046875	https://www.genecards.org/cgi-bin/carddisp.pl?gene=RCN3
FLG	Filaggrin	Protein Coding	48	GC01M153290	4.18529176712036	https://www.genecards.org/cgi-bin/carddisp.pl?gene=FLG
CTSD	Cathepsin D	Protein Coding	59	GC11M001752	4.1700611114502	https://www.genecards.org/cgi-bin/carddisp.pl?gene=CTSD
TCF4	Transcription Factor 4	Protein Coding	54	GC18M055222	4.16876125335693	https://www.genecards.org/cgi-bin/carddisp.pl?gene=TCF4
CDC42	Cell Division Cycle 42	Protein Coding	57	GC01P022052	4.16609477996826	https://www.genecards.org/cgi-bin/carddisp.pl?gene=CDC42
JAG1	Jagged Canonical Notch Ligand 1	Protein Coding	58	GC20M010637	4.16372728347778	https://www.genecards.org/cgi-bin/carddisp.pl?gene=JAG1
EFEMP1	EGF Containing Fibulin Extracellular Matrix Protein 1	Protein Coding	52	GC02M055865	4.15067005157471	https://www.genecards.org/cgi-bin/carddisp.pl?gene=EFEMP1
TNXA	Tenascin XA (Pseudogene)	Pseudogene	27	GC06M074947	4.13948726654053	https://www.genecards.org/cgi-bin/carddisp.pl?gene=TNXA
USH2A	Usherin	Protein Coding	46	GC01M215622	4.13299036026001	https://www.genecards.org/cgi-bin/carddisp.pl?gene=USH2A
CYP1B1	Cytochrome P450 Family 1 Subfamily B Member 1	Protein Coding	54	GC02M038066	4.08290100097656	https://www.genecards.org/cgi-bin/carddisp.pl?gene=CYP1B1
PTHLH	Parathyroid Hormone Like Hormone	Protein Coding	52	GC12M027959	4.07265329360962	https://www.genecards.org/cgi-bin/carddisp.pl?gene=PTHLH
INS	Insulin	Protein Coding	54	GC11M002159	4.05727577209473	https://www.genecards.org/cgi-bin/carddisp.pl?gene=INS
PIK3CA	Phosphatidylinositol-4,5-Bisphosphate 3-Kinase Catalytic Subunit Alpha	Protein Coding	59	GC03P179148	4.01467895507813	https://www.genecards.org/cgi-bin/carddisp.pl?gene=PIK3CA
IL2RA	Interleukin 2 Receptor Subunit Alpha	Protein Coding	57	GC10M006010	4.01437759399414	https://www.genecards.org/cgi-bin/carddisp.pl?gene=IL2RA
CFH	Complement Factor H	Protein Coding	54	GC01P196621	4.00492668151855	https://www.genecards.org/cgi-bin/carddisp.pl?gene=CFH
ATP6V1E1	ATPase H+ Transporting V1 Subunit E1	Protein Coding	52	GC22M017592	4.00440359115601	https://www.genecards.org/cgi-bin/carddisp.pl?gene=ATP6V1E1
KNG1	Kininogen 1	Protein Coding	55	GC03P186717	4.00375461578369	https://www.genecards.org/cgi-bin/carddisp.pl?gene=KNG1
PF4	Platelet Factor 4	Protein Coding	47	GC04M073980	4.00272083282471	https://www.genecards.org/cgi-bin/carddisp.pl?gene=PF4
IL18	Interleukin 18	Protein Coding	50	GC11M112143	4.00167798995972	https://www.genecards.org/cgi-bin/carddisp.pl?gene=IL18
NHLRC2	NHL Repeat Containing 2	Protein Coding	44	GC10P113854	3.98929333686829	https://www.genecards.org/cgi-bin/carddisp.pl?gene=NHLRC2
F9	Coagulation Factor IX	Protein Coding	54	GC0XP139530	3.98325896263123	https://www.genecards.org/cgi-bin/carddisp.pl?gene=F9
PDGFA	Platelet Derived Growth Factor Subunit A	Protein Coding	50	GC07M000497	3.98004198074341	https://www.genecards.org/cgi-bin/carddisp.pl?gene=PDGFA
EDA	Ectodysplasin A	Protein Coding	49	GC0XP069618	3.97642970085144	https://www.genecards.org/cgi-bin/carddisp.pl?gene=EDA
F10	Coagulation Factor X	Protein Coding	57	GC13P113122	3.97255563735962	https://www.genecards.org/cgi-bin/carddisp.pl?gene=F10
BCAR1	BCAR1 Scaffold Protein, Cas Family Member	Protein Coding	50	GC16M075228	3.96723008155823	https://www.genecards.org/cgi-bin/carddisp.pl?gene=BCAR1
SEC24D	SEC24 Homolog D, COPII Coat Complex Component	Protein Coding	50	GC04M118722	3.96204376220703	https://www.genecards.org/cgi-bin/carddisp.pl?gene=SEC24D
TGFA	Transforming Growth Factor Alpha	Protein Coding	53	GC02M070447	3.94897794723511	https://www.genecards.org/cgi-bin/carddisp.pl?gene=TGFA
SP3	Sp3 Transcription Factor	Protein Coding	50	GC02M173882	3.92642998695374	https://www.genecards.org/cgi-bin/carddisp.pl?gene=SP3
GSN	Gelsolin	Protein Coding	56	GC09P121201	3.89029884338379	https://www.genecards.org/cgi-bin/carddisp.pl?gene=GSN
APOE	Apolipoprotein E	Protein Coding	57	GC19P076400	3.87948751449585	https://www.genecards.org/cgi-bin/carddisp.pl?gene=APOE
SLC22A4	Solute Carrier Family 22 Member 4	Protein Coding	52	GC05P132294	3.86682295799255	https://www.genecards.org/cgi-bin/carddisp.pl?gene=SLC22A4
C1QTNF9B	C1q And TNF Related 9B	Protein Coding	37	GC13M023891	3.86544752120972	https://www.genecards.org/cgi-bin/carddisp.pl?gene=C1QTNF9B
CISD2	CDGSH Iron Sulfur Domain 2	Protein Coding	48	GC04P102868	3.84070134162903	https://www.genecards.org/cgi-bin/carddisp.pl?gene=CISD2
CSF2	Colony Stimulating Factor 2	Protein Coding	51	GC05P132073	3.84051370620728	https://www.genecards.org/cgi-bin/carddisp.pl?gene=CSF2
RHOA	Ras Homolog Family Member A	Protein Coding	57	GC03M049359	3.83927869796753	https://www.genecards.org/cgi-bin/carddisp.pl?gene=RHOA
VCL	Vinculin	Protein Coding	54	GC10P073995	3.83430695533752	https://www.genecards.org/cgi-bin/carddisp.pl?gene=VCL
RNASE3	Ribonuclease A Family Member 3	Protein Coding	46	GC14P020891	3.81966471672058	https://www.genecards.org/cgi-bin/carddisp.pl?gene=RNASE3
FOS	Fos Proto-Oncogene, AP-1 Transcription Factor Subunit	Protein Coding	57	GC14P075278	3.81274175643921	https://www.genecards.org/cgi-bin/carddisp.pl?gene=FOS
LAMC1	Laminin Subunit Gamma 1	Protein Coding	50	GC01P182992	3.80265712738037	https://www.genecards.org/cgi-bin/carddisp.pl?gene=LAMC1
SAAL1	Serum Amyloid A Like 1	Protein Coding	38	GC11M018069	3.80262923240662	https://www.genecards.org/cgi-bin/carddisp.pl?gene=SAAL1
HBEGF	Heparin Binding EGF Like Growth Factor	Protein Coding	50	GC05M140332	3.80018997192383	https://www.genecards.org/cgi-bin/carddisp.pl?gene=HBEGF
EP300	E1A Binding Protein P300	Protein Coding	59	GC22P047611	3.79235863685608	https://www.genecards.org/cgi-bin/carddisp.pl?gene=EP300
NFKB1	Nuclear Factor Kappa B Subunit 1	Protein Coding	60	GC04P102501	3.78921866416931	https://www.genecards.org/cgi-bin/carddisp.pl?gene=NFKB1
VCAM1	Vascular Cell Adhesion Molecule 1	Protein Coding	52	GC01P100719	3.78270816802979	https://www.genecards.org/cgi-bin/carddisp.pl?gene=VCAM1
CSF1	Colony Stimulating Factor 1	Protein Coding	51	GC01P109911	3.77632713317871	https://www.genecards.org/cgi-bin/carddisp.pl?gene=CSF1
MMP15	Matrix Metallopeptidase 15	Protein Coding	51	GC16P058025	3.77558994293213	https://www.genecards.org/cgi-bin/carddisp.pl?gene=MMP15
ZMPSTE24	Zinc Metallopeptidase STE24	Protein Coding	48	GC01P040258	3.76979780197144	https://www.genecards.org/cgi-bin/carddisp.pl?gene=ZMPSTE24
OSM	Oncostatin M	Protein Coding	50	GC22M030262	3.76686763763428	https://www.genecards.org/cgi-bin/carddisp.pl?gene=OSM
PXN	Paxillin	Protein Coding	52	GC12M120210	3.75585746765137	https://www.genecards.org/cgi-bin/carddisp.pl?gene=PXN
APOH	Apolipoprotein H	Protein Coding	51	GC17M066212	3.73465728759766	https://www.genecards.org/cgi-bin/carddisp.pl?gene=APOH
FGF7	Fibroblast Growth Factor 7	Protein Coding	50	GC15P049423	3.73071050643921	https://www.genecards.org/cgi-bin/carddisp.pl?gene=FGF7
IKZF5	IKAROS Family Zinc Finger 5	Protein Coding	41	GC10M122990	3.72538137435913	https://www.genecards.org/cgi-bin/carddisp.pl?gene=IKZF5
CD40LG	CD40 Ligand	Protein Coding	57	GC0XP136649	3.72165513038635	https://www.genecards.org/cgi-bin/carddisp.pl?gene=CD40LG
SOD3	Superoxide Dismutase 3	Protein Coding	50	GC04P024798	3.69679307937622	https://www.genecards.org/cgi-bin/carddisp.pl?gene=SOD3
MMP26	Matrix Metallopeptidase 26	Protein Coding	42	GC11P004706	3.69220232963562	https://www.genecards.org/cgi-bin/carddisp.pl?gene=MMP26
MMP20	Matrix Metallopeptidase 20	Protein Coding	51	GC11M102576	3.67043662071228	https://www.genecards.org/cgi-bin/carddisp.pl?gene=MMP20
ITGAM	Integrin Subunit Alpha M	Protein Coding	55	GC16P043916	3.65956401824951	https://www.genecards.org/cgi-bin/carddisp.pl?gene=ITGAM
MFAP4	Microfibril Associated Protein 4	Protein Coding	47	GC17M019383	3.64992213249207	https://www.genecards.org/cgi-bin/carddisp.pl?gene=MFAP4
MMP17	Matrix Metallopeptidase 17	Protein Coding	51	GC12P131828	3.64764785766602	https://www.genecards.org/cgi-bin/carddisp.pl?gene=MMP17
TGIF1	TGFB Induced Factor Homeobox 1	Protein Coding	53	GC18P003411	3.63362121582031	https://www.genecards.org/cgi-bin/carddisp.pl?gene=TGIF1
BLOC1S5	Biogenesis Of Lysosomal Organelles Complex 1 Subunit 5	Protein Coding	44	GC06M008014	3.63265800476074	https://www.genecards.org/cgi-bin/carddisp.pl?gene=BLOC1S5
ECM1	Extracellular Matrix Protein 1	Protein Coding	51	GC01P150508	3.62940454483032	https://www.genecards.org/cgi-bin/carddisp.pl?gene=ECM1
GH1	Growth Hormone 1	Protein Coding	50	GC17M063917	3.62646865844727	https://www.genecards.org/cgi-bin/carddisp.pl?gene=GH1
F12	Coagulation Factor XII	Protein Coding	56	GC05M177402	3.61547183990479	https://www.genecards.org/cgi-bin/carddisp.pl?gene=F12
PAK1	P21 (RAC1) Activated Kinase 1	Protein Coding	57	GC11M103141	3.61541104316711	https://www.genecards.org/cgi-bin/carddisp.pl?gene=PAK1
SERPINF2	Serpin Family F Member 2	Protein Coding	52	GC17P001742	3.60792207717896	https://www.genecards.org/cgi-bin/carddisp.pl?gene=SERPINF2
CCL5	C-C Motif Chemokine Ligand 5	Protein Coding	51	GC17M035871	3.60311460494995	https://www.genecards.org/cgi-bin/carddisp.pl?gene=CCL5
CXCR4	C-X-C Motif Chemokine Receptor 4	Protein Coding	59	GC02M136114	3.59319090843201	https://www.genecards.org/cgi-bin/carddisp.pl?gene=CXCR4
AGTR1	Angiotensin II Receptor Type 1	Protein Coding	58	GC03P148697	3.59125137329102	https://www.genecards.org/cgi-bin/carddisp.pl?gene=AGTR1
PLA2G4A	Phospholipase A2 Group IVA	Protein Coding	55	GC01P186798	3.58006429672241	https://www.genecards.org/cgi-bin/carddisp.pl?gene=PLA2G4A
KRT1	Keratin 1	Protein Coding	53	GC12M052674	3.57909679412842	https://www.genecards.org/cgi-bin/carddisp.pl?gene=KRT1
ADAM9	ADAM Metallopeptidase Domain 9	Protein Coding	55	GC08P038996	3.57375431060791	https://www.genecards.org/cgi-bin/carddisp.pl?gene=ADAM9
ADAM17	ADAM Metallopeptidase Domain 17	Protein Coding	58	GC02M009488	3.56649398803711	https://www.genecards.org/cgi-bin/carddisp.pl?gene=ADAM17
LAIR2	Leukocyte Associated Immunoglobulin Like Receptor 2	Protein Coding	42	GC19P076832	3.56248736381531	https://www.genecards.org/cgi-bin/carddisp.pl?gene=LAIR2
ENG	Endoglin	Protein Coding	55	GC09M127815	3.56195211410522	https://www.genecards.org/cgi-bin/carddisp.pl?gene=ENG
MTOR	Mechanistic Target Of Rapamycin Kinase	Protein Coding	62	GC01M011106	3.55610227584839	https://www.genecards.org/cgi-bin/carddisp.pl?gene=MTOR
LGALS3	Galectin 3	Protein Coding	52	GC14P055124	3.55431151390076	https://www.genecards.org/cgi-bin/carddisp.pl?gene=LGALS3
CD93	CD93 Molecule	Protein Coding	47	GC20M023079	3.53617429733276	https://www.genecards.org/cgi-bin/carddisp.pl?gene=CD93
KDR	Kinase Insert Domain Receptor	Protein Coding	60	GC04M055078	3.53607130050659	https://www.genecards.org/cgi-bin/carddisp.pl?gene=KDR
COLEC12	Collectin Subfamily Member 12	Protein Coding	46	GC18M000318	3.52631068229675	https://www.genecards.org/cgi-bin/carddisp.pl?gene=COLEC12
KL	Klotho	Protein Coding	55	GC13P033016	3.51496386528015	https://www.genecards.org/cgi-bin/carddisp.pl?gene=KL
PLAUR	Plasminogen Activator, Urokinase Receptor	Protein Coding	52	GC19M043646	3.50813269615173	https://www.genecards.org/cgi-bin/carddisp.pl?gene=PLAUR
PTH1R	Parathyroid Hormone 1 Receptor	Protein Coding	57	GC03P046877	3.50725197792053	https://www.genecards.org/cgi-bin/carddisp.pl?gene=PTH1R
SCARB2	Scavenger Receptor Class B Member 2	Protein Coding	53	GC04M076158	3.50352215766907	https://www.genecards.org/cgi-bin/carddisp.pl?gene=SCARB2
SMARCAD1	SWI/SNF-Related, Matrix-Associated Actin-Dependent Regulator Of Chromatin, Subfamily A, Containing DEAD/H Box 1	Protein Coding	51	GC04P094207	3.49987816810608	https://www.genecards.org/cgi-bin/carddisp.pl?gene=SMARCAD1
C1QL3	Complement C1q Like 3	Protein Coding	41	GC10M016513	3.49014329910278	https://www.genecards.org/cgi-bin/carddisp.pl?gene=C1QL3
PTGS1	Prostaglandin-Endoperoxide Synthase 1	Protein Coding	53	GC09P122370	3.48789668083191	https://www.genecards.org/cgi-bin/carddisp.pl?gene=PTGS1
IL1RN	Interleukin 1 Receptor Antagonist	Protein Coding	57	GC02P124515	3.4687397480011	https://www.genecards.org/cgi-bin/carddisp.pl?gene=IL1RN
LAMA5	Laminin Subunit Alpha 5	Protein Coding	50	GC20M062307	3.46298789978027	https://www.genecards.org/cgi-bin/carddisp.pl?gene=LAMA5
PODN	Podocan	Protein Coding	44	GC01P053062	3.46138477325439	https://www.genecards.org/cgi-bin/carddisp.pl?gene=PODN
MIR150	MicroRNA 150	RNA Gene	24	GC19M049500	3.43815302848816	https://www.genecards.org/cgi-bin/carddisp.pl?gene=MIR150
CD151	CD151 Molecule (Raph Blood Group)	Protein Coding	51	GC11P002266	3.4381468296051	https://www.genecards.org/cgi-bin/carddisp.pl?gene=CD151
RECK	Reversion Inducing Cysteine Rich Protein With Kazal Motifs	Protein Coding	47	GC09P036036	3.43676686286926	https://www.genecards.org/cgi-bin/carddisp.pl?gene=RECK
CDH2	Cadherin 2	Protein Coding	59	GC18M028543	3.43411302566528	https://www.genecards.org/cgi-bin/carddisp.pl?gene=CDH2
EGR1	Early Growth Response 1	Protein Coding	52	GC05P138465	3.43361353874207	https://www.genecards.org/cgi-bin/carddisp.pl?gene=EGR1
DCHS1	Dachsous Cadherin-Related 1	Protein Coding	44	GC11M006621	3.416339635849	https://www.genecards.org/cgi-bin/carddisp.pl?gene=DCHS1
TLL1	Tolloid Like 1	Protein Coding	51	GC04P165873	3.41573309898376	https://www.genecards.org/cgi-bin/carddisp.pl?gene=TLL1
CCND1	Cyclin D1	Protein Coding	60	GC11P069641	3.40847873687744	https://www.genecards.org/cgi-bin/carddisp.pl?gene=CCND1
TECTA	Tectorin Alpha	Protein Coding	46	GC11P121101	3.4033739566803	https://www.genecards.org/cgi-bin/carddisp.pl?gene=TECTA
ADCY10	Adenylate Cyclase 10	Protein Coding	50	GC01M167809	3.4033625125885	https://www.genecards.org/cgi-bin/carddisp.pl?gene=ADCY10
IL1R1	Interleukin 1 Receptor Type 1	Protein Coding	53	GC02P102136	3.40043544769287	https://www.genecards.org/cgi-bin/carddisp.pl?gene=IL1R1
CST3	Cystatin C	Protein Coding	51	GC20M023699	3.40023040771484	https://www.genecards.org/cgi-bin/carddisp.pl?gene=CST3
MPL	MPL Proto-Oncogene, Thrombopoietin Receptor	Protein Coding	55	GC01P043337	3.39413070678711	https://www.genecards.org/cgi-bin/carddisp.pl?gene=MPL
PABIR2	PABIR Family Member 2	Protein Coding	36	GC0XM134832	3.38869476318359	https://www.genecards.org/cgi-bin/carddisp.pl?gene=PABIR2
GDF5	Growth Differentiation Factor 5	Protein Coding	52	GC20M035433	3.3823709487915	https://www.genecards.org/cgi-bin/carddisp.pl?gene=GDF5
AGT	Angiotensinogen	Protein Coding	56	GC01M230690	3.38157629966736	https://www.genecards.org/cgi-bin/carddisp.pl?gene=AGT
IGFBP1	Insulin Like Growth Factor Binding Protein 1	Protein Coding	50	GC07P048326	3.37752604484558	https://www.genecards.org/cgi-bin/carddisp.pl?gene=IGFBP1
BSG	Basigin (Ok Blood Group)	Protein Coding	51	GC19P000571	3.37192606925964	https://www.genecards.org/cgi-bin/carddisp.pl?gene=BSG
IL3	Interleukin 3	Protein Coding	52	GC05P132060	3.36584043502808	https://www.genecards.org/cgi-bin/carddisp.pl?gene=IL3
LRP1	LDL Receptor Related Protein 1	Protein Coding	53	GC12P057128	3.36239171028137	https://www.genecards.org/cgi-bin/carddisp.pl?gene=LRP1
PIK3R1	Phosphoinositide-3-Kinase Regulatory Subunit 1	Protein Coding	57	GC05P068215	3.36081504821777	https://www.genecards.org/cgi-bin/carddisp.pl?gene=PIK3R1
TECTB	Tectorin Beta	Protein Coding	38	GC10P112283	3.35777378082275	https://www.genecards.org/cgi-bin/carddisp.pl?gene=TECTB
B2M	Beta-2-Microglobulin	Protein Coding	56	GC15P044711	3.35729956626892	https://www.genecards.org/cgi-bin/carddisp.pl?gene=B2M
FGF1	Fibroblast Growth Factor 1	Protein Coding	54	GC05M142555	3.35075902938843	https://www.genecards.org/cgi-bin/carddisp.pl?gene=FGF1
KRT10	Keratin 10	Protein Coding	50	GC17M040818	3.33911633491516	https://www.genecards.org/cgi-bin/carddisp.pl?gene=KRT10
POMC	Proopiomelanocortin	Protein Coding	55	GC02M025160	3.33522343635559	https://www.genecards.org/cgi-bin/carddisp.pl?gene=POMC
CAT	Catalase	Protein Coding	58	GC11P034460	3.33480191230774	https://www.genecards.org/cgi-bin/carddisp.pl?gene=CAT
IL6R	Interleukin 6 Receptor	Protein Coding	57	GC01P154405	3.33312964439392	https://www.genecards.org/cgi-bin/carddisp.pl?gene=IL6R
FGA	Fibrinogen Alpha Chain	Protein Coding	56	GC04M154583	3.33128023147583	https://www.genecards.org/cgi-bin/carddisp.pl?gene=FGA
GRB2	Growth Factor Receptor Bound Protein 2	Protein Coding	52	GC17M075318	3.32925009727478	https://www.genecards.org/cgi-bin/carddisp.pl?gene=GRB2
CHAD	Chondroadherin	Protein Coding	45	GC17M050464	3.31665658950806	https://www.genecards.org/cgi-bin/carddisp.pl?gene=CHAD
ATP6V1A	ATPase H+ Transporting V1 Subunit A	Protein Coding	53	GC03P113747	3.31513857841492	https://www.genecards.org/cgi-bin/carddisp.pl?gene=ATP6V1A
SNAI1	Snail Family Transcriptional Repressor 1	Protein Coding	51	GC20P049982	3.31279492378235	https://www.genecards.org/cgi-bin/carddisp.pl?gene=SNAI1
FBN2	Fibrillin 2	Protein Coding	48	GC05M128257	3.30180239677429	https://www.genecards.org/cgi-bin/carddisp.pl?gene=FBN2
WWC1	WW And C2 Domain Containing 1	Protein Coding	47	GC05P168291	3.29260683059692	https://www.genecards.org/cgi-bin/carddisp.pl?gene=WWC1
DES	Desmin	Protein Coding	55	GC02P219418	3.28267908096313	https://www.genecards.org/cgi-bin/carddisp.pl?gene=DES
LAMB2	Laminin Subunit Beta 2	Protein Coding	53	GC03M049121	3.27901220321655	https://www.genecards.org/cgi-bin/carddisp.pl?gene=LAMB2
OTOL1	Otolin 1	Protein Coding	38	GC03P161496	3.27861261367798	https://www.genecards.org/cgi-bin/carddisp.pl?gene=OTOL1
FLI1	Fli-1 Proto-Oncogene, ETS Transcription Factor	Protein Coding	54	GC11P128686	3.27616000175476	https://www.genecards.org/cgi-bin/carddisp.pl?gene=FLI1
SERPINC1	Serpin Family C Member 1	Protein Coding	56	GC01M174691	3.27448034286499	https://www.genecards.org/cgi-bin/carddisp.pl?gene=SERPINC1
ALOX5	Arachidonate 5-Lipoxygenase	Protein Coding	54	GC10P045374	3.26874542236328	https://www.genecards.org/cgi-bin/carddisp.pl?gene=ALOX5
MGP	Matrix Gla Protein	Protein Coding	49	GC12M023445	3.26016807556152	https://www.genecards.org/cgi-bin/carddisp.pl?gene=MGP
CD9	CD9 Molecule	Protein Coding	51	GC12P024781	3.25488638877869	https://www.genecards.org/cgi-bin/carddisp.pl?gene=CD9
CD34	CD34 Molecule	Protein Coding	52	GC01M207880	3.24679946899414	https://www.genecards.org/cgi-bin/carddisp.pl?gene=CD34
PRODH	Proline Dehydrogenase 1	Protein Coding	52	GC22M018912	3.24315333366394	https://www.genecards.org/cgi-bin/carddisp.pl?gene=PRODH
ANXA2	Annexin A2	Protein Coding	55	GC15M060347	3.24207901954651	https://www.genecards.org/cgi-bin/carddisp.pl?gene=ANXA2
CD47	CD47 Molecule	Protein Coding	51	GC03M108043	3.24062466621399	https://www.genecards.org/cgi-bin/carddisp.pl?gene=CD47
AGBL1	AGBL Carboxypeptidase 1	Protein Coding	42	GC15P127002	3.23592567443848	https://www.genecards.org/cgi-bin/carddisp.pl?gene=AGBL1
FOXE3	Forkhead Box E3	Protein Coding	43	GC01P047416	3.23411083221436	https://www.genecards.org/cgi-bin/carddisp.pl?gene=FOXE3
PLG	Plasminogen	Protein Coding	56	GC06P160702	3.23290610313416	https://www.genecards.org/cgi-bin/carddisp.pl?gene=PLG
SERPINA3	Serpin Family A Member 3	Protein Coding	50	GC14P094612	3.23228907585144	https://www.genecards.org/cgi-bin/carddisp.pl?gene=SERPINA3
MYLK	Myosin Light Chain Kinase	Protein Coding	57	GC03M123610	3.22928905487061	https://www.genecards.org/cgi-bin/carddisp.pl?gene=MYLK
NPPB	Natriuretic Peptide B	Protein Coding	50	GC01M011858	3.22734117507935	https://www.genecards.org/cgi-bin/carddisp.pl?gene=NPPB
CHI3L1	Chitinase 3 Like 1	Protein Coding	51	GC01M203148	3.22398638725281	https://www.genecards.org/cgi-bin/carddisp.pl?gene=CHI3L1
LTF	Lactotransferrin	Protein Coding	52	GC03M046435	3.22187495231628	https://www.genecards.org/cgi-bin/carddisp.pl?gene=LTF
IL2	Interleukin 2	Protein Coding	53	GC04M122451	3.20634245872498	https://www.genecards.org/cgi-bin/carddisp.pl?gene=IL2
PTPN11	Protein Tyrosine Phosphatase Non-Receptor Type 11	Protein Coding	61	GC12P112418	3.20584678649902	https://www.genecards.org/cgi-bin/carddisp.pl?gene=PTPN11
RFX5	Regulatory Factor X5	Protein Coding	50	GC01M151340	3.20390892028809	https://www.genecards.org/cgi-bin/carddisp.pl?gene=RFX5
BMP3	Bone Morphogenetic Protein 3	Protein Coding	49	GC04P081030	3.20361709594727	https://www.genecards.org/cgi-bin/carddisp.pl?gene=BMP3
SLC39A13	Solute Carrier Family 39 Member 13	Protein Coding	49	GC11P047407	3.19937753677368	https://www.genecards.org/cgi-bin/carddisp.pl?gene=SLC39A13
MYC	MYC Proto-Oncogene, BHLH Transcription Factor	Protein Coding	59	GC08P127735	3.19149041175842	https://www.genecards.org/cgi-bin/carddisp.pl?gene=MYC
CEACAM1	CEA Cell Adhesion Molecule 1	Protein Coding	51	GC19M042507	3.18783068656921	https://www.genecards.org/cgi-bin/carddisp.pl?gene=CEACAM1
PLA2R1	Phospholipase A2 Receptor 1	Protein Coding	47	GC02M159924	3.18620109558105	https://www.genecards.org/cgi-bin/carddisp.pl?gene=PLA2R1
FOXC1	Forkhead Box C1	Protein Coding	48	GC06P001610	3.18233299255371	https://www.genecards.org/cgi-bin/carddisp.pl?gene=FOXC1
CANT1	Calcium Activated Nucleotidase 1	Protein Coding	51	GC17M078992	3.18021821975708	https://www.genecards.org/cgi-bin/carddisp.pl?gene=CANT1
ARG1	Arginase 1	Protein Coding	56	GC06P131473	3.17604470252991	https://www.genecards.org/cgi-bin/carddisp.pl?gene=ARG1
SOST	Sclerostin	Protein Coding	51	GC17M043753	3.17013168334961	https://www.genecards.org/cgi-bin/carddisp.pl?gene=SOST
ADGRG6	Adhesion G Protein-Coupled Receptor G6	Protein Coding	51	GC06P142301	3.16787719726563	https://www.genecards.org/cgi-bin/carddisp.pl?gene=ADGRG6
S100A4	S100 Calcium Binding Protein A4	Protein Coding	51	GC01M153543	3.16753911972046	https://www.genecards.org/cgi-bin/carddisp.pl?gene=S100A4
HLA-DQB1	Major Histocompatibility Complex, Class II, DQ Beta 1	Protein Coding	48	GC06M074984	3.15319871902466	https://www.genecards.org/cgi-bin/carddisp.pl?gene=HLA-DQB1
NFKBIL1	NFKB Inhibitor Like 1	Protein Coding	43	GC06P096097	3.14712476730347	https://www.genecards.org/cgi-bin/carddisp.pl?gene=NFKBIL1
RAF1	Raf-1 Proto-Oncogene, Serine/Threonine Kinase	Protein Coding	61	GC03M012583	3.1467924118042	https://www.genecards.org/cgi-bin/carddisp.pl?gene=RAF1
VPS33B	VPS33B Late Endosome And Lysosome Associated	Protein Coding	48	GC15M090998	3.14341616630554	https://www.genecards.org/cgi-bin/carddisp.pl?gene=VPS33B
COLEC11	Collectin Subfamily Member 11	Protein Coding	49	GC02P003594	3.13739609718323	https://www.genecards.org/cgi-bin/carddisp.pl?gene=COLEC11
BCL2	BCL2 Apoptosis Regulator	Protein Coding	57	GC18M063123	3.1339213848114	https://www.genecards.org/cgi-bin/carddisp.pl?gene=BCL2
PRG4	Proteoglycan 4	Protein Coding	48	GC01P186296	3.13374900817871	https://www.genecards.org/cgi-bin/carddisp.pl?gene=PRG4
TNFRSF11A	TNF Receptor Superfamily Member 11a	Protein Coding	54	GC18P062325	3.12888860702515	https://www.genecards.org/cgi-bin/carddisp.pl?gene=TNFRSF11A
NOS3	Nitric Oxide Synthase 3	Protein Coding	56	GC07P151271	3.12478113174438	https://www.genecards.org/cgi-bin/carddisp.pl?gene=NOS3
FGFR3	Fibroblast Growth Factor Receptor 3	Protein Coding	63	GC04P001795	3.11921310424805	https://www.genecards.org/cgi-bin/carddisp.pl?gene=FGFR3
ESR2	Estrogen Receptor 2	Protein Coding	56	GC14M064084	3.11794567108154	https://www.genecards.org/cgi-bin/carddisp.pl?gene=ESR2
TF	Transferrin	Protein Coding	57	GC03P135432	3.11539554595947	https://www.genecards.org/cgi-bin/carddisp.pl?gene=TF
FCGR2A	Fc Gamma Receptor IIa	Protein Coding	55	GC01P161505	3.11347413063049	https://www.genecards.org/cgi-bin/carddisp.pl?gene=FCGR2A
TNFRSF1A	TNF Receptor Superfamily Member 1A	Protein Coding	57	GC12M006328	3.1112117767334	https://www.genecards.org/cgi-bin/carddisp.pl?gene=TNFRSF1A
JAK1	Janus Kinase 1	Protein Coding	60	GC01M064833	3.10721588134766	https://www.genecards.org/cgi-bin/carddisp.pl?gene=JAK1
F7	Coagulation Factor VII	Protein Coding	55	GC13P113105	3.10717749595642	https://www.genecards.org/cgi-bin/carddisp.pl?gene=F7
SPAG8	Sperm Associated Antigen 8	Protein Coding	38	GC09M035797	3.10709524154663	https://www.genecards.org/cgi-bin/carddisp.pl?gene=SPAG8
SNRNP70	Small Nuclear Ribonucleoprotein U1 Subunit 70	Protein Coding	46	GC19P049085	3.10422897338867	https://www.genecards.org/cgi-bin/carddisp.pl?gene=SNRNP70
MYH10	Myosin Heavy Chain 10	Protein Coding	52	GC17M008474	3.10173630714417	https://www.genecards.org/cgi-bin/carddisp.pl?gene=MYH10
NCAM1	Neural Cell Adhesion Molecule 1	Protein Coding	55	GC11P112961	3.08762836456299	https://www.genecards.org/cgi-bin/carddisp.pl?gene=NCAM1
ADAM10	ADAM Metallopeptidase Domain 10	Protein Coding	60	GC15M058588	3.08570599555969	https://www.genecards.org/cgi-bin/carddisp.pl?gene=ADAM10
HSPA5	Heat Shock Protein Family A (Hsp70) Member 5	Protein Coding	55	GC09M125234	3.08163833618164	https://www.genecards.org/cgi-bin/carddisp.pl?gene=HSPA5
LRRC15	Leucine Rich Repeat Containing 15	Protein Coding	44	GC03M194357	3.07564473152161	https://www.genecards.org/cgi-bin/carddisp.pl?gene=LRRC15
CALCR	Calcitonin Receptor	Protein Coding	55	GC07M093424	3.07183790206909	https://www.genecards.org/cgi-bin/carddisp.pl?gene=CALCR
IFNA1	Interferon Alpha 1	Protein Coding	45	GC09P021622	3.06908822059631	https://www.genecards.org/cgi-bin/carddisp.pl?gene=IFNA1
HDAC2	Histone Deacetylase 2	Protein Coding	59	GC06M113933	3.05405211448669	https://www.genecards.org/cgi-bin/carddisp.pl?gene=HDAC2
MYH3	Myosin Heavy Chain 3	Protein Coding	51	GC17M010628	3.05222725868225	https://www.genecards.org/cgi-bin/carddisp.pl?gene=MYH3
MSR1	Macrophage Scavenger Receptor 1	Protein Coding	52	GC08M016107	3.04804372787476	https://www.genecards.org/cgi-bin/carddisp.pl?gene=MSR1
P2RX1	Purinergic Receptor P2X 1	Protein Coding	50	GC17M003896	3.04405999183655	https://www.genecards.org/cgi-bin/carddisp.pl?gene=P2RX1
ADAMTS5	ADAM Metallopeptidase With Thrombospondin Type 1 Motif 5	Protein Coding	52	GC21M026918	3.04391241073608	https://www.genecards.org/cgi-bin/carddisp.pl?gene=ADAMTS5
GALNT3	Polypeptide N-Acetylgalactosaminyltransferase 3	Protein Coding	52	GC02M165747	3.03792238235474	https://www.genecards.org/cgi-bin/carddisp.pl?gene=GALNT3
CTSG	Cathepsin G	Protein Coding	52	GC14M024573	3.03629231452942	https://www.genecards.org/cgi-bin/carddisp.pl?gene=CTSG
IGF2	Insulin Like Growth Factor 2	Protein Coding	55	GC11M004920	3.03033876419067	https://www.genecards.org/cgi-bin/carddisp.pl?gene=IGF2
OSCAR	Osteoclast Associated Ig-Like Receptor	Protein Coding	43	GC19M054094	3.02650499343872	https://www.genecards.org/cgi-bin/carddisp.pl?gene=OSCAR
ITGB1BP1	Integrin Subunit Beta 1 Binding Protein 1	Protein Coding	43	GC02M009391	3.02313232421875	https://www.genecards.org/cgi-bin/carddisp.pl?gene=ITGB1BP1
CASP3	Caspase 3	Protein Coding	56	GC04M184627	3.02034568786621	https://www.genecards.org/cgi-bin/carddisp.pl?gene=CASP3
MAP2K1	Mitogen-Activated Protein Kinase Kinase 1	Protein Coding	60	GC15P066386	3.01929426193237	https://www.genecards.org/cgi-bin/carddisp.pl?gene=MAP2K1
TLR1	Toll Like Receptor 1	Protein Coding	55	GC04M038793	3.00271224975586	https://www.genecards.org/cgi-bin/carddisp.pl?gene=TLR1
SUCO	SUN Domain Containing Ossification Factor	Protein Coding	41	GC01P172532	3.00234293937683	https://www.genecards.org/cgi-bin/carddisp.pl?gene=SUCO
HMOX1	Heme Oxygenase 1	Protein Coding	59	GC22P035380	3.00044131278992	https://www.genecards.org/cgi-bin/carddisp.pl?gene=HMOX1
MIF	Macrophage Migration Inhibitory Factor	Protein Coding	55	GC22P023894	2.99674248695374	https://www.genecards.org/cgi-bin/carddisp.pl?gene=MIF
SCX	Scleraxis BHLH Transcription Factor	Protein Coding	36	GC08P145260	2.993492603302	https://www.genecards.org/cgi-bin/carddisp.pl?gene=SCX
KRT19	Keratin 19	Protein Coding	50	GC17M041523	2.98817777633667	https://www.genecards.org/cgi-bin/carddisp.pl?gene=KRT19
GJA1	Gap Junction Protein Alpha 1	Protein Coding	57	GC06P121436	2.9867115020752	https://www.genecards.org/cgi-bin/carddisp.pl?gene=GJA1
IRS1	Insulin Receptor Substrate 1	Protein Coding	53	GC02M226731	2.98478269577026	https://www.genecards.org/cgi-bin/carddisp.pl?gene=IRS1
TP63	Tumor Protein P63	Protein Coding	53	GC03P189598	2.98358821868896	https://www.genecards.org/cgi-bin/carddisp.pl?gene=TP63
MIR146A	MicroRNA 146a	RNA Gene	25	GC05P160485	2.97992253303528	https://www.genecards.org/cgi-bin/carddisp.pl?gene=MIR146A
PLAT	Plasminogen Activator, Tissue Type	Protein Coding	56	GC08M042174	2.97830152511597	https://www.genecards.org/cgi-bin/carddisp.pl?gene=PLAT
LTBP1	Latent Transforming Growth Factor Beta Binding Protein 1	Protein Coding	52	GC02P032946	2.97563457489014	https://www.genecards.org/cgi-bin/carddisp.pl?gene=LTBP1
PITX2	Paired Like Homeodomain 2	Protein Coding	52	GC04M110617	2.97402548789978	https://www.genecards.org/cgi-bin/carddisp.pl?gene=PITX2
NPPA	Natriuretic Peptide A	Protein Coding	52	GC01M011846	2.96692872047424	https://www.genecards.org/cgi-bin/carddisp.pl?gene=NPPA
MFAP5	Microfibril Associated Protein 5	Protein Coding	51	GC12M008637	2.94446754455566	https://www.genecards.org/cgi-bin/carddisp.pl?gene=MFAP5
FAS	Fas Cell Surface Death Receptor	Protein Coding	57	GC10P095615	2.94432258605957	https://www.genecards.org/cgi-bin/carddisp.pl?gene=FAS
KIT	KIT Proto-Oncogene, Receptor Tyrosine Kinase	Protein Coding	60	GC04P054657	2.93918561935425	https://www.genecards.org/cgi-bin/carddisp.pl?gene=KIT
SLC2A10	Solute Carrier Family 2 Member 10	Protein Coding	50	GC20P046709	2.93667793273926	https://www.genecards.org/cgi-bin/carddisp.pl?gene=SLC2A10
SELE	Selectin E	Protein Coding	50	GC01M169722	2.93145036697388	https://www.genecards.org/cgi-bin/carddisp.pl?gene=SELE
SCARB1	Scavenger Receptor Class B Member 1	Protein Coding	55	GC12M124776	2.93018627166748	https://www.genecards.org/cgi-bin/carddisp.pl?gene=SCARB1
LTBP3	Latent Transforming Growth Factor Beta Binding Protein 3	Protein Coding	51	GC11M065538	2.92987108230591	https://www.genecards.org/cgi-bin/carddisp.pl?gene=LTBP3
ITGB2	Integrin Subunit Beta 2	Protein Coding	57	GC21M044885	2.92402243614197	https://www.genecards.org/cgi-bin/carddisp.pl?gene=ITGB2
LAMA4	Laminin Subunit Alpha 4	Protein Coding	52	GC06M112107	2.92070960998535	https://www.genecards.org/cgi-bin/carddisp.pl?gene=LAMA4
F5	Coagulation Factor V	Protein Coding	53	GC01M169511	2.91974687576294	https://www.genecards.org/cgi-bin/carddisp.pl?gene=F5
CHRNG	Cholinergic Receptor Nicotinic Gamma Subunit	Protein Coding	48	GC02P232539	2.91970276832581	https://www.genecards.org/cgi-bin/carddisp.pl?gene=CHRNG
HPX	Hemopexin	Protein Coding	48	GC11M007185	2.91920518875122	https://www.genecards.org/cgi-bin/carddisp.pl?gene=HPX
PADI4	Peptidyl Arginine Deiminase 4	Protein Coding	51	GC01P017308	2.91646075248718	https://www.genecards.org/cgi-bin/carddisp.pl?gene=PADI4
CDKN1A	Cyclin Dependent Kinase Inhibitor 1A	Protein Coding	55	GC06P096237	2.91563510894775	https://www.genecards.org/cgi-bin/carddisp.pl?gene=CDKN1A
HDAC1	Histone Deacetylase 1	Protein Coding	57	GC01P032292	2.9118914604187	https://www.genecards.org/cgi-bin/carddisp.pl?gene=HDAC1
SERPINE2	Serpin Family E Member 2	Protein Coding	48	GC02M223975	2.91038203239441	https://www.genecards.org/cgi-bin/carddisp.pl?gene=SERPINE2
CMA1	Chymase 1	Protein Coding	51	GC14M024550	2.90749406814575	https://www.genecards.org/cgi-bin/carddisp.pl?gene=CMA1
PLEK	Pleckstrin	Protein Coding	47	GC02P068365	2.90335273742676	https://www.genecards.org/cgi-bin/carddisp.pl?gene=PLEK
CRK	CRK Proto-Oncogene, Adaptor Protein	Protein Coding	50	GC17M001420	2.9031777381897	https://www.genecards.org/cgi-bin/carddisp.pl?gene=CRK
EDNRA	Endothelin Receptor Type A	Protein Coding	56	GC04P147480	2.90054678916931	https://www.genecards.org/cgi-bin/carddisp.pl?gene=EDNRA
CD4	CD4 Molecule	Protein Coding	57	GC12P006786	2.89304375648499	https://www.genecards.org/cgi-bin/carddisp.pl?gene=CD4
P2RY1	Purinergic Receptor P2Y1	Protein Coding	53	GC03P152835	2.89056038856506	https://www.genecards.org/cgi-bin/carddisp.pl?gene=P2RY1
PCNA	Proliferating Cell Nuclear Antigen	Protein Coding	57	GC20M005114	2.89046335220337	https://www.genecards.org/cgi-bin/carddisp.pl?gene=PCNA
H2AC18	H2A Clustered Histone 18	Protein Coding	35	GC01M153135	2.89023685455322	https://www.genecards.org/cgi-bin/carddisp.pl?gene=H2AC18
COLEC10	Collectin Subfamily Member 10	Protein Coding	47	GC08P118952	2.88714289665222	https://www.genecards.org/cgi-bin/carddisp.pl?gene=COLEC10
NFKBIA	NFKB Inhibitor Alpha	Protein Coding	57	GC14M035401	2.88365912437439	https://www.genecards.org/cgi-bin/carddisp.pl?gene=NFKBIA
THY1	Thy-1 Cell Surface Antigen	Protein Coding	50	GC11M119417	2.88298988342285	https://www.genecards.org/cgi-bin/carddisp.pl?gene=THY1
KRT3	Keratin 3	Protein Coding	47	GC12M052789	2.87976741790771	https://www.genecards.org/cgi-bin/carddisp.pl?gene=KRT3
CTSV	Cathepsin V	Protein Coding	48	GC09M097029	2.87705969810486	https://www.genecards.org/cgi-bin/carddisp.pl?gene=CTSV
VIPAS39	VPS33B Interacting Protein, Apical-Basolateral Polarity Regulator, Spe-39 Homolog	Protein Coding	44	GC14M077426	2.86996912956238	https://www.genecards.org/cgi-bin/carddisp.pl?gene=VIPAS39
ADORA2A	Adenosine A2a Receptor	Protein Coding	53	GC22P024417	2.86978602409363	https://www.genecards.org/cgi-bin/carddisp.pl?gene=ADORA2A
IL11	Interleukin 11	Protein Coding	47	GC19M055364	2.86936187744141	https://www.genecards.org/cgi-bin/carddisp.pl?gene=IL11
EMID1	EMI Domain Containing 1	Protein Coding	43	GC22P029205	2.86272597312927	https://www.genecards.org/cgi-bin/carddisp.pl?gene=EMID1
PGGHG	Protein-Glucosylgalactosylhydroxylysine Glucosidase	Protein Coding	44	GC11P000290	2.85904383659363	https://www.genecards.org/cgi-bin/carddisp.pl?gene=PGGHG
C1QTNF6	C1q And TNF Related 6	Protein Coding	44	GC22M037180	2.85465955734253	https://www.genecards.org/cgi-bin/carddisp.pl?gene=C1QTNF6
CLEC1B	C-Type Lectin Domain Family 1 Member B	Protein Coding	44	GC12M023368	2.85455942153931	https://www.genecards.org/cgi-bin/carddisp.pl?gene=CLEC1B
CCL18	C-C Motif Chemokine Ligand 18	Protein Coding	42	GC17P036064	2.85354518890381	https://www.genecards.org/cgi-bin/carddisp.pl?gene=CCL18
SERPINA1	Serpin Family A Member 1	Protein Coding	56	GC14M094376	2.84119296073914	https://www.genecards.org/cgi-bin/carddisp.pl?gene=SERPINA1
COL11A2P1	Collagen Type XI Alpha 2 Pseudogene 1	Pseudogene	7	GC06M075006	2.83985424041748	https://www.genecards.org/cgi-bin/carddisp.pl?gene=COL11A2P1
ADAMTS1	ADAM Metallopeptidase With Thrombospondin Type 1 Motif 1	Protein Coding	52	GC21M026835	2.83735990524292	https://www.genecards.org/cgi-bin/carddisp.pl?gene=ADAMTS1
SIRT1	Sirtuin 1	Protein Coding	56	GC10P067884	2.83312582969666	https://www.genecards.org/cgi-bin/carddisp.pl?gene=SIRT1
MBTPS1	Membrane Bound Transcription Factor Peptidase, Site 1	Protein Coding	51	GC16M084053	2.83226275444031	https://www.genecards.org/cgi-bin/carddisp.pl?gene=MBTPS1
THBS4	Thrombospondin 4	Protein Coding	50	GC05P079991	2.82448816299438	https://www.genecards.org/cgi-bin/carddisp.pl?gene=THBS4
NLRP12	NLR Family Pyrin Domain Containing 12	Protein Coding	51	GC19M053793	2.80810165405273	https://www.genecards.org/cgi-bin/carddisp.pl?gene=NLRP12
LAD1	Ladinin 1	Protein Coding	43	GC01M201373	2.7918758392334	https://www.genecards.org/cgi-bin/carddisp.pl?gene=LAD1
SELL	Selectin L	Protein Coding	50	GC01M169690	2.79032158851624	https://www.genecards.org/cgi-bin/carddisp.pl?gene=SELL
KLK6	Kallikrein Related Peptidase 6	Protein Coding	52	GC19M050958	2.7899796962738	https://www.genecards.org/cgi-bin/carddisp.pl?gene=KLK6
DHX9	DExH-Box Helicase 9	Protein Coding	48	GC01P182839	2.78992605209351	https://www.genecards.org/cgi-bin/carddisp.pl?gene=DHX9
RFX1	Regulatory Factor X1	Protein Coding	45	GC19M013961	2.78975200653076	https://www.genecards.org/cgi-bin/carddisp.pl?gene=RFX1
SLFN14	Schlafen Family Member 14	Protein Coding	41	GC17M053834	2.78845357894897	https://www.genecards.org/cgi-bin/carddisp.pl?gene=SLFN14
DOCK1	Dedicator Of Cytokinesis 1	Protein Coding	50	GC10P126905	2.78216886520386	https://www.genecards.org/cgi-bin/carddisp.pl?gene=DOCK1
ERBB2	Erb-B2 Receptor Tyrosine Kinase 2	Protein Coding	62	GC17P039687	2.78138971328735	https://www.genecards.org/cgi-bin/carddisp.pl?gene=ERBB2
MTHFR	Methylenetetrahydrofolate Reductase	Protein Coding	54	GC01M011785	2.77836465835571	https://www.genecards.org/cgi-bin/carddisp.pl?gene=MTHFR
CBLN1	Cerebellin 1 Precursor	Protein Coding	47	GC16M049277	2.76915669441223	https://www.genecards.org/cgi-bin/carddisp.pl?gene=CBLN1
ETS1	ETS Proto-Oncogene 1, Transcription Factor	Protein Coding	53	GC11M128458	2.76495718955994	https://www.genecards.org/cgi-bin/carddisp.pl?gene=ETS1
CDH5	Cadherin 5	Protein Coding	52	GC16P066366	2.76415514945984	https://www.genecards.org/cgi-bin/carddisp.pl?gene=CDH5
BAX	BCL2 Associated X, Apoptosis Regulator	Protein Coding	57	GC19P048954	2.76182317733765	https://www.genecards.org/cgi-bin/carddisp.pl?gene=BAX
CCL11	C-C Motif Chemokine Ligand 11	Protein Coding	52	GC17P034285	2.7590184211731	https://www.genecards.org/cgi-bin/carddisp.pl?gene=CCL11
MIR145	MicroRNA 145	RNA Gene	26	GC05P149430	2.75013017654419	https://www.genecards.org/cgi-bin/carddisp.pl?gene=MIR145
RAP1A	RAP1A, Member Of RAS Oncogene Family	Protein Coding	51	GC01P111542	2.74398946762085	https://www.genecards.org/cgi-bin/carddisp.pl?gene=RAP1A
LORICRIN	Loricrin Cornified Envelope Precursor Protein	Protein Coding	41	GC01P153262	2.73120498657227	https://www.genecards.org/cgi-bin/carddisp.pl?gene=LORICRIN
PRKCZ	Protein Kinase C Zeta	Protein Coding	56	GC01P004707	2.73041844367981	https://www.genecards.org/cgi-bin/carddisp.pl?gene=PRKCZ
ABL1	ABL Proto-Oncogene 1, Non-Receptor Tyrosine Kinase	Protein Coding	59	GC09P130713	2.72291684150696	https://www.genecards.org/cgi-bin/carddisp.pl?gene=ABL1
KLHL12	Kelch Like Family Member 12	Protein Coding	44	GC01M202891	2.71469306945801	https://www.genecards.org/cgi-bin/carddisp.pl?gene=KLHL12
DSE	Dermatan Sulfate Epimerase	Protein Coding	47	GC06P116255	2.71189093589783	https://www.genecards.org/cgi-bin/carddisp.pl?gene=DSE
C1QTNF7	C1q And TNF Related 7	Protein Coding	43	GC04P015339	2.70651006698608	https://www.genecards.org/cgi-bin/carddisp.pl?gene=C1QTNF7
VWA1	Von Willebrand Factor A Domain Containing 1	Protein Coding	44	GC01P001434	2.70445227622986	https://www.genecards.org/cgi-bin/carddisp.pl?gene=VWA1
MANF	Mesencephalic Astrocyte Derived Neurotrophic Factor	Protein Coding	47	GC03P051385	2.6992130279541	https://www.genecards.org/cgi-bin/carddisp.pl?gene=MANF
RET	Ret Proto-Oncogene	Protein Coding	61	GC10P043271	2.69597744941711	https://www.genecards.org/cgi-bin/carddisp.pl?gene=RET
PLA2G2A	Phospholipase A2 Group IIA	Protein Coding	53	GC01M019975	2.69392514228821	https://www.genecards.org/cgi-bin/carddisp.pl?gene=PLA2G2A
ANPEP	Alanyl Aminopeptidase, Membrane	Protein Coding	57	GC15M089784	2.69391679763794	https://www.genecards.org/cgi-bin/carddisp.pl?gene=ANPEP
PIK3CB	Phosphatidylinositol-4,5-Bisphosphate 3-Kinase Catalytic Subunit Beta	Protein Coding	55	GC03M138652	2.69285941123962	https://www.genecards.org/cgi-bin/carddisp.pl?gene=PIK3CB
C1QL1	Complement C1q Like 1	Protein Coding	40	GC17M044959	2.69231200218201	https://www.genecards.org/cgi-bin/carddisp.pl?gene=C1QL1
BMPR2	Bone Morphogenetic Protein Receptor Type 2	Protein Coding	57	GC02P202376	2.68909120559692	https://www.genecards.org/cgi-bin/carddisp.pl?gene=BMPR2
HPSE	Heparanase	Protein Coding	52	GC04M083292	2.68855047225952	https://www.genecards.org/cgi-bin/carddisp.pl?gene=HPSE
TTN	Titin	Protein Coding	54	GC02M178525	2.68785262107849	https://www.genecards.org/cgi-bin/carddisp.pl?gene=TTN
STAT1	Signal Transducer And Activator Of Transcription 1	Protein Coding	60	GC02M190908	2.68687891960144	https://www.genecards.org/cgi-bin/carddisp.pl?gene=STAT1
FGFR1	Fibroblast Growth Factor Receptor 1	Protein Coding	63	GC08M038400	2.6862940788269	https://www.genecards.org/cgi-bin/carddisp.pl?gene=FGFR1
MYB	MYB Proto-Oncogene, Transcription Factor	Protein Coding	55	GC06P135180	2.68416833877563	https://www.genecards.org/cgi-bin/carddisp.pl?gene=MYB
DMD	Dystrophin	Protein Coding	52	GC0XM031097	2.67857360839844	https://www.genecards.org/cgi-bin/carddisp.pl?gene=DMD
MYBL2	MYB Proto-Oncogene Like 2	Protein Coding	49	GC20P043667	2.67229795455933	https://www.genecards.org/cgi-bin/carddisp.pl?gene=MYBL2
PTGES	Prostaglandin E Synthase	Protein Coding	48	GC09M129738	2.66919302940369	https://www.genecards.org/cgi-bin/carddisp.pl?gene=PTGES
B3GALT6	Beta-1,3-Galactosyltransferase 6	Protein Coding	46	GC01P001232	2.66469383239746	https://www.genecards.org/cgi-bin/carddisp.pl?gene=B3GALT6
MIR132	MicroRNA 132	RNA Gene	24	GC17M002049	2.66414833068848	https://www.genecards.org/cgi-bin/carddisp.pl?gene=MIR132
CAPN2	Calpain 2	Protein Coding	54	GC01P223701	2.6591784954071	https://www.genecards.org/cgi-bin/carddisp.pl?gene=CAPN2
AGER	Advanced Glycosylation End-Product Specific Receptor	Protein Coding	53	GC06M032180	2.65613436698914	https://www.genecards.org/cgi-bin/carddisp.pl?gene=AGER
F2RL1	F2R Like Trypsin Receptor 1	Protein Coding	51	GC05P076818	2.65432095527649	https://www.genecards.org/cgi-bin/carddisp.pl?gene=F2RL1
CD244	CD244 Molecule	Protein Coding	51	GC01M160830	2.65048766136169	https://www.genecards.org/cgi-bin/carddisp.pl?gene=CD244
KITLG	KIT Ligand	Protein Coding	53	GC12M088492	2.64987349510193	https://www.genecards.org/cgi-bin/carddisp.pl?gene=KITLG
CLDN4	Claudin 4	Protein Coding	46	GC07P073799	2.64066386222839	https://www.genecards.org/cgi-bin/carddisp.pl?gene=CLDN4
IL5	Interleukin 5	Protein Coding	52	GC05M132541	2.63142371177673	https://www.genecards.org/cgi-bin/carddisp.pl?gene=IL5
SOD2	Superoxide Dismutase 2	Protein Coding	53	GC06M159669	2.62947463989258	https://www.genecards.org/cgi-bin/carddisp.pl?gene=SOD2
GFAP	Glial Fibrillary Acidic Protein	Protein Coding	55	GC17M054384	2.62449645996094	https://www.genecards.org/cgi-bin/carddisp.pl?gene=GFAP
TLR4	Toll Like Receptor 4	Protein Coding	58	GC09P117704	2.62288188934326	https://www.genecards.org/cgi-bin/carddisp.pl?gene=TLR4
LGALS1	Galectin 1	Protein Coding	50	GC22P037675	2.61915969848633	https://www.genecards.org/cgi-bin/carddisp.pl?gene=LGALS1
AGRN	Agrin	Protein Coding	52	GC01P001020	2.61793732643127	https://www.genecards.org/cgi-bin/carddisp.pl?gene=AGRN
CXCL1	C-X-C Motif Chemokine Ligand 1	Protein Coding	50	GC04P073869	2.60866641998291	https://www.genecards.org/cgi-bin/carddisp.pl?gene=CXCL1
MRC1	Mannose Receptor C-Type 1	Protein Coding	45	GC10P017809	2.60451030731201	https://www.genecards.org/cgi-bin/carddisp.pl?gene=MRC1
PRKCA	Protein Kinase C Alpha	Protein Coding	57	GC17P066302	2.60183262825012	https://www.genecards.org/cgi-bin/carddisp.pl?gene=PRKCA
DZIP1	DAZ Interacting Zinc Finger Protein 1	Protein Coding	44	GC13M095578	2.59164571762085	https://www.genecards.org/cgi-bin/carddisp.pl?gene=DZIP1
FAM111B	FAM111 Trypsin Like Peptidase B	Protein Coding	42	GC11P059107	2.58983087539673	https://www.genecards.org/cgi-bin/carddisp.pl?gene=FAM111B
KRT12	Keratin 12	Protein Coding	47	GC17M040861	2.58372735977173	https://www.genecards.org/cgi-bin/carddisp.pl?gene=KRT12
TIMP4	TIMP Metallopeptidase Inhibitor 4	Protein Coding	47	GC03M012153	2.57762241363525	https://www.genecards.org/cgi-bin/carddisp.pl?gene=TIMP4
PLPP3	Phospholipid Phosphatase 3	Protein Coding	47	GC01M056495	2.57353138923645	https://www.genecards.org/cgi-bin/carddisp.pl?gene=PLPP3
PTPN3	Protein Tyrosine Phosphatase Non-Receptor Type 3	Protein Coding	51	GC09M109375	2.57224535942078	https://www.genecards.org/cgi-bin/carddisp.pl?gene=PTPN3
SCG2	Secretogranin II	Protein Coding	46	GC02M223596	2.56405282020569	https://www.genecards.org/cgi-bin/carddisp.pl?gene=SCG2
ROCK1	Rho Associated Coiled-Coil Containing Protein Kinase 1	Protein Coding	56	GC18M020946	2.56307768821716	https://www.genecards.org/cgi-bin/carddisp.pl?gene=ROCK1
GGT1	Gamma-Glutamyltransferase 1	Protein Coding	56	GC22P024583	2.56102919578552	https://www.genecards.org/cgi-bin/carddisp.pl?gene=GGT1
NES	Nestin	Protein Coding	47	GC01M156668	2.56083106994629	https://www.genecards.org/cgi-bin/carddisp.pl?gene=NES
TNFSF13B	TNF Superfamily Member 13b	Protein Coding	52	GC13P108251	2.54410362243652	https://www.genecards.org/cgi-bin/carddisp.pl?gene=TNFSF13B
IHH	Indian Hedgehog Signaling Molecule	Protein Coding	53	GC02M219054	2.54379367828369	https://www.genecards.org/cgi-bin/carddisp.pl?gene=IHH
SHH	Sonic Hedgehog Signaling Molecule	Protein Coding	57	GC07M155799	2.53922581672668	https://www.genecards.org/cgi-bin/carddisp.pl?gene=SHH
CCL3	C-C Motif Chemokine Ligand 3	Protein Coding	46	GC17M036088	2.5368275642395	https://www.genecards.org/cgi-bin/carddisp.pl?gene=CCL3
IL7	Interleukin 7	Protein Coding	50	GC08M078689	2.5327136516571	https://www.genecards.org/cgi-bin/carddisp.pl?gene=IL7
HSP90AA1	Heat Shock Protein 90 Alpha Family Class A Member 1	Protein Coding	58	GC14M102080	2.53212881088257	https://www.genecards.org/cgi-bin/carddisp.pl?gene=HSP90AA1
MPIG6B	Megakaryocyte And Platelet Inhibitory Receptor G6b	Protein Coding	46	GC06P098222	2.53123688697815	https://www.genecards.org/cgi-bin/carddisp.pl?gene=MPIG6B
CSN1S1	Casein Alpha S1	Protein Coding	43	GC04P069935	2.52942323684692	https://www.genecards.org/cgi-bin/carddisp.pl?gene=CSN1S1
ZEB2	Zinc Finger E-Box Binding Homeobox 2	Protein Coding	54	GC02M144384	2.52071070671082	https://www.genecards.org/cgi-bin/carddisp.pl?gene=ZEB2
CRAT	Carnitine O-Acetyltransferase	Protein Coding	51	GC09M129094	2.52036786079407	https://www.genecards.org/cgi-bin/carddisp.pl?gene=CRAT
S100A1	S100 Calcium Binding Protein A1	Protein Coding	47	GC01P153627	2.51596975326538	https://www.genecards.org/cgi-bin/carddisp.pl?gene=S100A1
MFAP2	Microfibril Associated Protein 2	Protein Coding	47	GC01M016974	2.51425981521606	https://www.genecards.org/cgi-bin/carddisp.pl?gene=MFAP2
SRF	Serum Response Factor	Protein Coding	50	GC06P043171	2.51409387588501	https://www.genecards.org/cgi-bin/carddisp.pl?gene=SRF
GALNS	Galactosamine (N-Acetyl)-6-Sulfatase	Protein Coding	54	GC16M088813	2.50313329696655	https://www.genecards.org/cgi-bin/carddisp.pl?gene=GALNS
TM4SF20	Transmembrane 4 L Six Family Member 20	Protein Coding	43	GC02M227362	2.50078058242798	https://www.genecards.org/cgi-bin/carddisp.pl?gene=TM4SF20
TLL2	Tolloid Like 2	Protein Coding	47	GC10M096364	2.49548172950745	https://www.genecards.org/cgi-bin/carddisp.pl?gene=TLL2
PALS1	Protein Associated With LIN7 1, MAGUK P55 Family Member	Protein Coding	45	GC14P067240	2.48545479774475	https://www.genecards.org/cgi-bin/carddisp.pl?gene=PALS1
C1QTNF8	C1q And TNF Related 8	Protein Coding	36	GC16M008528	2.48426866531372	https://www.genecards.org/cgi-bin/carddisp.pl?gene=C1QTNF8
CSNK2B	Casein Kinase 2 Beta	Protein Coding	55	GC06P096103	2.48374605178833	https://www.genecards.org/cgi-bin/carddisp.pl?gene=CSNK2B
APOA1	Apolipoprotein A1	Protein Coding	57	GC11M116835	2.48317265510559	https://www.genecards.org/cgi-bin/carddisp.pl?gene=APOA1
PREB	Prolactin Regulatory Element Binding	Protein Coding	45	GC02M027130	2.48283624649048	https://www.genecards.org/cgi-bin/carddisp.pl?gene=PREB
NR3C2	Nuclear Receptor Subfamily 3 Group C Member 2	Protein Coding	52	GC04M148078	2.4816689491272	https://www.genecards.org/cgi-bin/carddisp.pl?gene=NR3C2
KRT8	Keratin 8	Protein Coding	53	GC12M052897	2.47803831100464	https://www.genecards.org/cgi-bin/carddisp.pl?gene=KRT8
CHST3	Carbohydrate Sulfotransferase 3	Protein Coding	51	GC10P071964	2.47723507881165	https://www.genecards.org/cgi-bin/carddisp.pl?gene=CHST3
SRGN	Serglycin	Protein Coding	47	GC10P069088	2.47601652145386	https://www.genecards.org/cgi-bin/carddisp.pl?gene=SRGN
TJP1	Tight Junction Protein 1	Protein Coding	51	GC15M029699	2.47346138954163	https://www.genecards.org/cgi-bin/carddisp.pl?gene=TJP1
MEPE	Matrix Extracellular Phosphoglycoprotein	Protein Coding	44	GC04P087821	2.46869921684265	https://www.genecards.org/cgi-bin/carddisp.pl?gene=MEPE
TET2	Tet Methylcytosine Dioxygenase 2	Protein Coding	52	GC04P105145	2.46698403358459	https://www.genecards.org/cgi-bin/carddisp.pl?gene=TET2
MUSK	Muscle Associated Receptor Tyrosine Kinase	Protein Coding	55	GC09P110668	2.45928645133972	https://www.genecards.org/cgi-bin/carddisp.pl?gene=MUSK
TRIP11	Thyroid Hormone Receptor Interactor 11	Protein Coding	49	GC14M091965	2.45184803009033	https://www.genecards.org/cgi-bin/carddisp.pl?gene=TRIP11
NPHS2	NPHS2 Stomatin Family Member, Podocin	Protein Coding	50	GC01M179554	2.44667673110962	https://www.genecards.org/cgi-bin/carddisp.pl?gene=NPHS2
FZD1	Frizzled Class Receptor 1	Protein Coding	53	GC07P091264	2.43927192687988	https://www.genecards.org/cgi-bin/carddisp.pl?gene=FZD1
FBLN1	Fibulin 1	Protein Coding	51	GC22P045502	2.43912506103516	https://www.genecards.org/cgi-bin/carddisp.pl?gene=FBLN1
SCG5	Secretogranin V	Protein Coding	43	GC15P032641	2.43541169166565	https://www.genecards.org/cgi-bin/carddisp.pl?gene=SCG5
IFNA2	Interferon Alpha 2	Protein Coding	50	GC09M021384	2.43522000312805	https://www.genecards.org/cgi-bin/carddisp.pl?gene=IFNA2
C1QTNF9	C1q And TNF Related 9	Protein Coding	40	GC13P024307	2.43390011787415	https://www.genecards.org/cgi-bin/carddisp.pl?gene=C1QTNF9
LTBP2	Latent Transforming Growth Factor Beta Binding Protein 2	Protein Coding	51	GC14M074498	2.43248915672302	https://www.genecards.org/cgi-bin/carddisp.pl?gene=LTBP2
F11	Coagulation Factor XI	Protein Coding	54	GC04P186265	2.43073225021362	https://www.genecards.org/cgi-bin/carddisp.pl?gene=F11
FBLN2	Fibulin 2	Protein Coding	50	GC03P014065	2.42522406578064	https://www.genecards.org/cgi-bin/carddisp.pl?gene=FBLN2
L3HYPDH	Trans-L-3-Hydroxyproline Dehydratase	Protein Coding	38	GC14M059458	2.4194700717926	https://www.genecards.org/cgi-bin/carddisp.pl?gene=L3HYPDH
CTTN	Cortactin	Protein Coding	50	GC11P070398	2.41898155212402	https://www.genecards.org/cgi-bin/carddisp.pl?gene=CTTN
INPPL1	Inositol Polyphosphate Phosphatase Like 1	Protein Coding	55	GC11P072223	2.41891765594482	https://www.genecards.org/cgi-bin/carddisp.pl?gene=INPPL1
PAPLN	Papilin, Proteoglycan Like Sulfated Glycoprotein	Protein Coding	46	GC14P073237	2.41763782501221	https://www.genecards.org/cgi-bin/carddisp.pl?gene=PAPLN
PLCG1	Phospholipase C Gamma 1	Protein Coding	53	GC20P041136	2.40670156478882	https://www.genecards.org/cgi-bin/carddisp.pl?gene=PLCG1
WNT2	Wnt Family Member 2	Protein Coding	50	GC07M117318	2.40585255622864	https://www.genecards.org/cgi-bin/carddisp.pl?gene=WNT2
MUS81	MUS81 Structure-Specific Endonuclease Subunit	Protein Coding	48	GC11P071457	2.40509128570557	https://www.genecards.org/cgi-bin/carddisp.pl?gene=MUS81
MET	MET Proto-Oncogene, Receptor Tyrosine Kinase	Protein Coding	61	GC07P116672	2.4044406414032	https://www.genecards.org/cgi-bin/carddisp.pl?gene=MET
IGFBP2	Insulin Like Growth Factor Binding Protein 2	Protein Coding	51	GC02P216632	2.40083336830139	https://www.genecards.org/cgi-bin/carddisp.pl?gene=IGFBP2
ARID1B	AT-Rich Interaction Domain 1B	Protein Coding	52	GC06P156777	2.39339923858643	https://www.genecards.org/cgi-bin/carddisp.pl?gene=ARID1B
DSP	Desmoplakin	Protein Coding	57	GC06P007541	2.39045739173889	https://www.genecards.org/cgi-bin/carddisp.pl?gene=DSP
ANGPT1	Angiopoietin 1	Protein Coding	52	GC08M107246	2.38866472244263	https://www.genecards.org/cgi-bin/carddisp.pl?gene=ANGPT1
CAPN3	Calpain 3	Protein Coding	55	GC15P042359	2.38822436332703	https://www.genecards.org/cgi-bin/carddisp.pl?gene=CAPN3
KIAA0319L	KIAA0319 Like	Protein Coding	44	GC01M035393	2.38376998901367	https://www.genecards.org/cgi-bin/carddisp.pl?gene=KIAA0319L
GATA1	GATA Binding Protein 1	Protein Coding	53	GC0XP048786	2.38331007957458	https://www.genecards.org/cgi-bin/carddisp.pl?gene=GATA1
ACP1	Acid Phosphatase 1	Protein Coding	50	GC02P000435	2.3831934928894	https://www.genecards.org/cgi-bin/carddisp.pl?gene=ACP1
HLA-DPB1	Major Histocompatibility Complex, Class II, DP Beta 1	Protein Coding	51	GC06P096136	2.38154268264771	https://www.genecards.org/cgi-bin/carddisp.pl?gene=HLA-DPB1
STAT4	Signal Transducer And Activator Of Transcription 4	Protein Coding	53	GC02M191029	2.37712955474854	https://www.genecards.org/cgi-bin/carddisp.pl?gene=STAT4
YBX1	Y-Box Binding Protein 1	Protein Coding	46	GC01P042682	2.37712264060974	https://www.genecards.org/cgi-bin/carddisp.pl?gene=YBX1
PDGFC	Platelet Derived Growth Factor C	Protein Coding	50	GC04M156760	2.37615704536438	https://www.genecards.org/cgi-bin/carddisp.pl?gene=PDGFC
ABI3BP	ABI Family Member 3 Binding Protein	Protein Coding	43	GC03M100749	2.37311363220215	https://www.genecards.org/cgi-bin/carddisp.pl?gene=ABI3BP
STAT6	Signal Transducer And Activator Of Transcription 6	Protein Coding	57	GC12M057095	2.36811780929565	https://www.genecards.org/cgi-bin/carddisp.pl?gene=STAT6
CAMP	Cathelicidin Antimicrobial Peptide	Protein Coding	46	GC03P050537	2.35262393951416	https://www.genecards.org/cgi-bin/carddisp.pl?gene=CAMP
SPG7	SPG7 Matrix AAA Peptidase Subunit, Paraplegin	Protein Coding	51	GC16P091725	2.35236716270447	https://www.genecards.org/cgi-bin/carddisp.pl?gene=SPG7
KRT18	Keratin 18	Protein Coding	56	GC12P052948	2.35189652442932	https://www.genecards.org/cgi-bin/carddisp.pl?gene=KRT18
HLA-DQA1	Major Histocompatibility Complex, Class II, DQ Alpha 1	Protein Coding	48	GC06P096128	2.35088038444519	https://www.genecards.org/cgi-bin/carddisp.pl?gene=HLA-DQA1
CDKN3	Cyclin Dependent Kinase Inhibitor 3	Protein Coding	48	GC14P054398	2.35086750984192	https://www.genecards.org/cgi-bin/carddisp.pl?gene=CDKN3
GREM1	Gremlin 1, DAN Family BMP Antagonist	Protein Coding	50	GC15P048328	2.35059642791748	https://www.genecards.org/cgi-bin/carddisp.pl?gene=GREM1
VEGFC	Vascular Endothelial Growth Factor C	Protein Coding	53	GC04M176683	2.34305906295776	https://www.genecards.org/cgi-bin/carddisp.pl?gene=VEGFC
LOC114841035	Uncharacterized Protein LOC114841035	Protein Coding	9	GC11P064487	2.34233808517456	https://www.genecards.org/cgi-bin/carddisp.pl?gene=LOC114841035
LOC122526780	Uncharacterized LOC122526780	Protein Coding	9	GC17M011645	2.34233808517456	https://www.genecards.org/cgi-bin/carddisp.pl?gene=LOC122526780
ITPR1	Inositol 1,4,5-Trisphosphate Receptor Type 1	Protein Coding	55	GC03P004486	2.34123587608337	https://www.genecards.org/cgi-bin/carddisp.pl?gene=ITPR1
FKTN	Fukutin	Protein Coding	47	GC09P105558	2.34072470664978	https://www.genecards.org/cgi-bin/carddisp.pl?gene=FKTN
GSK3B	Glycogen Synthase Kinase 3 Beta	Protein Coding	57	GC03M119821	2.33834552764893	https://www.genecards.org/cgi-bin/carddisp.pl?gene=GSK3B
ANO6	Anoctamin 6	Protein Coding	50	GC12P045215	2.33773183822632	https://www.genecards.org/cgi-bin/carddisp.pl?gene=ANO6
PRL	Prolactin	Protein Coding	50	GC06M022287	2.33595275878906	https://www.genecards.org/cgi-bin/carddisp.pl?gene=PRL
NR3C1	Nuclear Receptor Subfamily 3 Group C Member 1	Protein Coding	56	GC05M143277	2.33224749565125	https://www.genecards.org/cgi-bin/carddisp.pl?gene=NR3C1
ACVRL1	Activin A Receptor Like Type 1	Protein Coding	57	GC12P051906	2.33133029937744	https://www.genecards.org/cgi-bin/carddisp.pl?gene=ACVRL1
FGG	Fibrinogen Gamma Chain	Protein Coding	55	GC04M154604	2.33084011077881	https://www.genecards.org/cgi-bin/carddisp.pl?gene=FGG
PPBP	Pro-Platelet Basic Protein	Protein Coding	49	GC04M073986	2.32426452636719	https://www.genecards.org/cgi-bin/carddisp.pl?gene=PPBP
MUC1	Mucin 1, Cell Surface Associated	Protein Coding	55	GC01M155185	2.32396101951599	https://www.genecards.org/cgi-bin/carddisp.pl?gene=MUC1
LOC124905962	Collagen Alpha-2(I) Chain-Like	Protein Coding	5	GC02P000416	2.3187313079834	https://www.genecards.org/cgi-bin/carddisp.pl?gene=LOC124905962
FGB	Fibrinogen Beta Chain	Protein Coding	53	GC04P154610	2.31778621673584	https://www.genecards.org/cgi-bin/carddisp.pl?gene=FGB
F2RL3	F2R Like Thrombin Or Trypsin Receptor 3	Protein Coding	53	GC19P016888	2.31600499153137	https://www.genecards.org/cgi-bin/carddisp.pl?gene=F2RL3
HSPB1	Heat Shock Protein Family B (Small) Member 1	Protein Coding	59	GC07P076302	2.31482791900635	https://www.genecards.org/cgi-bin/carddisp.pl?gene=HSPB1
NF1	Neurofibromin 1	Protein Coding	54	GC17P031094	2.31296873092651	https://www.genecards.org/cgi-bin/carddisp.pl?gene=NF1
THSD4	Thrombospondin Type 1 Domain Containing 4	Protein Coding	46	GC15P071096	2.31162047386169	https://www.genecards.org/cgi-bin/carddisp.pl?gene=THSD4
FCGR2B	Fc Gamma Receptor IIb	Protein Coding	56	GC01P161876	2.30983185768127	https://www.genecards.org/cgi-bin/carddisp.pl?gene=FCGR2B
RHOD	Ras Homolog Family Member D	Protein Coding	43	GC11P071612	2.30758619308472	https://www.genecards.org/cgi-bin/carddisp.pl?gene=RHOD
LGALS3BP	Galectin 3 Binding Protein	Protein Coding	48	GC17M078971	2.30199909210205	https://www.genecards.org/cgi-bin/carddisp.pl?gene=LGALS3BP
CPAMD8	C3 And PZP Like Alpha-2-Macroglobulin Domain Containing 8	Protein Coding	43	GC19M016892	2.30106973648071	https://www.genecards.org/cgi-bin/carddisp.pl?gene=CPAMD8
SLC9B1	Solute Carrier Family 9 Member B1	Protein Coding	43	GC04M102885	2.30106973648071	https://www.genecards.org/cgi-bin/carddisp.pl?gene=SLC9B1
CXCL10	C-X-C Motif Chemokine Ligand 10	Protein Coding	51	GC04M076021	2.29500079154968	https://www.genecards.org/cgi-bin/carddisp.pl?gene=CXCL10
IL1RAPL2	Interleukin 1 Receptor Accessory Protein Like 2	Protein Coding	46	GC0XP104566	2.29448819160461	https://www.genecards.org/cgi-bin/carddisp.pl?gene=IL1RAPL2
HMGB1	High Mobility Group Box 1	Protein Coding	54	GC13M030456	2.29359936714172	https://www.genecards.org/cgi-bin/carddisp.pl?gene=HMGB1
MIR29B2	MicroRNA 29b-2	RNA Gene	21	GC01M207815	2.28456449508667	https://www.genecards.org/cgi-bin/carddisp.pl?gene=MIR29B2
HP	Haptoglobin	Protein Coding	52	GC16P072590	2.28037190437317	https://www.genecards.org/cgi-bin/carddisp.pl?gene=HP
MDCMP	Muscular Dystrophy, Congenital, Merosin-Positive	Genetic Locus	2	GC04U901771	2.27942562103271	https://www.genecards.org/cgi-bin/carddisp.pl?gene=MDCMP
FASLG	Fas Ligand	Protein Coding	55	GC01P172628	2.27929615974426	https://www.genecards.org/cgi-bin/carddisp.pl?gene=FASLG
CXCR3	C-X-C Motif Chemokine Receptor 3	Protein Coding	51	GC0XM071615	2.27881097793579	https://www.genecards.org/cgi-bin/carddisp.pl?gene=CXCR3
EMP2	Epithelial Membrane Protein 2	Protein Coding	51	GC16M010541	2.27840113639832	https://www.genecards.org/cgi-bin/carddisp.pl?gene=EMP2
CEBPZ	CCAAT Enhancer Binding Protein Zeta	Protein Coding	46	GC02M037201	2.27505612373352	https://www.genecards.org/cgi-bin/carddisp.pl?gene=CEBPZ
HRAS	HRas Proto-Oncogene, GTPase	Protein Coding	59	GC11M004801	2.27435278892517	https://www.genecards.org/cgi-bin/carddisp.pl?gene=HRAS
INSR	Insulin Receptor	Protein Coding	60	GC19M007112	2.26810836791992	https://www.genecards.org/cgi-bin/carddisp.pl?gene=INSR
CLEC3B	C-Type Lectin Domain Family 3 Member B	Protein Coding	48	GC03P047791	2.26214408874512	https://www.genecards.org/cgi-bin/carddisp.pl?gene=CLEC3B
C3	Complement C3	Protein Coding	56	GC19M006677	2.25938415527344	https://www.genecards.org/cgi-bin/carddisp.pl?gene=C3
TNFRSF1B	TNF Receptor Superfamily Member 1B	Protein Coding	56	GC01P012331	2.25846004486084	https://www.genecards.org/cgi-bin/carddisp.pl?gene=TNFRSF1B
CD8A	CD8a Molecule	Protein Coding	54	GC02M086784	2.25356602668762	https://www.genecards.org/cgi-bin/carddisp.pl?gene=CD8A
AKR1B1	Aldo-Keto Reductase Family 1 Member B	Protein Coding	53	GC07M134442	2.25220727920532	https://www.genecards.org/cgi-bin/carddisp.pl?gene=AKR1B1
ACVR1	Activin A Receptor Type 1	Protein Coding	59	GC02M157736	2.24945187568665	https://www.genecards.org/cgi-bin/carddisp.pl?gene=ACVR1
FERMT3	FERM Domain Containing Kindlin 3	Protein Coding	51	GC11P064485	2.24616003036499	https://www.genecards.org/cgi-bin/carddisp.pl?gene=FERMT3
NGF	Nerve Growth Factor	Protein Coding	58	GC01M115285	2.24135971069336	https://www.genecards.org/cgi-bin/carddisp.pl?gene=NGF
APCS	Amyloid P Component, Serum	Protein Coding	50	GC01P159587	2.23310208320618	https://www.genecards.org/cgi-bin/carddisp.pl?gene=APCS
DAG1	Dystroglycan 1	Protein Coding	53	GC03P050590	2.23283171653748	https://www.genecards.org/cgi-bin/carddisp.pl?gene=DAG1
BTK	Bruton Tyrosine Kinase	Protein Coding	60	GC0XM101349	2.22988486289978	https://www.genecards.org/cgi-bin/carddisp.pl?gene=BTK
C1QL4	Complement C1q Like 4	Protein Coding	39	GC12M049332	2.22585678100586	https://www.genecards.org/cgi-bin/carddisp.pl?gene=C1QL4
RELL2	RELT Like 2	Protein Coding	38	GC05P141636	2.2252368927002	https://www.genecards.org/cgi-bin/carddisp.pl?gene=RELL2
CD69	CD69 Molecule	Protein Coding	49	GC12M023365	2.22390127182007	https://www.genecards.org/cgi-bin/carddisp.pl?gene=CD69
RELA	RELA Proto-Oncogene, NF-KB Subunit	Protein Coding	59	GC11M065653	2.21613931655884	https://www.genecards.org/cgi-bin/carddisp.pl?gene=RELA
SOX5	SRY-Box Transcription Factor 5	Protein Coding	52	GC12M023529	2.21613931655884	https://www.genecards.org/cgi-bin/carddisp.pl?gene=SOX5
FGF4	Fibroblast Growth Factor 4	Protein Coding	50	GC11M102741	2.21613931655884	https://www.genecards.org/cgi-bin/carddisp.pl?gene=FGF4
KTCN3	Keratoconus 3	Genetic Locus	2	GC03U900536	2.21322846412659	https://www.genecards.org/cgi-bin/carddisp.pl?gene=KTCN3
CCN4	Cellular Communication Network Factor 4	Protein Coding	46	GC08P133192	2.21217346191406	https://www.genecards.org/cgi-bin/carddisp.pl?gene=CCN4
IGFBP5	Insulin Like Growth Factor Binding Protein 5	Protein Coding	49	GC02M216672	2.210697889328	https://www.genecards.org/cgi-bin/carddisp.pl?gene=IGFBP5
ANXA1	Annexin A1	Protein Coding	54	GC09P073151	2.21004414558411	https://www.genecards.org/cgi-bin/carddisp.pl?gene=ANXA1
IL15	Interleukin 15	Protein Coding	49	GC04P141636	2.20752716064453	https://www.genecards.org/cgi-bin/carddisp.pl?gene=IL15
HLA-DRA	Major Histocompatibility Complex, Class II, DR Alpha	Protein Coding	51	GC06P032439	2.20281267166138	https://www.genecards.org/cgi-bin/carddisp.pl?gene=HLA-DRA
CCL4	C-C Motif Chemokine Ligand 4	Protein Coding	47	GC17P036103	2.19762325286865	https://www.genecards.org/cgi-bin/carddisp.pl?gene=CCL4
PRPS1	Phosphoribosyl Pyrophosphate Synthetase 1	Protein Coding	54	GC0XP107628	2.19704794883728	https://www.genecards.org/cgi-bin/carddisp.pl?gene=PRPS1
GBF1	Golgi Brefeldin A Resistant Guanine Nucleotide Exchange Factor 1	Protein Coding	51	GC10P102245	2.19704794883728	https://www.genecards.org/cgi-bin/carddisp.pl?gene=GBF1
CUX2	Cut Like Homeobox 2	Protein Coding	48	GC12P111034	2.19704794883728	https://www.genecards.org/cgi-bin/carddisp.pl?gene=CUX2
LEMD2	LEM Domain Nuclear Envelope Protein 2	Protein Coding	46	GC06M075046	2.19704794883728	https://www.genecards.org/cgi-bin/carddisp.pl?gene=LEMD2
PITX3	Paired Like Homeodomain 3	Protein Coding	46	GC10M102230	2.19704794883728	https://www.genecards.org/cgi-bin/carddisp.pl?gene=PITX3
BLOC1S5-TXNDC5	BLOC1S5-TXNDC5 Readthrough (NMD Candidate)	RNA Gene	23	GC06M007890	2.19704794883728	https://www.genecards.org/cgi-bin/carddisp.pl?gene=BLOC1S5-TXNDC5
EEF1E1-BLOC1S5	EEF1E1-BLOC1S5 Readthrough (NMD Candidate)	RNA Gene	18	GC06M008019	2.19704794883728	https://www.genecards.org/cgi-bin/carddisp.pl?gene=EEF1E1-BLOC1S5
LINC01389	Long Intergenic Non-Protein Coding RNA 1389	RNA Gene	18	GC01M047357	2.19704794883728	https://www.genecards.org/cgi-bin/carddisp.pl?gene=LINC01389
SEPT5-GP1BB	SEPT5-GP1BB Readthrough	RNA Gene	15	GC22P019717	2.19704794883728	https://www.genecards.org/cgi-bin/carddisp.pl?gene=SEPT5-GP1BB
CFHR2	Complement Factor H Related 2	Protein Coding	46	GC01P196943	2.19634032249451	https://www.genecards.org/cgi-bin/carddisp.pl?gene=CFHR2
SMAD5	SMAD Family Member 5	Protein Coding	48	GC05P136132	2.19609308242798	https://www.genecards.org/cgi-bin/carddisp.pl?gene=SMAD5
CD40	CD40 Molecule	Protein Coding	57	GC20P046118	2.19203305244446	https://www.genecards.org/cgi-bin/carddisp.pl?gene=CD40
TNFAIP6	TNF Alpha Induced Protein 6	Protein Coding	47	GC02P151357	2.18434476852417	https://www.genecards.org/cgi-bin/carddisp.pl?gene=TNFAIP6
S100A9	S100 Calcium Binding Protein A9	Protein Coding	50	GC01P153357	2.17517900466919	https://www.genecards.org/cgi-bin/carddisp.pl?gene=S100A9
MATN2	Matrilin 2	Protein Coding	46	GC08P097868	2.17099404335022	https://www.genecards.org/cgi-bin/carddisp.pl?gene=MATN2
PTPRC	Protein Tyrosine Phosphatase Receptor Type C	Protein Coding	59	GC01P198607	2.16624879837036	https://www.genecards.org/cgi-bin/carddisp.pl?gene=PTPRC
FOXO1	Forkhead Box O1	Protein Coding	56	GC13M040555	2.16453886032104	https://www.genecards.org/cgi-bin/carddisp.pl?gene=FOXO1
MATN4	Matrilin 4	Protein Coding	46	GC20M045293	2.1610209941864	https://www.genecards.org/cgi-bin/carddisp.pl?gene=MATN4
MKI67	Marker Of Proliferation Ki-67	Protein Coding	51	GC10M128096	2.15911197662354	https://www.genecards.org/cgi-bin/carddisp.pl?gene=MKI67
SNORD1C	Small Nucleolar RNA, C/D Box 1C	RNA Gene	16	GC17P076630	2.1575608253479	https://www.genecards.org/cgi-bin/carddisp.pl?gene=SNORD1C
SEC24B	SEC24 Homolog B, COPII Coat Complex Component	Protein Coding	47	GC04P109433	2.15198254585266	https://www.genecards.org/cgi-bin/carddisp.pl?gene=SEC24B
DKK1	Dickkopf WNT Signaling Pathway Inhibitor 1	Protein Coding	51	GC10P052314	2.14655661582947	https://www.genecards.org/cgi-bin/carddisp.pl?gene=DKK1
MST1	Macrophage Stimulating 1	Protein Coding	53	GC03M049683	2.14600968360901	https://www.genecards.org/cgi-bin/carddisp.pl?gene=MST1
RETN	Resistin	Protein Coding	49	GC19P007669	2.14522981643677	https://www.genecards.org/cgi-bin/carddisp.pl?gene=RETN
PTPA	Protein Phosphatase 2 Phosphatase Activator	Protein Coding	50	GC09P129427	2.1388635635376	https://www.genecards.org/cgi-bin/carddisp.pl?gene=PTPA
HTRA1	HtrA Serine Peptidase 1	Protein Coding	52	GC10P122461	2.13432693481445	https://www.genecards.org/cgi-bin/carddisp.pl?gene=HTRA1
LPL	Lipoprotein Lipase	Protein Coding	56	GC08P019901	2.13315057754517	https://www.genecards.org/cgi-bin/carddisp.pl?gene=LPL
SLC19A1	Solute Carrier Family 19 Member 1	Protein Coding	52	GC21M045493	2.13158345222473	https://www.genecards.org/cgi-bin/carddisp.pl?gene=SLC19A1
VHL	Von Hippel-Lindau Tumor Suppressor	Protein Coding	54	GC03P013997	2.12974452972412	https://www.genecards.org/cgi-bin/carddisp.pl?gene=VHL
SIL1	SIL1 Nucleotide Exchange Factor	Protein Coding	47	GC05M138957	2.1271595954895	https://www.genecards.org/cgi-bin/carddisp.pl?gene=SIL1
OGN	Osteoglycin	Protein Coding	47	GC09M092383	2.12665247917175	https://www.genecards.org/cgi-bin/carddisp.pl?gene=OGN
THBS3	Thrombospondin 3	Protein Coding	47	GC01M155195	2.12633800506592	https://www.genecards.org/cgi-bin/carddisp.pl?gene=THBS3
CXCL2	C-X-C Motif Chemokine Ligand 2	Protein Coding	46	GC04M074097	2.12234926223755	https://www.genecards.org/cgi-bin/carddisp.pl?gene=CXCL2
SEC31A	SEC31 Homolog A, COPII Coat Complex Component	Protein Coding	50	GC04M082818	2.11765646934509	https://www.genecards.org/cgi-bin/carddisp.pl?gene=SEC31A
SCARA3	Scavenger Receptor Class A Member 3	Protein Coding	43	GC08P027633	2.1157488822937	https://www.genecards.org/cgi-bin/carddisp.pl?gene=SCARA3
SHBG	Sex Hormone Binding Globulin	Protein Coding	48	GC17P007613	2.1111626625061	https://www.genecards.org/cgi-bin/carddisp.pl?gene=SHBG
CHUK	Component Of Inhibitor Of Nuclear Factor Kappa B Kinase Complex	Protein Coding	58	GC10M100217	2.11072826385498	https://www.genecards.org/cgi-bin/carddisp.pl?gene=CHUK
AHSG	Alpha 2-HS Glycoprotein	Protein Coding	51	GC03P186639	2.10709738731384	https://www.genecards.org/cgi-bin/carddisp.pl?gene=AHSG
MIR218-1	MicroRNA 218-1	RNA Gene	21	GC04P020895	2.10291814804077	https://www.genecards.org/cgi-bin/carddisp.pl?gene=MIR218-1
NOD2	Nucleotide Binding Oligomerization Domain Containing 2	Protein Coding	55	GC16P050693	2.09961700439453	https://www.genecards.org/cgi-bin/carddisp.pl?gene=NOD2
KLK8	Kallikrein Related Peptidase 8	Protein Coding	49	GC19M050996	2.09941577911377	https://www.genecards.org/cgi-bin/carddisp.pl?gene=KLK8
EDNRB	Endothelin Receptor Type B	Protein Coding	56	GC13M077895	2.09817290306091	https://www.genecards.org/cgi-bin/carddisp.pl?gene=EDNRB
PAX5	Paired Box 5	Protein Coding	52	GC09M036897	2.09558010101318	https://www.genecards.org/cgi-bin/carddisp.pl?gene=PAX5
GRIN2B	Glutamate Ionotropic Receptor NMDA Type Subunit 2B	Protein Coding	59	GC12M013437	2.09500885009766	https://www.genecards.org/cgi-bin/carddisp.pl?gene=GRIN2B
ASAH1	N-Acylsphingosine Amidohydrolase 1	Protein Coding	56	GC08M018055	2.09500885009766	https://www.genecards.org/cgi-bin/carddisp.pl?gene=ASAH1
MMVP1	Myxomatous Mitral Valve Prolapse 1	Genetic Locus	4	GC16U900069	2.09500885009766	https://www.genecards.org/cgi-bin/carddisp.pl?gene=MMVP1
DUSP19	Dual Specificity Phosphatase 19	Protein Coding	44	GC02P183078	2.09058475494385	https://www.genecards.org/cgi-bin/carddisp.pl?gene=DUSP19
FERMT1	FERM Domain Containing Kindlin 1	Protein Coding	50	GC20M006074	2.08955121040344	https://www.genecards.org/cgi-bin/carddisp.pl?gene=FERMT1
P4HTM	Prolyl 4-Hydroxylase, Transmembrane	Protein Coding	46	GC03P050565	2.08502197265625	https://www.genecards.org/cgi-bin/carddisp.pl?gene=P4HTM
PDE4A	Phosphodiesterase 4A	Protein Coding	51	GC19P010416	2.08312964439392	https://www.genecards.org/cgi-bin/carddisp.pl?gene=PDE4A
VASP	Vasodilator Stimulated Phosphoprotein	Protein Coding	50	GC19P076415	2.08312964439392	https://www.genecards.org/cgi-bin/carddisp.pl?gene=VASP
AZU1	Azurocidin 1	Protein Coding	46	GC19P000825	2.08312964439392	https://www.genecards.org/cgi-bin/carddisp.pl?gene=AZU1
EXOSC10	Exosome Component 10	Protein Coding	45	GC01M011067	2.08093166351318	https://www.genecards.org/cgi-bin/carddisp.pl?gene=EXOSC10
NAMPT	Nicotinamide Phosphoribosyltransferase	Protein Coding	55	GC07M106248	2.07983326911926	https://www.genecards.org/cgi-bin/carddisp.pl?gene=NAMPT
ACTN4	Actinin Alpha 4	Protein Coding	53	GC19P038647	2.07713294029236	https://www.genecards.org/cgi-bin/carddisp.pl?gene=ACTN4
IGFBP4	Insulin Like Growth Factor Binding Protein 4	Protein Coding	51	GC17P040443	2.07574462890625	https://www.genecards.org/cgi-bin/carddisp.pl?gene=IGFBP4
EPX	Eosinophil Peroxidase	Protein Coding	50	GC17P058192	2.07330513000488	https://www.genecards.org/cgi-bin/carddisp.pl?gene=EPX
ALDH18A1	Aldehyde Dehydrogenase 18 Family Member A1	Protein Coding	53	GC10M095605	2.07269787788391	https://www.genecards.org/cgi-bin/carddisp.pl?gene=ALDH18A1
GPC1	Glypican 1	Protein Coding	51	GC02P240435	2.071284532547	https://www.genecards.org/cgi-bin/carddisp.pl?gene=GPC1
CREBBP	CREB Binding Protein	Protein Coding	60	GC16M009385	2.07059526443481	https://www.genecards.org/cgi-bin/carddisp.pl?gene=CREBBP
SERPINB5	Serpin Family B Member 5	Protein Coding	49	GC18P063476	2.06607270240784	https://www.genecards.org/cgi-bin/carddisp.pl?gene=SERPINB5
HLA-DMA	Major Histocompatibility Complex, Class II, DM Alpha	Protein Coding	46	GC06M074998	2.06446838378906	https://www.genecards.org/cgi-bin/carddisp.pl?gene=HLA-DMA
HLA-DMB	Major Histocompatibility Complex, Class II, DM Beta	Protein Coding	46	GC06M032934	2.06446838378906	https://www.genecards.org/cgi-bin/carddisp.pl?gene=HLA-DMB
CUX1	Cut Like Homeobox 1	Protein Coding	51	GC07P101815	2.064213514328	https://www.genecards.org/cgi-bin/carddisp.pl?gene=CUX1
LACRT	Lacritin	Protein Coding	39	GC12M055134	2.06308603286743	https://www.genecards.org/cgi-bin/carddisp.pl?gene=LACRT
SAA1	Serum Amyloid A1	Protein Coding	46	GC11P018700	2.05013942718506	https://www.genecards.org/cgi-bin/carddisp.pl?gene=SAA1
KRT17	Keratin 17	Protein Coding	51	GC17M041619	2.04897785186768	https://www.genecards.org/cgi-bin/carddisp.pl?gene=KRT17
LIF	LIF Interleukin 6 Family Cytokine	Protein Coding	50	GC22M030240	2.04897785186768	https://www.genecards.org/cgi-bin/carddisp.pl?gene=LIF
CXCL5	C-X-C Motif Chemokine Ligand 5	Protein Coding	47	GC04M073995	2.0479302406311	https://www.genecards.org/cgi-bin/carddisp.pl?gene=CXCL5
ECM2	Extracellular Matrix Protein 2	Protein Coding	45	GC09M092493	2.04518890380859	https://www.genecards.org/cgi-bin/carddisp.pl?gene=ECM2
DEFA1	Defensin Alpha 1	Protein Coding	44	GC08M006977	2.03909087181091	https://www.genecards.org/cgi-bin/carddisp.pl?gene=DEFA1
SGCB	Sarcoglycan Beta	Protein Coding	47	GC04M052019	2.03728246688843	https://www.genecards.org/cgi-bin/carddisp.pl?gene=SGCB
PTGER4	Prostaglandin E Receptor 4	Protein Coding	52	GC05P040679	2.03709077835083	https://www.genecards.org/cgi-bin/carddisp.pl?gene=PTGER4
PGR	Progesterone Receptor	Protein Coding	56	GC11M103796	2.03564548492432	https://www.genecards.org/cgi-bin/carddisp.pl?gene=PGR
SMAD6	SMAD Family Member 6	Protein Coding	53	GC15P066702	2.03484177589417	https://www.genecards.org/cgi-bin/carddisp.pl?gene=SMAD6
TNR	Tenascin R	Protein Coding	50	GC01M175291	2.03388261795044	https://www.genecards.org/cgi-bin/carddisp.pl?gene=TNR
YAP1	Yes1 Associated Transcriptional Regulator	Protein Coding	55	GC11P102110	2.03000783920288	https://www.genecards.org/cgi-bin/carddisp.pl?gene=YAP1
SDC1	Syndecan 1	Protein Coding	50	GC02M020200	2.02115273475647	https://www.genecards.org/cgi-bin/carddisp.pl?gene=SDC1
NEU1	Neuraminidase 1	Protein Coding	52	GC06M031857	2.00941395759583	https://www.genecards.org/cgi-bin/carddisp.pl?gene=NEU1
MT-RNR1	Mitochondrially Encoded 12S RRNA	RNA Gene	18	GCMTP000642	2.0078387260437	https://www.genecards.org/cgi-bin/carddisp.pl?gene=MT-RNR1
NOG	Noggin	Protein Coding	53	GC17P056593	2.0042736530304	https://www.genecards.org/cgi-bin/carddisp.pl?gene=NOG
RPS6KB1	Ribosomal Protein S6 Kinase B1	Protein Coding	55	GC17P059893	2.00283193588257	https://www.genecards.org/cgi-bin/carddisp.pl?gene=RPS6KB1
TG	Thyroglobulin	Protein Coding	51	GC08P132866	2.00283193588257	https://www.genecards.org/cgi-bin/carddisp.pl?gene=TG
TFAP2A	Transcription Factor AP-2 Alpha	Protein Coding	53	GC06M010393	2.00192165374756	https://www.genecards.org/cgi-bin/carddisp.pl?gene=TFAP2A
KRT16	Keratin 16	Protein Coding	50	GC17M041609	1.99561750888824	https://www.genecards.org/cgi-bin/carddisp.pl?gene=KRT16
MMP25	Matrix Metallopeptidase 25	Protein Coding	47	GC16P014511	1.9939192533493	https://www.genecards.org/cgi-bin/carddisp.pl?gene=MMP25
FOXO3	Forkhead Box O3	Protein Coding	53	GC06P108559	1.99186635017395	https://www.genecards.org/cgi-bin/carddisp.pl?gene=FOXO3
GPHN	Gephyrin	Protein Coding	55	GC14P066507	1.99098706245422	https://www.genecards.org/cgi-bin/carddisp.pl?gene=GPHN
ABCC9	ATP Binding Cassette Subfamily C Member 9	Protein Coding	52	GC12M021797	1.99098706245422	https://www.genecards.org/cgi-bin/carddisp.pl?gene=ABCC9
DNAJB1	DnaJ Heat Shock Protein Family (Hsp40) Member B1	Protein Coding	51	GC19M014514	1.99098706245422	https://www.genecards.org/cgi-bin/carddisp.pl?gene=DNAJB1
SUFU	SUFU Negative Regulator Of Hedgehog Signaling	Protein Coding	50	GC10P102503	1.99098706245422	https://www.genecards.org/cgi-bin/carddisp.pl?gene=SUFU
INPP5E	Inositol Polyphosphate-5-Phosphatase E	Protein Coding	48	GC09M136428	1.99098706245422	https://www.genecards.org/cgi-bin/carddisp.pl?gene=INPP5E
INSL6	Insulin Like 6	Protein Coding	40	GC09M004991	1.99098706245422	https://www.genecards.org/cgi-bin/carddisp.pl?gene=INSL6
TIGD1	Tigger Transposable Element Derived 1	Protein Coding	37	GC02M232547	1.99098706245422	https://www.genecards.org/cgi-bin/carddisp.pl?gene=TIGD1
MIR711	MicroRNA 711	RNA Gene	17	GC03M048578	1.99098706245422	https://www.genecards.org/cgi-bin/carddisp.pl?gene=MIR711
LOC102724452	Uncharacterized LOC102724452	RNA Gene	11	GC15M126396	1.99098706245422	https://www.genecards.org/cgi-bin/carddisp.pl?gene=LOC102724452
FECD2	Corneal Dystrophy, Fuchs Endothelial 2	Genetic Locus	2	GC13U900576	1.99098706245422	https://www.genecards.org/cgi-bin/carddisp.pl?gene=FECD2
KTCN2	Keratoconus 2	Genetic Locus	2	GC16U900489	1.99098706245422	https://www.genecards.org/cgi-bin/carddisp.pl?gene=KTCN2
KTCN4	Keratoconus 4	Genetic Locus	2	GC02U900787	1.99098706245422	https://www.genecards.org/cgi-bin/carddisp.pl?gene=KTCN4
KTCN5	Keratoconus 5	Genetic Locus	2	GC05U901671	1.99098706245422	https://www.genecards.org/cgi-bin/carddisp.pl?gene=KTCN5
KTCN6	Keratoconus 6	Genetic Locus	2	GC09U901758	1.99098706245422	https://www.genecards.org/cgi-bin/carddisp.pl?gene=KTCN6
KTCN7	Keratoconus 7	Genetic Locus	2	GC13U900921	1.99098706245422	https://www.genecards.org/cgi-bin/carddisp.pl?gene=KTCN7
KTCN8	Keratoconus 8	Genetic Locus	2	GC14U901338	1.99098706245422	https://www.genecards.org/cgi-bin/carddisp.pl?gene=KTCN8
TNS2	Tensin 2	Protein Coding	44	GC12P053046	1.99090480804443	https://www.genecards.org/cgi-bin/carddisp.pl?gene=TNS2
FCGR3A	Fc Gamma Receptor IIIa	Protein Coding	53	GC01M161541	1.98781442642212	https://www.genecards.org/cgi-bin/carddisp.pl?gene=FCGR3A
SNORC	Secondary Ossification Center Associated Regulator Of Chondrocyte Maturation	Protein Coding	30	GC02P232858	1.98692870140076	https://www.genecards.org/cgi-bin/carddisp.pl?gene=SNORC
CASP1	Caspase 1	Protein Coding	56	GC11M105025	1.98588633537292	https://www.genecards.org/cgi-bin/carddisp.pl?gene=CASP1
CRKL	CRK Like Proto-Oncogene, Adaptor Protein	Protein Coding	53	GC22P020917	1.9835057258606	https://www.genecards.org/cgi-bin/carddisp.pl?gene=CRKL
TSIX	TSIX Transcript, XIST Antisense RNA	RNA Gene	19	GC0XP073792	1.97744584083557	https://www.genecards.org/cgi-bin/carddisp.pl?gene=TSIX
EPO	Erythropoietin	Protein Coding	49	GC07P100720	1.97670900821686	https://www.genecards.org/cgi-bin/carddisp.pl?gene=EPO
ADAM15	ADAM Metallopeptidase Domain 15	Protein Coding	51	GC01P155050	1.97643375396729	https://www.genecards.org/cgi-bin/carddisp.pl?gene=ADAM15
OMD	Osteomodulin	Protein Coding	46	GC09M100281	1.9763091802597	https://www.genecards.org/cgi-bin/carddisp.pl?gene=OMD
MAP3K7	Mitogen-Activated Protein Kinase Kinase Kinase 7	Protein Coding	57	GC06M090513	1.97287940979004	https://www.genecards.org/cgi-bin/carddisp.pl?gene=MAP3K7
EPN3	Epsin 3	Protein Coding	43	GC17P050532	1.97022473812103	https://www.genecards.org/cgi-bin/carddisp.pl?gene=EPN3
MYOG	Myogenin	Protein Coding	46	GC01M203083	1.96106123924255	https://www.genecards.org/cgi-bin/carddisp.pl?gene=MYOG
RUNX1	RUNX Family Transcription Factor 1	Protein Coding	56	GC21M034787	1.96072268486023	https://www.genecards.org/cgi-bin/carddisp.pl?gene=RUNX1
LAT	Linker For Activation Of T Cells	Protein Coding	53	GC16P043721	1.95921444892883	https://www.genecards.org/cgi-bin/carddisp.pl?gene=LAT
LEPR	Leptin Receptor	Protein Coding	57	GC01P065421	1.95831155776978	https://www.genecards.org/cgi-bin/carddisp.pl?gene=LEPR
LTA	Lymphotoxin Alpha	Protein Coding	49	GC06P096098	1.95829463005066	https://www.genecards.org/cgi-bin/carddisp.pl?gene=LTA
TNNT2	Troponin T2, Cardiac Type	Protein Coding	53	GC01M201359	1.95442831516266	https://www.genecards.org/cgi-bin/carddisp.pl?gene=TNNT2
CSF1R	Colony Stimulating Factor 1 Receptor	Protein Coding	59	GC05M150053	1.95308673381805	https://www.genecards.org/cgi-bin/carddisp.pl?gene=CSF1R
GPC3	Glypican 3	Protein Coding	53	GC0XM133535	1.95117449760437	https://www.genecards.org/cgi-bin/carddisp.pl?gene=GPC3
IL2RB	Interleukin 2 Receptor Subunit Beta	Protein Coding	56	GC22M063700	1.95075511932373	https://www.genecards.org/cgi-bin/carddisp.pl?gene=IL2RB
ANGPT2	Angiopoietin 2	Protein Coding	55	GC08M006499	1.94936323165894	https://www.genecards.org/cgi-bin/carddisp.pl?gene=ANGPT2
ITGB6	Integrin Subunit Beta 6	Protein Coding	55	GC02M160099	1.94528818130493	https://www.genecards.org/cgi-bin/carddisp.pl?gene=ITGB6
ITGA4	Integrin Subunit Alpha 4	Protein Coding	55	GC02P181456	1.94472360610962	https://www.genecards.org/cgi-bin/carddisp.pl?gene=ITGA4
CDH11	Cadherin 11	Protein Coding	53	GC16M064943	1.94405698776245	https://www.genecards.org/cgi-bin/carddisp.pl?gene=CDH11
HAS2	Hyaluronan Synthase 2	Protein Coding	47	GC08M121594	1.93839943408966	https://www.genecards.org/cgi-bin/carddisp.pl?gene=HAS2
TOP1	DNA Topoisomerase I	Protein Coding	55	GC20P041028	1.93743979930878	https://www.genecards.org/cgi-bin/carddisp.pl?gene=TOP1
SLC34A3	Solute Carrier Family 34 Member 3	Protein Coding	50	GC09P137236	1.93662774562836	https://www.genecards.org/cgi-bin/carddisp.pl?gene=SLC34A3
LRP6	LDL Receptor Related Protein 6	Protein Coding	55	GC12M023402	1.93519759178162	https://www.genecards.org/cgi-bin/carddisp.pl?gene=LRP6
FOSL1	FOS Like 1, AP-1 Transcription Factor Subunit	Protein Coding	51	GC11M102567	1.9338366985321	https://www.genecards.org/cgi-bin/carddisp.pl?gene=FOSL1
CCL7	C-C Motif Chemokine Ligand 7	Protein Coding	50	GC17P034270	1.93377315998077	https://www.genecards.org/cgi-bin/carddisp.pl?gene=CCL7
PPP3CA	Protein Phosphatase 3 Catalytic Subunit Alpha	Protein Coding	59	GC04M101024	1.93302130699158	https://www.genecards.org/cgi-bin/carddisp.pl?gene=PPP3CA
CHST6	Carbohydrate Sulfotransferase 6	Protein Coding	50	GC16M075472	1.92676162719727	https://www.genecards.org/cgi-bin/carddisp.pl?gene=CHST6
FLT4	Fms Related Receptor Tyrosine Kinase 4	Protein Coding	59	GC05M181987	1.92486357688904	https://www.genecards.org/cgi-bin/carddisp.pl?gene=FLT4
TERT	Telomerase Reverse Transcriptase	Protein Coding	58	GC05M001253	1.92096734046936	https://www.genecards.org/cgi-bin/carddisp.pl?gene=TERT
NPPC	Natriuretic Peptide C	Protein Coding	48	GC02M231921	1.92071795463562	https://www.genecards.org/cgi-bin/carddisp.pl?gene=NPPC
EPAS1	Endothelial PAS Domain Protein 1	Protein Coding	57	GC02P046293	1.92004823684692	https://www.genecards.org/cgi-bin/carddisp.pl?gene=EPAS1
GLB1	Galactosidase Beta 1	Protein Coding	55	GC03M032963	1.91896760463715	https://www.genecards.org/cgi-bin/carddisp.pl?gene=GLB1
CCNA2	Cyclin A2	Protein Coding	52	GC04M121816	1.91698932647705	https://www.genecards.org/cgi-bin/carddisp.pl?gene=CCNA2
ATF4	Activating Transcription Factor 4	Protein Coding	52	GC22P039519	1.91447973251343	https://www.genecards.org/cgi-bin/carddisp.pl?gene=ATF4
ACTG1	Actin Gamma 1	Protein Coding	55	GC17M081509	1.91376399993896	https://www.genecards.org/cgi-bin/carddisp.pl?gene=ACTG1
HMGCR	3-Hydroxy-3-Methylglutaryl-CoA Reductase	Protein Coding	53	GC05P075336	1.91347789764404	https://www.genecards.org/cgi-bin/carddisp.pl?gene=HMGCR
CD80	CD80 Molecule	Protein Coding	51	GC03M119524	1.91217434406281	https://www.genecards.org/cgi-bin/carddisp.pl?gene=CD80
LBR	Lamin B Receptor	Protein Coding	54	GC01M225401	1.9116199016571	https://www.genecards.org/cgi-bin/carddisp.pl?gene=LBR
HOTAIR	HOX Transcript Antisense RNA	RNA Gene	27	GC12M053962	1.90934205055237	https://www.genecards.org/cgi-bin/carddisp.pl?gene=HOTAIR
LOC106660625	Adiponectin Enhancer Region	Functional Element	3	GC03P187222	1.90832436084747	https://www.genecards.org/cgi-bin/carddisp.pl?gene=LOC106660625
ALOX12	Arachidonate 12-Lipoxygenase, 12S Type	Protein Coding	51	GC17P006995	1.90766167640686	https://www.genecards.org/cgi-bin/carddisp.pl?gene=ALOX12
FKRP	Fukutin Related Protein	Protein Coding	47	GC19P076445	1.90550112724304	https://www.genecards.org/cgi-bin/carddisp.pl?gene=FKRP
SIN3B	SIN3 Transcription Regulator Family Member B	Protein Coding	46	GC19P016829	1.90081775188446	https://www.genecards.org/cgi-bin/carddisp.pl?gene=SIN3B
HDAC4	Histone Deacetylase 4	Protein Coding	59	GC02M239048	1.89605259895325	https://www.genecards.org/cgi-bin/carddisp.pl?gene=HDAC4
MYOD1	Myogenic Differentiation 1	Protein Coding	53	GC11P017741	1.89493644237518	https://www.genecards.org/cgi-bin/carddisp.pl?gene=MYOD1
RXRA	Retinoid X Receptor Alpha	Protein Coding	56	GC09P134317	1.89167833328247	https://www.genecards.org/cgi-bin/carddisp.pl?gene=RXRA
SDC3	Syndecan 3	Protein Coding	50	GC01M030869	1.89134907722473	https://www.genecards.org/cgi-bin/carddisp.pl?gene=SDC3
NPHS1	NPHS1 Adhesion Molecule, Nephrin	Protein Coding	53	GC19M035825	1.88821184635162	https://www.genecards.org/cgi-bin/carddisp.pl?gene=NPHS1
PTPN6	Protein Tyrosine Phosphatase Non-Receptor Type 6	Protein Coding	56	GC12P024849	1.88607692718506	https://www.genecards.org/cgi-bin/carddisp.pl?gene=PTPN6
INHBA	Inhibin Subunit Beta A	Protein Coding	51	GC07M041670	1.88585293292999	https://www.genecards.org/cgi-bin/carddisp.pl?gene=INHBA
ELF3	E74 Like ETS Transcription Factor 3	Protein Coding	45	GC01P202007	1.88355875015259	https://www.genecards.org/cgi-bin/carddisp.pl?gene=ELF3
CUL3	Cullin 3	Protein Coding	54	GC02M224470	1.88308346271515	https://www.genecards.org/cgi-bin/carddisp.pl?gene=CUL3
PARP1	Poly(ADP-Ribose) Polymerase 1	Protein Coding	58	GC01M226360	1.8816157579422	https://www.genecards.org/cgi-bin/carddisp.pl?gene=PARP1
IDO1	Indoleamine 2,3-Dioxygenase 1	Protein Coding	53	GC08P039891	1.87811195850372	https://www.genecards.org/cgi-bin/carddisp.pl?gene=IDO1
ITGA7	Integrin Subunit Alpha 7	Protein Coding	54	GC12M055684	1.87629771232605	https://www.genecards.org/cgi-bin/carddisp.pl?gene=ITGA7
TRIM21	Tripartite Motif Containing 21	Protein Coding	50	GC11M004384	1.87615549564362	https://www.genecards.org/cgi-bin/carddisp.pl?gene=TRIM21
KRT7	Keratin 7	Protein Coding	48	GC12P052232	1.87569999694824	https://www.genecards.org/cgi-bin/carddisp.pl?gene=KRT7
CDKN1B	Cyclin Dependent Kinase Inhibitor 1B	Protein Coding	54	GC12P025212	1.87142944335938	https://www.genecards.org/cgi-bin/carddisp.pl?gene=CDKN1B
CTSC	Cathepsin C	Protein Coding	54	GC11M103342	1.86847150325775	https://www.genecards.org/cgi-bin/carddisp.pl?gene=CTSC
CCR5	C-C Motif Chemokine Receptor 5	Protein Coding	53	GC03P047826	1.86513352394104	https://www.genecards.org/cgi-bin/carddisp.pl?gene=CCR5
BRAF	B-Raf Proto-Oncogene, Serine/Threonine Kinase	Protein Coding	60	GC07M140745	1.86496949195862	https://www.genecards.org/cgi-bin/carddisp.pl?gene=BRAF
PDGFRA	Platelet Derived Growth Factor Receptor Alpha	Protein Coding	60	GC04P054229	1.86271071434021	https://www.genecards.org/cgi-bin/carddisp.pl?gene=PDGFRA
CD86	CD86 Molecule	Protein Coding	51	GC03P122055	1.85971021652222	https://www.genecards.org/cgi-bin/carddisp.pl?gene=CD86
CASR	Calcium Sensing Receptor	Protein Coding	57	GC03P122183	1.85912561416626	https://www.genecards.org/cgi-bin/carddisp.pl?gene=CASR
FKBP11	FKBP Prolyl Isomerase 11	Protein Coding	43	GC12M050062	1.85769629478455	https://www.genecards.org/cgi-bin/carddisp.pl?gene=FKBP11
HSPD1	Heat Shock Protein Family D (Hsp60) Member 1	Protein Coding	55	GC02M197486	1.85536134243011	https://www.genecards.org/cgi-bin/carddisp.pl?gene=HSPD1
EMD	Emerin	Protein Coding	52	GC0XP154379	1.85164725780487	https://www.genecards.org/cgi-bin/carddisp.pl?gene=EMD
LTBP4	Latent Transforming Growth Factor Beta Binding Protein 4	Protein Coding	50	GC19P040592	1.84878623485565	https://www.genecards.org/cgi-bin/carddisp.pl?gene=LTBP4
HYOU1	Hypoxia Up-Regulated 1	Protein Coding	52	GC11M119320	1.84835374355316	https://www.genecards.org/cgi-bin/carddisp.pl?gene=HYOU1
FBL	Fibrillarin	Protein Coding	47	GC19M039834	1.84775185585022	https://www.genecards.org/cgi-bin/carddisp.pl?gene=FBL
CCL27	C-C Motif Chemokine Ligand 27	Protein Coding	42	GC09M034662	1.84547877311707	https://www.genecards.org/cgi-bin/carddisp.pl?gene=CCL27
FGFR2	Fibroblast Growth Factor Receptor 2	Protein Coding	63	GC10M121478	1.84386050701141	https://www.genecards.org/cgi-bin/carddisp.pl?gene=FGFR2
ACVR1B	Activin A Receptor Type 1B	Protein Coding	53	GC12P051951	1.84337079524994	https://www.genecards.org/cgi-bin/carddisp.pl?gene=ACVR1B
HPD	4-Hydroxyphenylpyruvate Dioxygenase	Protein Coding	52	GC12M121839	1.84303247928619	https://www.genecards.org/cgi-bin/carddisp.pl?gene=HPD
TYR	Tyrosinase	Protein Coding	55	GC11P089177	1.84269332885742	https://www.genecards.org/cgi-bin/carddisp.pl?gene=TYR
RBMS3	RNA Binding Motif Single Stranded Interacting Protein 3	Protein Coding	42	GC03P028575	1.84047222137451	https://www.genecards.org/cgi-bin/carddisp.pl?gene=RBMS3
MMP24	Matrix Metallopeptidase 24	Protein Coding	48	GC20P035226	1.83963680267334	https://www.genecards.org/cgi-bin/carddisp.pl?gene=MMP24
IFNB1	Interferon Beta 1	Protein Coding	50	GC09M021077	1.83908200263977	https://www.genecards.org/cgi-bin/carddisp.pl?gene=IFNB1
ABCC1	ATP Binding Cassette Subfamily C Member 1	Protein Coding	56	GC16P015949	1.83713603019714	https://www.genecards.org/cgi-bin/carddisp.pl?gene=ABCC1
EHMT2	Euchromatic Histone Lysine Methyltransferase 2	Protein Coding	52	GC06M031879	1.83563101291656	https://www.genecards.org/cgi-bin/carddisp.pl?gene=EHMT2
NTF3	Neurotrophin 3	Protein Coding	51	GC12P024776	1.83539950847626	https://www.genecards.org/cgi-bin/carddisp.pl?gene=NTF3
CYP2E1	Cytochrome P450 Family 2 Subfamily E Member 1	Protein Coding	52	GC10P133520	1.83277368545532	https://www.genecards.org/cgi-bin/carddisp.pl?gene=CYP2E1
TFG	Trafficking From ER To Golgi Regulator	Protein Coding	51	GC03P100709	1.82824373245239	https://www.genecards.org/cgi-bin/carddisp.pl?gene=TFG
CD5	CD5 Molecule	Protein Coding	49	GC11P061118	1.82730519771576	https://www.genecards.org/cgi-bin/carddisp.pl?gene=CD5
DYSF	Dysferlin	Protein Coding	50	GC02P071453	1.82506704330444	https://www.genecards.org/cgi-bin/carddisp.pl?gene=DYSF
MRTFA	Myocardin Related Transcription Factor A	Protein Coding	47	GC22M064561	1.82399821281433	https://www.genecards.org/cgi-bin/carddisp.pl?gene=MRTFA
MIR29C	MicroRNA 29c	RNA Gene	21	GC01M207814	1.82266974449158	https://www.genecards.org/cgi-bin/carddisp.pl?gene=MIR29C
TWIST1	Twist Family BHLH Transcription Factor 1	Protein Coding	52	GC07M019020	1.81968760490417	https://www.genecards.org/cgi-bin/carddisp.pl?gene=TWIST1
IL21	Interleukin 21	Protein Coding	51	GC04M122612	1.81968021392822	https://www.genecards.org/cgi-bin/carddisp.pl?gene=IL21
PTGER2	Prostaglandin E Receptor 2	Protein Coding	55	GC14P052314	1.8180410861969	https://www.genecards.org/cgi-bin/carddisp.pl?gene=PTGER2
CLEC12A	C-Type Lectin Domain Family 12 Member A	Protein Coding	46	GC12P009951	1.8153178691864	https://www.genecards.org/cgi-bin/carddisp.pl?gene=CLEC12A
BCHE	Butyrylcholinesterase	Protein Coding	57	GC03M165772	1.81386876106262	https://www.genecards.org/cgi-bin/carddisp.pl?gene=BCHE
TMPRSS6	Transmembrane Serine Protease 6	Protein Coding	51	GC22M063699	1.81285572052002	https://www.genecards.org/cgi-bin/carddisp.pl?gene=TMPRSS6
PRKCE	Protein Kinase C Epsilon	Protein Coding	55	GC02P045651	1.81236958503723	https://www.genecards.org/cgi-bin/carddisp.pl?gene=PRKCE
SPON1	Spondin 1	Protein Coding	45	GC11P013940	1.81003856658936	https://www.genecards.org/cgi-bin/carddisp.pl?gene=SPON1
PRKG1	Protein Kinase CGMP-Dependent 1	Protein Coding	57	GC10P050991	1.80922544002533	https://www.genecards.org/cgi-bin/carddisp.pl?gene=PRKG1
CP	Ceruloplasmin	Protein Coding	55	GC03M149162	1.80921077728271	https://www.genecards.org/cgi-bin/carddisp.pl?gene=CP
EPHA3	EPH Receptor A3	Protein Coding	53	GC03P089077	1.80536913871765	https://www.genecards.org/cgi-bin/carddisp.pl?gene=EPHA3
SIRT6	Sirtuin 6	Protein Coding	52	GC19M004174	1.80536913871765	https://www.genecards.org/cgi-bin/carddisp.pl?gene=SIRT6
VSX1	Visual System Homeobox 1	Protein Coding	44	GC20M025070	1.80374765396118	https://www.genecards.org/cgi-bin/carddisp.pl?gene=VSX1
SEC13	SEC13 Homolog, Nuclear Pore And COPII Coat Complex Component	Protein Coding	48	GC03M010293	1.7990095615387	https://www.genecards.org/cgi-bin/carddisp.pl?gene=SEC13
CILP	Cartilage Intermediate Layer Protein	Protein Coding	48	GC15M065194	1.79803824424744	https://www.genecards.org/cgi-bin/carddisp.pl?gene=CILP
TOR1A	Torsin Family 1 Member A	Protein Coding	52	GC09M129812	1.79676783084869	https://www.genecards.org/cgi-bin/carddisp.pl?gene=TOR1A
OCLN	Occludin	Protein Coding	51	GC05P069492	1.79676783084869	https://www.genecards.org/cgi-bin/carddisp.pl?gene=OCLN
ATP12A	ATPase H+/K+ Transporting Non-Gastric Alpha2 Subunit	Protein Coding	49	GC13P024680	1.79676783084869	https://www.genecards.org/cgi-bin/carddisp.pl?gene=ATP12A
ATP4A	ATPase H+/K+ Transporting Subunit Alpha	Protein Coding	47	GC19M074328	1.79676783084869	https://www.genecards.org/cgi-bin/carddisp.pl?gene=ATP4A
CDK2	Cyclin Dependent Kinase 2	Protein Coding	58	GC12P055966	1.79633331298828	https://www.genecards.org/cgi-bin/carddisp.pl?gene=CDK2
APOB	Apolipoprotein B	Protein Coding	53	GC02M020956	1.79633331298828	https://www.genecards.org/cgi-bin/carddisp.pl?gene=APOB
NOTCH3	Notch Receptor 3	Protein Coding	58	GC19M015159	1.79622614383698	https://www.genecards.org/cgi-bin/carddisp.pl?gene=NOTCH3
SYNE2	Spectrin Repeat Containing Nuclear Envelope Protein 2	Protein Coding	47	GC14P063761	1.79283201694489	https://www.genecards.org/cgi-bin/carddisp.pl?gene=SYNE2
HSPA8	Heat Shock Protein Family A (Hsp70) Member 8	Protein Coding	56	GC11M123057	1.79256355762482	https://www.genecards.org/cgi-bin/carddisp.pl?gene=HSPA8
PCBP1	Poly(RC) Binding Protein 1	Protein Coding	48	GC02P070087	1.79256355762482	https://www.genecards.org/cgi-bin/carddisp.pl?gene=PCBP1
RETREG3	Reticulophagy Regulator Family Member 3	Protein Coding	40	GC17M054256	1.79216158390045	https://www.genecards.org/cgi-bin/carddisp.pl?gene=RETREG3
TXN	Thioredoxin	Protein Coding	52	GC09M110243	1.78966283798218	https://www.genecards.org/cgi-bin/carddisp.pl?gene=TXN
LRP8	LDL Receptor Related Protein 8	Protein Coding	50	GC01M053243	1.7892894744873	https://www.genecards.org/cgi-bin/carddisp.pl?gene=LRP8
ARRB2	Arrestin Beta 2	Protein Coding	51	GC17P005714	1.78634452819824	https://www.genecards.org/cgi-bin/carddisp.pl?gene=ARRB2
CAST	Calpastatin	Protein Coding	51	GC05P096525	1.78626120090485	https://www.genecards.org/cgi-bin/carddisp.pl?gene=CAST
PITRM1	Pitrilysin Metallopeptidase 1	Protein Coding	47	GC10M003138	1.78399300575256	https://www.genecards.org/cgi-bin/carddisp.pl?gene=PITRM1
EMILIN3	Elastin Microfibril Interfacer 3	Protein Coding	39	GC20M041359	1.78216600418091	https://www.genecards.org/cgi-bin/carddisp.pl?gene=EMILIN3
HRG	Histidine Rich Glycoprotein	Protein Coding	52	GC03P186660	1.78080379962921	https://www.genecards.org/cgi-bin/carddisp.pl?gene=HRG
OAT	Ornithine Aminotransferase	Protein Coding	54	GC10M124397	1.77915608882904	https://www.genecards.org/cgi-bin/carddisp.pl?gene=OAT
NFE2L2	NFE2 Like BZIP Transcription Factor 2	Protein Coding	58	GC02M177227	1.77472567558289	https://www.genecards.org/cgi-bin/carddisp.pl?gene=NFE2L2
SMAP2	Small ArfGAP2	Protein Coding	43	GC01P040344	1.77246379852295	https://www.genecards.org/cgi-bin/carddisp.pl?gene=SMAP2
PDIA2	Protein Disulfide Isomerase Family A Member 2	Protein Coding	48	GC16P014384	1.77240908145905	https://www.genecards.org/cgi-bin/carddisp.pl?gene=PDIA2
MAG	Myelin Associated Glycoprotein	Protein Coding	54	GC19P035292	1.77153420448303	https://www.genecards.org/cgi-bin/carddisp.pl?gene=MAG
HSD17B12	Hydroxysteroid 17-Beta Dehydrogenase 12	Protein Coding	46	GC11P043652	1.76886820793152	https://www.genecards.org/cgi-bin/carddisp.pl?gene=HSD17B12
TNFRSF10A	TNF Receptor Superfamily Member 10a	Protein Coding	52	GC08M023190	1.7687646150589	https://www.genecards.org/cgi-bin/carddisp.pl?gene=TNFRSF10A
DSEL	Dermatan Sulfate Epimerase Like	Protein Coding	40	GC18M067506	1.7661566734314	https://www.genecards.org/cgi-bin/carddisp.pl?gene=DSEL
HDAC9	Histone Deacetylase 9	Protein Coding	56	GC07P018086	1.76493847370148	https://www.genecards.org/cgi-bin/carddisp.pl?gene=HDAC9
TOLLIP	Toll Interacting Protein	Protein Coding	51	GC11M001274	1.76332306861877	https://www.genecards.org/cgi-bin/carddisp.pl?gene=TOLLIP
CXCL13	C-X-C Motif Chemokine Ligand 13	Protein Coding	47	GC04P077511	1.7611768245697	https://www.genecards.org/cgi-bin/carddisp.pl?gene=CXCL13
CD63	CD63 Molecule	Protein Coding	50	GC12M055725	1.75573134422302	https://www.genecards.org/cgi-bin/carddisp.pl?gene=CD63
ITGB5	Integrin Subunit Beta 5	Protein Coding	53	GC03M124761	1.75382959842682	https://www.genecards.org/cgi-bin/carddisp.pl?gene=ITGB5
VEGFB	Vascular Endothelial Growth Factor B	Protein Coding	51	GC11P064234	1.75212013721466	https://www.genecards.org/cgi-bin/carddisp.pl?gene=VEGFB
CXCR1	C-X-C Motif Chemokine Receptor 1	Protein Coding	50	GC02M218162	1.7496622800827	https://www.genecards.org/cgi-bin/carddisp.pl?gene=CXCR1
SMPD3	Sphingomyelin Phosphodiesterase 3	Protein Coding	48	GC16M068358	1.74949300289154	https://www.genecards.org/cgi-bin/carddisp.pl?gene=SMPD3
CCL17	C-C Motif Chemokine Ligand 17	Protein Coding	47	GC16P057417	1.74941158294678	https://www.genecards.org/cgi-bin/carddisp.pl?gene=CCL17
PDCD6	Programmed Cell Death 6	Protein Coding	45	GC05P000272	1.74938869476318	https://www.genecards.org/cgi-bin/carddisp.pl?gene=PDCD6
NPNT	Nephronectin	Protein Coding	45	GC04P105894	1.74910414218903	https://www.genecards.org/cgi-bin/carddisp.pl?gene=NPNT
HMCN2	Hemicentin 2	Protein Coding	38	GC09P130263	1.74910414218903	https://www.genecards.org/cgi-bin/carddisp.pl?gene=HMCN2
KRT4	Keratin 4	Protein Coding	48	GC12M052806	1.74816560745239	https://www.genecards.org/cgi-bin/carddisp.pl?gene=KRT4
GPT	Glutamic--Pyruvic Transaminase	Protein Coding	48	GC08P144502	1.74586248397827	https://www.genecards.org/cgi-bin/carddisp.pl?gene=GPT
MALAT1	Metastasis Associated Lung Adenocarcinoma Transcript 1	RNA Gene	27	GC11P071416	1.74275636672974	https://www.genecards.org/cgi-bin/carddisp.pl?gene=MALAT1
RIN2	Ras And Rab Interactor 2	Protein Coding	47	GC20P019759	1.74235701560974	https://www.genecards.org/cgi-bin/carddisp.pl?gene=RIN2
PLD1	Phospholipase D1	Protein Coding	55	GC03M171600	1.74222600460052	https://www.genecards.org/cgi-bin/carddisp.pl?gene=PLD1
SDHA	Succinate Dehydrogenase Complex Flavoprotein Subunit A	Protein Coding	54	GC05P000220	1.74222600460052	https://www.genecards.org/cgi-bin/carddisp.pl?gene=SDHA
CBLN3	Cerebellin 3 Precursor	Protein Coding	38	GC14M024426	1.73831105232239	https://www.genecards.org/cgi-bin/carddisp.pl?gene=CBLN3
MASP2	MBL Associated Serine Protease 2	Protein Coding	53	GC01M011026	1.73631751537323	https://www.genecards.org/cgi-bin/carddisp.pl?gene=MASP2
MSX2	Msh Homeobox 2	Protein Coding	53	GC05P174724	1.73628270626068	https://www.genecards.org/cgi-bin/carddisp.pl?gene=MSX2
MYOC	Myocilin	Protein Coding	49	GC01M171604	1.73460340499878	https://www.genecards.org/cgi-bin/carddisp.pl?gene=MYOC
EIF4E	Eukaryotic Translation Initiation Factor 4E	Protein Coding	56	GC04M098879	1.72509217262268	https://www.genecards.org/cgi-bin/carddisp.pl?gene=EIF4E
GDF2	Growth Differentiation Factor 2	Protein Coding	51	GC10P047322	1.72509217262268	https://www.genecards.org/cgi-bin/carddisp.pl?gene=GDF2
CD79A	CD79a Molecule	Protein Coding	55	GC19P041877	1.72470545768738	https://www.genecards.org/cgi-bin/carddisp.pl?gene=CD79A
CSF3	Colony Stimulating Factor 3	Protein Coding	47	GC17P040015	1.72363495826721	https://www.genecards.org/cgi-bin/carddisp.pl?gene=CSF3
FLII	FLII Actin Remodeling Protein	Protein Coding	50	GC17M018244	1.72151732444763	https://www.genecards.org/cgi-bin/carddisp.pl?gene=FLII
TAB1	TGF-Beta Activated Kinase 1 (MAP3K7) Binding Protein 1	Protein Coding	49	GC22P047521	1.7214777469635	https://www.genecards.org/cgi-bin/carddisp.pl?gene=TAB1
PHEX	Phosphate Regulating Endopeptidase X-Linked	Protein Coding	50	GC0XP022032	1.71901261806488	https://www.genecards.org/cgi-bin/carddisp.pl?gene=PHEX
CYP19A1	Cytochrome P450 Family 19 Subfamily A Member 1	Protein Coding	55	GC15M051208	1.71760082244873	https://www.genecards.org/cgi-bin/carddisp.pl?gene=CYP19A1
IRF4	Interferon Regulatory Factor 4	Protein Coding	50	GC06P000391	1.71555495262146	https://www.genecards.org/cgi-bin/carddisp.pl?gene=IRF4
PDCD1	Programmed Cell Death 1	Protein Coding	55	GC02M241849	1.71418344974518	https://www.genecards.org/cgi-bin/carddisp.pl?gene=PDCD1
S1PR1	Sphingosine-1-Phosphate Receptor 1	Protein Coding	52	GC01P101236	1.71002912521362	https://www.genecards.org/cgi-bin/carddisp.pl?gene=S1PR1
VAV1	Vav Guanine Nucleotide Exchange Factor 1	Protein Coding	52	GC19P006772	1.71002912521362	https://www.genecards.org/cgi-bin/carddisp.pl?gene=VAV1
NR1I2	Nuclear Receptor Subfamily 1 Group I Member 2	Protein Coding	51	GC03P119780	1.71002912521362	https://www.genecards.org/cgi-bin/carddisp.pl?gene=NR1I2
CCR1	C-C Motif Chemokine Receptor 1	Protein Coding	52	GC03M046218	1.70937073230743	https://www.genecards.org/cgi-bin/carddisp.pl?gene=CCR1
CLDN15	Claudin 15	Protein Coding	41	GC07M101232	1.70895648002625	https://www.genecards.org/cgi-bin/carddisp.pl?gene=CLDN15
ID1	Inhibitor Of DNA Binding 1	Protein Coding	47	GC20P031605	1.70830953121185	https://www.genecards.org/cgi-bin/carddisp.pl?gene=ID1
S100A2	S100 Calcium Binding Protein A2	Protein Coding	47	GC01M153561	1.70741188526154	https://www.genecards.org/cgi-bin/carddisp.pl?gene=S100A2
TNN	Tenascin N	Protein Coding	44	GC01P175067	1.70601689815521	https://www.genecards.org/cgi-bin/carddisp.pl?gene=TNN
SBSPON	Somatomedin B And Thrombospondin Type 1 Domain Containing	Protein Coding	39	GC08M073064	1.70601689815521	https://www.genecards.org/cgi-bin/carddisp.pl?gene=SBSPON
SOCS1	Suppressor Of Cytokine Signaling 1	Protein Coding	52	GC16M012594	1.70563304424286	https://www.genecards.org/cgi-bin/carddisp.pl?gene=SOCS1
HSPA4	Heat Shock Protein Family A (Hsp70) Member 4	Protein Coding	49	GC05P133054	1.70563304424286	https://www.genecards.org/cgi-bin/carddisp.pl?gene=HSPA4
CDKN2A	Cyclin Dependent Kinase Inhibitor 2A	Protein Coding	57	GC09M021967	1.70552885532379	https://www.genecards.org/cgi-bin/carddisp.pl?gene=CDKN2A
ENPP1	Ectonucleotide Pyrophosphatase/Phosphodiesterase 1	Protein Coding	57	GC06P131808	1.70158636569977	https://www.genecards.org/cgi-bin/carddisp.pl?gene=ENPP1
UTRN	Utrophin	Protein Coding	47	GC06P144285	1.70097362995148	https://www.genecards.org/cgi-bin/carddisp.pl?gene=UTRN
MAP2K3	Mitogen-Activated Protein Kinase Kinase 3	Protein Coding	56	GC17P065982	1.69825005531311	https://www.genecards.org/cgi-bin/carddisp.pl?gene=MAP2K3
PON1	Paraoxonase 1	Protein Coding	55	GC07M095297	1.69682145118713	https://www.genecards.org/cgi-bin/carddisp.pl?gene=PON1
C1QL2	Complement C1q Like 2	Protein Coding	37	GC02M119156	1.69679403305054	https://www.genecards.org/cgi-bin/carddisp.pl?gene=C1QL2
RYR1	Ryanodine Receptor 1	Protein Coding	53	GC19P076151	1.69648909568787	https://www.genecards.org/cgi-bin/carddisp.pl?gene=RYR1
PROC	Protein C, Inactivator Of Coagulation Factors Va And VIIIa	Protein Coding	57	GC02P127418	1.69433867931366	https://www.genecards.org/cgi-bin/carddisp.pl?gene=PROC
MMP27	Matrix Metallopeptidase 27	Protein Coding	44	GC11M102691	1.69252789020538	https://www.genecards.org/cgi-bin/carddisp.pl?gene=MMP27
SLC2A1	Solute Carrier Family 2 Member 1	Protein Coding	60	GC01M042925	1.69179260730743	https://www.genecards.org/cgi-bin/carddisp.pl?gene=SLC2A1
PPARD	Peroxisome Proliferator Activated Receptor Delta	Protein Coding	52	GC06P096215	1.69097673892975	https://www.genecards.org/cgi-bin/carddisp.pl?gene=PPARD
ZNF384	Zinc Finger Protein 384	Protein Coding	44	GC12M008087	1.68939423561096	https://www.genecards.org/cgi-bin/carddisp.pl?gene=ZNF384
PDE5A	Phosphodiesterase 5A	Protein Coding	52	GC04M119494	1.68861615657806	https://www.genecards.org/cgi-bin/carddisp.pl?gene=PDE5A
HMGA2	High Mobility Group AT-Hook 2	Protein Coding	50	GC12P065824	1.68861615657806	https://www.genecards.org/cgi-bin/carddisp.pl?gene=HMGA2
NPY	Neuropeptide Y	Protein Coding	51	GC07P024290	1.68791365623474	https://www.genecards.org/cgi-bin/carddisp.pl?gene=NPY
MSTN	Myostatin	Protein Coding	53	GC02M190055	1.68569564819336	https://www.genecards.org/cgi-bin/carddisp.pl?gene=MSTN
CXCR2	C-X-C Motif Chemokine Receptor 2	Protein Coding	57	GC02P218125	1.68346238136292	https://www.genecards.org/cgi-bin/carddisp.pl?gene=CXCR2
CEACAM3	CEA Cell Adhesion Molecule 3	Protein Coding	49	GC19P041796	1.68160510063171	https://www.genecards.org/cgi-bin/carddisp.pl?gene=CEACAM3
TINAG	Tubulointerstitial Nephritis Antigen	Protein Coding	45	GC06P096433	1.68147468566895	https://www.genecards.org/cgi-bin/carddisp.pl?gene=TINAG
ARG2	Arginase 2	Protein Coding	51	GC14P067619	1.68027091026306	https://www.genecards.org/cgi-bin/carddisp.pl?gene=ARG2
LSM2	LSM2 Homolog, U6 Small Nuclear RNA And MRNA Degradation Associated	Protein Coding	46	GC06M074943	1.68019640445709	https://www.genecards.org/cgi-bin/carddisp.pl?gene=LSM2
PEF1	Penta-EF-Hand Domain Containing 1	Protein Coding	42	GC01M031630	1.6787520647049	https://www.genecards.org/cgi-bin/carddisp.pl?gene=PEF1
TAP1	Transporter 1, ATP Binding Cassette Subfamily B Member	Protein Coding	55	GC06M074993	1.67599248886108	https://www.genecards.org/cgi-bin/carddisp.pl?gene=TAP1
CHGA	Chromogranin A	Protein Coding	50	GC14P092953	1.67495536804199	https://www.genecards.org/cgi-bin/carddisp.pl?gene=CHGA
PDLIM2	PDZ And LIM Domain 2	Protein Coding	43	GC08P022578	1.67475938796997	https://www.genecards.org/cgi-bin/carddisp.pl?gene=PDLIM2
STAT5A	Signal Transducer And Activator Of Transcription 5A	Protein Coding	55	GC17P042287	1.67423677444458	https://www.genecards.org/cgi-bin/carddisp.pl?gene=STAT5A
EZR	Ezrin	Protein Coding	53	GC06M158765	1.67375564575195	https://www.genecards.org/cgi-bin/carddisp.pl?gene=EZR
RARB	Retinoic Acid Receptor Beta	Protein Coding	56	GC03P024689	1.67372238636017	https://www.genecards.org/cgi-bin/carddisp.pl?gene=RARB
SFRP1	Secreted Frizzled Related Protein 1	Protein Coding	51	GC08M041262	1.67321908473969	https://www.genecards.org/cgi-bin/carddisp.pl?gene=SFRP1
TPSAB1	Tryptase Alpha/Beta 1	Protein Coding	50	GC16P001240	1.67229914665222	https://www.genecards.org/cgi-bin/carddisp.pl?gene=TPSAB1
NR1H2	Nuclear Receptor Subfamily 1 Group H Member 2	Protein Coding	53	GC19P050329	1.66905319690704	https://www.genecards.org/cgi-bin/carddisp.pl?gene=NR1H2
CEACAM5	CEA Cell Adhesion Molecule 5	Protein Coding	50	GC19P076283	1.66905319690704	https://www.genecards.org/cgi-bin/carddisp.pl?gene=CEACAM5
SFTPB	Surfactant Protein B	Protein Coding	51	GC02M085657	1.66890597343445	https://www.genecards.org/cgi-bin/carddisp.pl?gene=SFTPB
FLT1	Fms Related Receptor Tyrosine Kinase 1	Protein Coding	57	GC13M028300	1.66792440414429	https://www.genecards.org/cgi-bin/carddisp.pl?gene=FLT1
ABCB1	ATP Binding Cassette Subfamily B Member 1	Protein Coding	57	GC07M087504	1.66725969314575	https://www.genecards.org/cgi-bin/carddisp.pl?gene=ABCB1
NT5E	5'-Nucleotidase Ecto	Protein Coding	59	GC06P085449	1.66534543037415	https://www.genecards.org/cgi-bin/carddisp.pl?gene=NT5E
LEF1	Lymphoid Enhancer Binding Factor 1	Protein Coding	55	GC04M108047	1.66482412815094	https://www.genecards.org/cgi-bin/carddisp.pl?gene=LEF1
PIK3C2A	Phosphatidylinositol-4-Phosphate 3-Kinase Catalytic Subunit Type 2 Alpha	Protein Coding	54	GC11M017688	1.66340029239655	https://www.genecards.org/cgi-bin/carddisp.pl?gene=PIK3C2A
CXCL9	C-X-C Motif Chemokine Ligand 9	Protein Coding	47	GC04M076001	1.66340029239655	https://www.genecards.org/cgi-bin/carddisp.pl?gene=CXCL9
P2RX7	Purinergic Receptor P2X 7	Protein Coding	54	GC12P127389	1.66289281845093	https://www.genecards.org/cgi-bin/carddisp.pl?gene=P2RX7
UTS2	Urotensin 2	Protein Coding	46	GC01M007843	1.66289281845093	https://www.genecards.org/cgi-bin/carddisp.pl?gene=UTS2
MMP28	Matrix Metallopeptidase 28	Protein Coding	44	GC17M035756	1.65033864974976	https://www.genecards.org/cgi-bin/carddisp.pl?gene=MMP28
POMT1	Protein O-Mannosyltransferase 1	Protein Coding	51	GC09P131502	1.64643359184265	https://www.genecards.org/cgi-bin/carddisp.pl?gene=POMT1
IL23A	Interleukin 23 Subunit Alpha	Protein Coding	46	GC12P057691	1.64608359336853	https://www.genecards.org/cgi-bin/carddisp.pl?gene=IL23A
MIR199A1	MicroRNA 199a-1	RNA Gene	22	GC19M010817	1.64608359336853	https://www.genecards.org/cgi-bin/carddisp.pl?gene=MIR199A1
PRRX1	Paired Related Homeobox 1	Protein Coding	49	GC01P170662	1.64578592777252	https://www.genecards.org/cgi-bin/carddisp.pl?gene=PRRX1
CEBPB	CCAAT Enhancer Binding Protein Beta	Protein Coding	50	GC20P050190	1.64241659641266	https://www.genecards.org/cgi-bin/carddisp.pl?gene=CEBPB
TLR2	Toll Like Receptor 2	Protein Coding	59	GC04P153684	1.64071261882782	https://www.genecards.org/cgi-bin/carddisp.pl?gene=TLR2
IFT74	Intraflagellar Transport 74	Protein Coding	44	GC09P026947	1.64051485061646	https://www.genecards.org/cgi-bin/carddisp.pl?gene=IFT74
WNT4	Wnt Family Member 4	Protein Coding	53	GC01M022190	1.63999354839325	https://www.genecards.org/cgi-bin/carddisp.pl?gene=WNT4
GNB1-DT	GNB1 Divergent Transcript	RNA Gene	14	GC01P004809	1.63959062099457	https://www.genecards.org/cgi-bin/carddisp.pl?gene=GNB1-DT
SERPINH1P1	Serpin Family H Member 1 Pseudogene 1	Pseudogene	11	GC09P049936	1.63959062099457	https://www.genecards.org/cgi-bin/carddisp.pl?gene=SERPINH1P1
CTHRC1P1	Collagen Triple Helix Repeat Containing 1 Pseudogene 1	Pseudogene	7	GC0XM079177	1.63959062099457	https://www.genecards.org/cgi-bin/carddisp.pl?gene=CTHRC1P1
LOC105373989	Putative Cuticle Collagen 91	Protein Coding	7	GC02P124606	1.63959062099457	https://www.genecards.org/cgi-bin/carddisp.pl?gene=LOC105373989
LOC107985728	Collagen Alpha-1(III) Chain-Like	RNA Gene	7	GC01M008734	1.63959062099457	https://www.genecards.org/cgi-bin/carddisp.pl?gene=LOC107985728
LOC102725180	Collagen Alpha-1(VII) Chain	RNA Gene	6	GC19P001168	1.63959062099457	https://www.genecards.org/cgi-bin/carddisp.pl?gene=LOC102725180
LOC105370705	Collagen Alpha-2(I) Chain-Like	RNA Gene	6	GC14P036689	1.63959062099457	https://www.genecards.org/cgi-bin/carddisp.pl?gene=LOC105370705
LOC112268016	Collagen Alpha-1(I) Chain-Like	Protein Coding	6	GC08M098952	1.63959062099457	https://www.genecards.org/cgi-bin/carddisp.pl?gene=LOC112268016
LOC124900217	Collagen Alpha-1(III) Chain-Like	Protein Coding	6	GC06P138694	1.63959062099457	https://www.genecards.org/cgi-bin/carddisp.pl?gene=LOC124900217
LOC124903828	Collagen Alpha-5(IV) Chain-Like	Protein Coding	6	GC01P004899	1.63959062099457	https://www.genecards.org/cgi-bin/carddisp.pl?gene=LOC124903828
LOC124906938	Collagen Alpha-2(IV) Chain-Like	Protein Coding	6	GC11P002603	1.63959062099457	https://www.genecards.org/cgi-bin/carddisp.pl?gene=LOC124906938
ENSG00000270705	Collagen, Type IV, Alpha 1 (COL4A1) Pseudogene	Pseudogene	5	GC14P103207	1.63959062099457	https://www.genecards.org/cgi-bin/carddisp.pl?gene=ENSG00000270705
LOC100420255	Collagen Type XXII Alpha 1 Chain Pseudogene	Pseudogene	5	GC01M200150	1.63959062099457	https://www.genecards.org/cgi-bin/carddisp.pl?gene=LOC100420255
LOC107984956	Collagen Alpha-2(I) Chain-Like	Protein Coding	5	GC01P052139	1.63959062099457	https://www.genecards.org/cgi-bin/carddisp.pl?gene=LOC107984956
LOC124900276	Cuticle Collagen 2-Like	Protein Coding	5	GC09M138016	1.63959062099457	https://www.genecards.org/cgi-bin/carddisp.pl?gene=LOC124900276
LOC124900418	Collagen Alpha-1(I) Chain-Like	Protein Coding	5	GC19P015975	1.63959062099457	https://www.genecards.org/cgi-bin/carddisp.pl?gene=LOC124900418
LOC124900647	Nascent Polypeptide-Associated Complex Subunit Alpha, Muscle-Specific Form-Like	Protein Coding	5	GC04P001662	1.63959062099457	https://www.genecards.org/cgi-bin/carddisp.pl?gene=LOC124900647
LOC124903230	Collagen Alpha-1(III) Chain-Like	Protein Coding	5	GC13P022929	1.63959062099457	https://www.genecards.org/cgi-bin/carddisp.pl?gene=LOC124903230
LOC124903575	Collagen Alpha-1(I) Chain-Like	Protein Coding	5	GC15M127365	1.63959062099457	https://www.genecards.org/cgi-bin/carddisp.pl?gene=LOC124903575
LOC124905135	Collagen Alpha-1(III) Chain-Like	Protein Coding	5	GC22P046044	1.63959062099457	https://www.genecards.org/cgi-bin/carddisp.pl?gene=LOC124905135
LOC124906255	Collagen Alpha-1(I) Chain-Like	Protein Coding	5	GC03P196972	1.63959062099457	https://www.genecards.org/cgi-bin/carddisp.pl?gene=LOC124906255
LOC124908044	Collagen Alpha-1(I) Chain-Like	Protein Coding	5	GC02P096872	1.63959062099457	https://www.genecards.org/cgi-bin/carddisp.pl?gene=LOC124908044
LOC107984851	Collagen Alpha-1(XVI) Chain	RNA Gene	4	GC16M022807	1.63959062099457	https://www.genecards.org/cgi-bin/carddisp.pl?gene=LOC107984851
LOC124906284	Collagen Alpha-1(III) Chain-Like	Pseudogene	4	GC03M130820	1.63959062099457	https://www.genecards.org/cgi-bin/carddisp.pl?gene=LOC124906284
PCOTHP1	PCOTH Pseudogene 1	Pseudogene	4	GC13M024321	1.63959062099457	https://www.genecards.org/cgi-bin/carddisp.pl?gene=PCOTHP1
ENSG00000229220	Collagen, Type XXII, Alpha 1 (COL22A1) Pseudogene	Pseudogene	3	GC01M200147	1.63959062099457	https://www.genecards.org/cgi-bin/carddisp.pl?gene=ENSG00000229220
LOC124906817	Collagen Alpha-1(I) Chain-Like	Protein Coding	2	GC09U903427	1.63959062099457	https://www.genecards.org/cgi-bin/carddisp.pl?gene=LOC124906817
LOC124908430	Collagen Alpha-1(I) Chain-Like	Protein Coding	2	GC22U901651	1.63959062099457	https://www.genecards.org/cgi-bin/carddisp.pl?gene=LOC124908430
LOC124905683	Collagen Alpha-1(III) Chain-Like	Protein Coding	1	GC01U906937	1.63959062099457	https://www.genecards.org/cgi-bin/carddisp.pl?gene=LOC124905683
LOC124907104	Collagen Alpha-1(III) Chain-Like	Pseudogene	1	GC13U901866	1.63959062099457	https://www.genecards.org/cgi-bin/carddisp.pl?gene=LOC124907104
LOC124907346	Collagen Alpha-1(III) Chain-Like	Pseudogene	1	GC14U902255	1.63959062099457	https://www.genecards.org/cgi-bin/carddisp.pl?gene=LOC124907346
LOC124907567	Collagen Alpha-1(III) Chain-Like	Pseudogene	1	GC15U902679	1.63959062099457	https://www.genecards.org/cgi-bin/carddisp.pl?gene=LOC124907567
LOC124908130	Collagen Alpha-1(I) Chain-Like	Protein Coding	1	GC21U900989	1.63959062099457	https://www.genecards.org/cgi-bin/carddisp.pl?gene=LOC124908130
LOC124908533	Collagen Alpha-4(IV) Chain-Like	Protein Coding	1	GC0XU902547	1.63959062099457	https://www.genecards.org/cgi-bin/carddisp.pl?gene=LOC124908533
LOC124908534	Collagen Alpha-4(IV) Chain-Like	Protein Coding	1	GC0XU902548	1.63959062099457	https://www.genecards.org/cgi-bin/carddisp.pl?gene=LOC124908534
LOC124908535	Collagen Alpha-4(IV) Chain-Like	Protein Coding	1	GC0XU902549	1.63959062099457	https://www.genecards.org/cgi-bin/carddisp.pl?gene=LOC124908535
LOC124908536	Collagen Alpha-4(IV) Chain-Like	Protein Coding	1	GC0XU902550	1.63959062099457	https://www.genecards.org/cgi-bin/carddisp.pl?gene=LOC124908536
PDPK1	3-Phosphoinositide Dependent Protein Kinase 1	Protein Coding	55	GC16P002537	1.63726210594177	https://www.genecards.org/cgi-bin/carddisp.pl?gene=PDPK1
DDIT3	DNA Damage Inducible Transcript 3	Protein Coding	52	GC12M057516	1.63726210594177	https://www.genecards.org/cgi-bin/carddisp.pl?gene=DDIT3
HBB	Hemoglobin Subunit Beta	Protein Coding	52	GC11M007105	1.63566422462463	https://www.genecards.org/cgi-bin/carddisp.pl?gene=HBB
IL33	Interleukin 33	Protein Coding	46	GC09P007853	1.6341141462326	https://www.genecards.org/cgi-bin/carddisp.pl?gene=IL33
MC1R	Melanocortin 1 Receptor	Protein Coding	55	GC16P089912	1.6340434551239	https://www.genecards.org/cgi-bin/carddisp.pl?gene=MC1R
ADAMTS10	ADAM Metallopeptidase With Thrombospondin Type 1 Motif 10	Protein Coding	50	GC19M008580	1.63188755512238	https://www.genecards.org/cgi-bin/carddisp.pl?gene=ADAMTS10
S100B	S100 Calcium Binding Protein B	Protein Coding	51	GC21M051697	1.63174247741699	https://www.genecards.org/cgi-bin/carddisp.pl?gene=S100B
MIRLET7G	MicroRNA Let-7g	RNA Gene	22	GC03M052268	1.62984478473663	https://www.genecards.org/cgi-bin/carddisp.pl?gene=MIRLET7G
MYH7	Myosin Heavy Chain 7	Protein Coding	53	GC14M023412	1.62865722179413	https://www.genecards.org/cgi-bin/carddisp.pl?gene=MYH7
TUBB1	Tubulin Beta 1 Class VI	Protein Coding	53	GC20P059020	1.62729394435883	https://www.genecards.org/cgi-bin/carddisp.pl?gene=TUBB1
PTPN2	Protein Tyrosine Phosphatase Non-Receptor Type 2	Protein Coding	54	GC18M028430	1.62539935112	https://www.genecards.org/cgi-bin/carddisp.pl?gene=PTPN2
PYCR1	Pyrroline-5-Carboxylate Reductase 1	Protein Coding	52	GC17M081932	1.62473165988922	https://www.genecards.org/cgi-bin/carddisp.pl?gene=PYCR1
CREB1	CAMP Responsive Element Binding Protein 1	Protein Coding	56	GC02P207529	1.62444996833801	https://www.genecards.org/cgi-bin/carddisp.pl?gene=CREB1
AGTR2	Angiotensin II Receptor Type 2	Protein Coding	51	GC0XP116170	1.62262606620789	https://www.genecards.org/cgi-bin/carddisp.pl?gene=AGTR2
TFPI	Tissue Factor Pathway Inhibitor	Protein Coding	53	GC02M187464	1.62229228019714	https://www.genecards.org/cgi-bin/carddisp.pl?gene=TFPI
MIR185	MicroRNA 185	RNA Gene	25	GC22P046756	1.6212066411972	https://www.genecards.org/cgi-bin/carddisp.pl?gene=MIR185
ATP2A2	ATPase Sarcoplasmic/Endoplasmic Reticulum Ca2+ Transporting 2	Protein Coding	58	GC12P110280	1.62072145938873	https://www.genecards.org/cgi-bin/carddisp.pl?gene=ATP2A2
CD247	CD247 Molecule	Protein Coding	56	GC01M167399	1.61861860752106	https://www.genecards.org/cgi-bin/carddisp.pl?gene=CD247
S100A6	S100 Calcium Binding Protein A6	Protein Coding	48	GC01M153581	1.61856913566589	https://www.genecards.org/cgi-bin/carddisp.pl?gene=S100A6
ADAMTS20	ADAM Metallopeptidase With Thrombospondin Type 1 Motif 20	Protein Coding	43	GC12M043353	1.61768162250519	https://www.genecards.org/cgi-bin/carddisp.pl?gene=ADAMTS20
ANXA4	Annexin A4	Protein Coding	48	GC02P069644	1.61745703220367	https://www.genecards.org/cgi-bin/carddisp.pl?gene=ANXA4
WNT2B	Wnt Family Member 2B	Protein Coding	51	GC01P112466	1.6133953332901	https://www.genecards.org/cgi-bin/carddisp.pl?gene=WNT2B
MXRA5	Matrix Remodeling Associated 5	Protein Coding	39	GC0XM003308	1.60987877845764	https://www.genecards.org/cgi-bin/carddisp.pl?gene=MXRA5
CDC25C	Cell Division Cycle 25C	Protein Coding	54	GC05M138285	1.60907638072968	https://www.genecards.org/cgi-bin/carddisp.pl?gene=CDC25C
STAB2	Stabilin 2	Protein Coding	48	GC12P103587	1.60711205005646	https://www.genecards.org/cgi-bin/carddisp.pl?gene=STAB2
H19	H19 Imprinted Maternally Expressed Transcript	RNA Gene	30	GC11M001995	1.60704135894775	https://www.genecards.org/cgi-bin/carddisp.pl?gene=H19
PTGER3	Prostaglandin E Receptor 3	Protein Coding	53	GC01M070852	1.60667777061462	https://www.genecards.org/cgi-bin/carddisp.pl?gene=PTGER3
ARCN1	Archain 1	Protein Coding	49	GC11P118572	1.60600757598877	https://www.genecards.org/cgi-bin/carddisp.pl?gene=ARCN1
ANGPTL6	Angiopoietin Like 6	Protein Coding	46	GC19M010092	1.60199522972107	https://www.genecards.org/cgi-bin/carddisp.pl?gene=ANGPTL6
SRPX	Sushi Repeat Containing Protein X-Linked	Protein Coding	46	GC0XM038149	1.60199522972107	https://www.genecards.org/cgi-bin/carddisp.pl?gene=SRPX
TGM4	Transglutaminase 4	Protein Coding	46	GC03P044874	1.60199522972107	https://www.genecards.org/cgi-bin/carddisp.pl?gene=TGM4
PRG3	Proteoglycan 3, Pro Eosinophil Major Basic Protein 2	Protein Coding	44	GC11M057376	1.60199522972107	https://www.genecards.org/cgi-bin/carddisp.pl?gene=PRG3
SERPINB12	Serpin Family B Member 12	Protein Coding	42	GC18P063556	1.60199522972107	https://www.genecards.org/cgi-bin/carddisp.pl?gene=SERPINB12
ANGPTL5	Angiopoietin Like 5	Protein Coding	41	GC11M101890	1.60199522972107	https://www.genecards.org/cgi-bin/carddisp.pl?gene=ANGPTL5
ZG16	Zymogen Granule Protein 16	Protein Coding	41	GC16P043800	1.60199522972107	https://www.genecards.org/cgi-bin/carddisp.pl?gene=ZG16
SSC5D	Scavenger Receptor Cysteine Rich Family Member With 5 Domains	Protein Coding	39	GC19P055488	1.60199522972107	https://www.genecards.org/cgi-bin/carddisp.pl?gene=SSC5D
PODNL1	Podocan Like 1	Protein Coding	38	GC19M013931	1.60199522972107	https://www.genecards.org/cgi-bin/carddisp.pl?gene=PODNL1
C17orf58	Chromosome 17 Open Reading Frame 58	Protein Coding	36	GC17M067991	1.60199522972107	https://www.genecards.org/cgi-bin/carddisp.pl?gene=C17orf58
CD14	CD14 Molecule	Protein Coding	53	GC05M140631	1.59843182563782	https://www.genecards.org/cgi-bin/carddisp.pl?gene=CD14
CSTB	Cystatin B	Protein Coding	53	GC21M043772	1.5981537103653	https://www.genecards.org/cgi-bin/carddisp.pl?gene=CSTB
SEC24C	SEC24 Homolog C, COPII Coat Complex Component	Protein Coding	50	GC10P073744	1.59780693054199	https://www.genecards.org/cgi-bin/carddisp.pl?gene=SEC24C
NME2	NME/NM23 Nucleoside Diphosphate Kinase 2	Protein Coding	52	GC17P051165	1.59595227241516	https://www.genecards.org/cgi-bin/carddisp.pl?gene=NME2
RACK1	Receptor For Activated C Kinase 1	Protein Coding	50	GC05M182037	1.59524023532867	https://www.genecards.org/cgi-bin/carddisp.pl?gene=RACK1
MME	Membrane Metalloendopeptidase	Protein Coding	57	GC03P155024	1.58983087539673	https://www.genecards.org/cgi-bin/carddisp.pl?gene=MME
PRKD1	Protein Kinase D1	Protein Coding	56	GC14M029576	1.58983087539673	https://www.genecards.org/cgi-bin/carddisp.pl?gene=PRKD1
CANX	Calnexin	Protein Coding	51	GC05P179678	1.58983087539673	https://www.genecards.org/cgi-bin/carddisp.pl?gene=CANX
S100A8	S100 Calcium Binding Protein A8	Protein Coding	48	GC01M153406	1.58937001228333	https://www.genecards.org/cgi-bin/carddisp.pl?gene=S100A8
IL5RA	Interleukin 5 Receptor Subunit Alpha	Protein Coding	53	GC03M003066	1.58710217475891	https://www.genecards.org/cgi-bin/carddisp.pl?gene=IL5RA
MEP1B	Meprin A Subunit Beta	Protein Coding	47	GC18P032185	1.58631932735443	https://www.genecards.org/cgi-bin/carddisp.pl?gene=MEP1B
SELENON	Selenoprotein N	Protein Coding	44	GC01P025800	1.58549916744232	https://www.genecards.org/cgi-bin/carddisp.pl?gene=SELENON
AQP1	Aquaporin 1 (Colton Blood Group)	Protein Coding	53	GC07P030911	1.58493888378143	https://www.genecards.org/cgi-bin/carddisp.pl?gene=AQP1
ADRB2	Adrenoceptor Beta 2	Protein Coding	56	GC05P148825	1.58477103710175	https://www.genecards.org/cgi-bin/carddisp.pl?gene=ADRB2
KLK3	Kallikrein Related Peptidase 3	Protein Coding	53	GC19P050854	1.58429265022278	https://www.genecards.org/cgi-bin/carddisp.pl?gene=KLK3
IGHE	Immunoglobulin Heavy Constant Epsilon	Protein Coding	36	GC14M113831	1.58343660831451	https://www.genecards.org/cgi-bin/carddisp.pl?gene=IGHE
NOTCH1	Notch Receptor 1	Protein Coding	59	GC09M137930	1.58281135559082	https://www.genecards.org/cgi-bin/carddisp.pl?gene=NOTCH1
PPP2CA	Protein Phosphatase 2 Catalytic Subunit Alpha	Protein Coding	56	GC05M134194	1.58281135559082	https://www.genecards.org/cgi-bin/carddisp.pl?gene=PPP2CA
ENO2	Enolase 2	Protein Coding	54	GC12P006913	1.58281135559082	https://www.genecards.org/cgi-bin/carddisp.pl?gene=ENO2
ROCK2	Rho Associated Coiled-Coil Containing Protein Kinase 2	Protein Coding	53	GC02M011341	1.58281135559082	https://www.genecards.org/cgi-bin/carddisp.pl?gene=ROCK2
SOAT1	Sterol O-Acyltransferase 1	Protein Coding	51	GC01P179262	1.58281135559082	https://www.genecards.org/cgi-bin/carddisp.pl?gene=SOAT1
PPM1A	Protein Phosphatase, Mg2+/Mn2+ Dependent 1A	Protein Coding	52	GC14P060245	1.5825332403183	https://www.genecards.org/cgi-bin/carddisp.pl?gene=PPM1A
SFN	Stratifin	Protein Coding	52	GC01P028965	1.58202791213989	https://www.genecards.org/cgi-bin/carddisp.pl?gene=SFN
ARRB1	Arrestin Beta 1	Protein Coding	51	GC11M103071	1.5815794467926	https://www.genecards.org/cgi-bin/carddisp.pl?gene=ARRB1
NEB	Nebulin	Protein Coding	47	GC02M151485	1.57995963096619	https://www.genecards.org/cgi-bin/carddisp.pl?gene=NEB
MIR142	MicroRNA 142	RNA Gene	24	GC17M058331	1.57552552223206	https://www.genecards.org/cgi-bin/carddisp.pl?gene=MIR142
CX3CL1	C-X3-C Motif Chemokine Ligand 1	Protein Coding	52	GC16P057372	1.57544708251953	https://www.genecards.org/cgi-bin/carddisp.pl?gene=CX3CL1
IL23R	Interleukin 23 Receptor	Protein Coding	52	GC01P067138	1.57469940185547	https://www.genecards.org/cgi-bin/carddisp.pl?gene=IL23R
SST	Somatostatin	Protein Coding	47	GC03M187668	1.57377552986145	https://www.genecards.org/cgi-bin/carddisp.pl?gene=SST
CREB3L2	CAMP Responsive Element Binding Protein 3 Like 2	Protein Coding	46	GC07M137874	1.57377552986145	https://www.genecards.org/cgi-bin/carddisp.pl?gene=CREB3L2
TSPAN32	Tetraspanin 32	Protein Coding	42	GC11P002313	1.57377552986145	https://www.genecards.org/cgi-bin/carddisp.pl?gene=TSPAN32
FREM1	FRAS1 Related Extracellular Matrix 1	Protein Coding	49	GC09M014734	1.5714818239212	https://www.genecards.org/cgi-bin/carddisp.pl?gene=FREM1
FREM2	FRAS1 Related Extracellular Matrix 2	Protein Coding	46	GC13P038687	1.5714818239212	https://www.genecards.org/cgi-bin/carddisp.pl?gene=FREM2
NOX4	NADPH Oxidase 4	Protein Coding	50	GC11M089324	1.57108151912689	https://www.genecards.org/cgi-bin/carddisp.pl?gene=NOX4
TGFBR3	Transforming Growth Factor Beta Receptor 3	Protein Coding	53	GC01M091680	1.57061302661896	https://www.genecards.org/cgi-bin/carddisp.pl?gene=TGFBR3
CD52	CD52 Molecule	Protein Coding	44	GC01P026317	1.57058274745941	https://www.genecards.org/cgi-bin/carddisp.pl?gene=CD52
TRARG1	Trafficking Regulator Of GLUT4 (SLC2A4) 1	Protein Coding	38	GC17P001930	1.57058274745941	https://www.genecards.org/cgi-bin/carddisp.pl?gene=TRARG1
CD68	CD68 Molecule	Protein Coding	47	GC17P007579	1.57011938095093	https://www.genecards.org/cgi-bin/carddisp.pl?gene=CD68
XRCC5	X-Ray Repair Cross Complementing 5	Protein Coding	51	GC02P216107	1.56849217414856	https://www.genecards.org/cgi-bin/carddisp.pl?gene=XRCC5
BIRC5	Baculoviral IAP Repeat Containing 5	Protein Coding	52	GC17P078214	1.56056773662567	https://www.genecards.org/cgi-bin/carddisp.pl?gene=BIRC5
HNF4A	Hepatocyte Nuclear Factor 4 Alpha	Protein Coding	56	GC20P044355	1.56030118465424	https://www.genecards.org/cgi-bin/carddisp.pl?gene=HNF4A
CXCL14	C-X-C Motif Chemokine Ligand 14	Protein Coding	43	GC05M135617	1.55920815467834	https://www.genecards.org/cgi-bin/carddisp.pl?gene=CXCL14
ACTA1	Actin Alpha 1, Skeletal Muscle	Protein Coding	55	GC01M229727	1.55815541744232	https://www.genecards.org/cgi-bin/carddisp.pl?gene=ACTA1
FST	Follistatin	Protein Coding	55	GC05P053480	1.5568950176239	https://www.genecards.org/cgi-bin/carddisp.pl?gene=FST
IGF2R	Insulin Like Growth Factor 2 Receptor	Protein Coding	52	GC06P159969	1.55685806274414	https://www.genecards.org/cgi-bin/carddisp.pl?gene=IGF2R
KLK11	Kallikrein Related Peptidase 11	Protein Coding	47	GC19M073996	1.55464494228363	https://www.genecards.org/cgi-bin/carddisp.pl?gene=KLK11
EIF2AK3	Eukaryotic Translation Initiation Factor 2 Alpha Kinase 3	Protein Coding	55	GC02M088556	1.55270767211914	https://www.genecards.org/cgi-bin/carddisp.pl?gene=EIF2AK3
IRS2	Insulin Receptor Substrate 2	Protein Coding	51	GC13M109752	1.55270767211914	https://www.genecards.org/cgi-bin/carddisp.pl?gene=IRS2
TSC2	TSC Complex Subunit 2	Protein Coding	56	GC16P014467	1.55052351951599	https://www.genecards.org/cgi-bin/carddisp.pl?gene=TSC2
EIF3I	Eukaryotic Translation Initiation Factor 3 Subunit I	Protein Coding	46	GC01P032221	1.54890322685242	https://www.genecards.org/cgi-bin/carddisp.pl?gene=EIF3I
IRF1	Interferon Regulatory Factor 1	Protein Coding	53	GC05M132440	1.54706120491028	https://www.genecards.org/cgi-bin/carddisp.pl?gene=IRF1
STAT5B	Signal Transducer And Activator Of Transcription 5B	Protein Coding	56	GC17M042199	1.54665470123291	https://www.genecards.org/cgi-bin/carddisp.pl?gene=STAT5B
PRSS1	Serine Protease 1	Protein Coding	51	GC07P150895	1.54551601409912	https://www.genecards.org/cgi-bin/carddisp.pl?gene=PRSS1
TRAF6	TNF Receptor Associated Factor 6	Protein Coding	53	GC11M036467	1.54405081272125	https://www.genecards.org/cgi-bin/carddisp.pl?gene=TRAF6
SMG8	SMG8 Nonsense Mediated MRNA Decay Factor	Protein Coding	42	GC17P059209	1.54158043861389	https://www.genecards.org/cgi-bin/carddisp.pl?gene=SMG8
ODC1	Ornithine Decarboxylase 1	Protein Coding	55	GC02M010432	1.54055833816528	https://www.genecards.org/cgi-bin/carddisp.pl?gene=ODC1
MIR133A1	MicroRNA 133a-1	RNA Gene	19	GC18M028475	1.5390477180481	https://www.genecards.org/cgi-bin/carddisp.pl?gene=MIR133A1
DNASE1	Deoxyribonuclease 1	Protein Coding	50	GC16P003611	1.53736686706543	https://www.genecards.org/cgi-bin/carddisp.pl?gene=DNASE1
PROCR	Protein C Receptor	Protein Coding	49	GC20P035171	1.53736686706543	https://www.genecards.org/cgi-bin/carddisp.pl?gene=PROCR
KLKB1	Kallikrein B1	Protein Coding	53	GC04P186232	1.53422951698303	https://www.genecards.org/cgi-bin/carddisp.pl?gene=KLKB1
PPARGC1A	PPARG Coactivator 1 Alpha	Protein Coding	53	GC04M023755	1.53291547298431	https://www.genecards.org/cgi-bin/carddisp.pl?gene=PPARGC1A
IFIH1	Interferon Induced With Helicase C Domain 1	Protein Coding	55	GC02M162267	1.53187453746796	https://www.genecards.org/cgi-bin/carddisp.pl?gene=IFIH1
CCN3	Cellular Communication Network Factor 3	Protein Coding	47	GC08P119416	1.52757918834686	https://www.genecards.org/cgi-bin/carddisp.pl?gene=CCN3
MIR27B	MicroRNA 27b	RNA Gene	23	GC09P095102	1.52663135528564	https://www.genecards.org/cgi-bin/carddisp.pl?gene=MIR27B
MAPK11	Mitogen-Activated Protein Kinase 11	Protein Coding	54	GC22M050263	1.52202999591827	https://www.genecards.org/cgi-bin/carddisp.pl?gene=MAPK11
IGFBP7	Insulin Like Growth Factor Binding Protein 7	Protein Coding	53	GC04M057030	1.52128899097443	https://www.genecards.org/cgi-bin/carddisp.pl?gene=IGFBP7
DR1	Down-Regulator Of Transcription 1	Protein Coding	44	GC01P093345	1.5210268497467	https://www.genecards.org/cgi-bin/carddisp.pl?gene=DR1
MIR218-2	MicroRNA 218-2	RNA Gene	23	GC05M168768	1.52004551887512	https://www.genecards.org/cgi-bin/carddisp.pl?gene=MIR218-2
PI3	Peptidase Inhibitor 3	Protein Coding	44	GC20P045174	1.51970303058624	https://www.genecards.org/cgi-bin/carddisp.pl?gene=PI3
TNMD	Tenomodulin	Protein Coding	40	GC0XP100584	1.51970303058624	https://www.genecards.org/cgi-bin/carddisp.pl?gene=TNMD
IKBKB	Inhibitor Of Nuclear Factor Kappa B Kinase Subunit Beta	Protein Coding	61	GC08P042271	1.51834154129028	https://www.genecards.org/cgi-bin/carddisp.pl?gene=IKBKB
IL12B	Interleukin 12B	Protein Coding	51	GC05M159314	1.5177686214447	https://www.genecards.org/cgi-bin/carddisp.pl?gene=IL12B
MFRP	Membrane Frizzled-Related Protein	Protein Coding	42	GC11M119343	1.51604950428009	https://www.genecards.org/cgi-bin/carddisp.pl?gene=MFRP
TEK	TEK Receptor Tyrosine Kinase	Protein Coding	58	GC09P027109	1.51538681983948	https://www.genecards.org/cgi-bin/carddisp.pl?gene=TEK
MGAT2	Alpha-1,6-Mannosyl-Glycoprotein 2-Beta-N-Acetylglucosaminyltransferase	Protein Coding	51	GC14P049620	1.51465952396393	https://www.genecards.org/cgi-bin/carddisp.pl?gene=MGAT2
TRPV4	Transient Receptor Potential Cation Channel Subfamily V Member 4	Protein Coding	56	GC12M109783	1.5044310092926	https://www.genecards.org/cgi-bin/carddisp.pl?gene=TRPV4
MIR196A2	MicroRNA 196a-2	RNA Gene	25	GC12P055309	1.5044310092926	https://www.genecards.org/cgi-bin/carddisp.pl?gene=MIR196A2
MIR93	MicroRNA 93	RNA Gene	24	GC07M103442	1.50350654125214	https://www.genecards.org/cgi-bin/carddisp.pl?gene=MIR93
MYL2	Myosin Light Chain 2	Protein Coding	55	GC12M110910	1.50263071060181	https://www.genecards.org/cgi-bin/carddisp.pl?gene=MYL2
CTNNA1	Catenin Alpha 1	Protein Coding	52	GC05P138613	1.5021036863327	https://www.genecards.org/cgi-bin/carddisp.pl?gene=CTNNA1
ICOSLG	Inducible T Cell Costimulator Ligand	Protein Coding	48	GC21M044222	1.49937641620636	https://www.genecards.org/cgi-bin/carddisp.pl?gene=ICOSLG
SYVN1	Synoviolin 1	Protein Coding	46	GC11M102518	1.49378526210785	https://www.genecards.org/cgi-bin/carddisp.pl?gene=SYVN1
MAPK7	Mitogen-Activated Protein Kinase 7	Protein Coding	54	GC17P065897	1.49342453479767	https://www.genecards.org/cgi-bin/carddisp.pl?gene=MAPK7
SQSTM1	Sequestosome 1	Protein Coding	55	GC05P179806	1.49315822124481	https://www.genecards.org/cgi-bin/carddisp.pl?gene=SQSTM1
NRG1	Neuregulin 1	Protein Coding	55	GC08P031639	1.49188423156738	https://www.genecards.org/cgi-bin/carddisp.pl?gene=NRG1
UPF1	UPF1 RNA Helicase And ATPase	Protein Coding	47	GC19P018831	1.49152493476868	https://www.genecards.org/cgi-bin/carddisp.pl?gene=UPF1
KLF6	KLF Transcription Factor 6	Protein Coding	50	GC10M003779	1.49097919464111	https://www.genecards.org/cgi-bin/carddisp.pl?gene=KLF6
TSLP	Thymic Stromal Lymphopoietin	Protein Coding	46	GC05P111070	1.49097919464111	https://www.genecards.org/cgi-bin/carddisp.pl?gene=TSLP
IL13RA2	Interleukin 13 Receptor Subunit Alpha 2	Protein Coding	46	GC0XM115003	1.49085116386414	https://www.genecards.org/cgi-bin/carddisp.pl?gene=IL13RA2
ANG	Angiogenin	Protein Coding	51	GC14P036023	1.48977530002594	https://www.genecards.org/cgi-bin/carddisp.pl?gene=ANG
GDNF	Glial Cell Derived Neurotrophic Factor	Protein Coding	56	GC05M037812	1.48929798603058	https://www.genecards.org/cgi-bin/carddisp.pl?gene=GDNF
ACTG2	Actin Gamma 2, Smooth Muscle	Protein Coding	51	GC02P073892	1.48929798603058	https://www.genecards.org/cgi-bin/carddisp.pl?gene=ACTG2
ETS2	ETS Proto-Oncogene 2, Transcription Factor	Protein Coding	48	GC21P038805	1.48929798603058	https://www.genecards.org/cgi-bin/carddisp.pl?gene=ETS2
CRYAA	Crystallin Alpha A	Protein Coding	52	GC21P043169	1.48845362663269	https://www.genecards.org/cgi-bin/carddisp.pl?gene=CRYAA
GORAB	Golgin, RAB6 Interacting	Protein Coding	43	GC01P170531	1.48845362663269	https://www.genecards.org/cgi-bin/carddisp.pl?gene=GORAB
FES	FES Proto-Oncogene, Tyrosine Kinase	Protein Coding	54	GC15P090883	1.4865837097168	https://www.genecards.org/cgi-bin/carddisp.pl?gene=FES
PIN1	Peptidylprolyl Cis/Trans Isomerase, NIMA-Interacting 1	Protein Coding	53	GC19P009835	1.4865837097168	https://www.genecards.org/cgi-bin/carddisp.pl?gene=PIN1
TNFSF12	TNF Superfamily Member 12	Protein Coding	46	GC17P012059	1.4865837097168	https://www.genecards.org/cgi-bin/carddisp.pl?gene=TNFSF12
CYP27B1	Cytochrome P450 Family 27 Subfamily B Member 1	Protein Coding	52	GC12M058561	1.48517048358917	https://www.genecards.org/cgi-bin/carddisp.pl?gene=CYP27B1
ANXA6	Annexin A6	Protein Coding	49	GC05M151100	1.48389780521393	https://www.genecards.org/cgi-bin/carddisp.pl?gene=ANXA6
FCGR1A	Fc Gamma Receptor Ia	Protein Coding	48	GC01P151397	1.4833916425705	https://www.genecards.org/cgi-bin/carddisp.pl?gene=FCGR1A
CYP21A1P	Cytochrome P450 Family 21 Subfamily A Member 1, Pseudogene	Pseudogene	18	GC06P032005	1.48167681694031	https://www.genecards.org/cgi-bin/carddisp.pl?gene=CYP21A1P
MIR214	MicroRNA 214	RNA Gene	25	GC01M172234	1.48024654388428	https://www.genecards.org/cgi-bin/carddisp.pl?gene=MIR214
CPXM1	Carboxypeptidase X, M14 Family Member 1	Protein Coding	44	GC20M002794	1.47826671600342	https://www.genecards.org/cgi-bin/carddisp.pl?gene=CPXM1
MAP2K4	Mitogen-Activated Protein Kinase Kinase 4	Protein Coding	53	GC17P012020	1.47717046737671	https://www.genecards.org/cgi-bin/carddisp.pl?gene=MAP2K4
BMPR1A	Bone Morphogenetic Protein Receptor Type 1A	Protein Coding	57	GC10P095535	1.47631931304932	https://www.genecards.org/cgi-bin/carddisp.pl?gene=BMPR1A
ITGA9	Integrin Subunit Alpha 9	Protein Coding	50	GC03P037468	1.47112190723419	https://www.genecards.org/cgi-bin/carddisp.pl?gene=ITGA9
XIAP	X-Linked Inhibitor Of Apoptosis	Protein Coding	59	GC0XP123859	1.47077298164368	https://www.genecards.org/cgi-bin/carddisp.pl?gene=XIAP
GRP	Gastrin Releasing Peptide	Protein Coding	47	GC18P059220	1.47077298164368	https://www.genecards.org/cgi-bin/carddisp.pl?gene=GRP
MIR124-1	MicroRNA 124-1	RNA Gene	22	GC08M009903	1.46990537643433	https://www.genecards.org/cgi-bin/carddisp.pl?gene=MIR124-1
NAGLU	N-Acetyl-Alpha-Glucosaminidase	Protein Coding	49	GC17P066885	1.46758151054382	https://www.genecards.org/cgi-bin/carddisp.pl?gene=NAGLU
FREM3	FRAS1 Related Extracellular Matrix 3	Protein Coding	38	GC04M143577	1.4651757478714	https://www.genecards.org/cgi-bin/carddisp.pl?gene=FREM3
TGFB1I1	Transforming Growth Factor Beta 1 Induced Transcript 1	Protein Coding	48	GC16P043933	1.46327471733093	https://www.genecards.org/cgi-bin/carddisp.pl?gene=TGFB1I1
AR	Androgen Receptor	Protein Coding	59	GC0XP067544	1.4629989862442	https://www.genecards.org/cgi-bin/carddisp.pl?gene=AR
ETFB	Electron Transfer Flavoprotein Subunit Beta	Protein Coding	50	GC19M051345	1.46176195144653	https://www.genecards.org/cgi-bin/carddisp.pl?gene=ETFB
NDN	Necdin, MAGE Family Member	Protein Coding	48	GC15M024868	1.46176195144653	https://www.genecards.org/cgi-bin/carddisp.pl?gene=NDN
CCR3	C-C Motif Chemokine Receptor 3	Protein Coding	52	GC03P047816	1.46116399765015	https://www.genecards.org/cgi-bin/carddisp.pl?gene=CCR3
ADM2	Adrenomedullin 2	Protein Coding	40	GC22P050481	1.46116399765015	https://www.genecards.org/cgi-bin/carddisp.pl?gene=ADM2
REN	Renin	Protein Coding	55	GC01M204154	1.45683741569519	https://www.genecards.org/cgi-bin/carddisp.pl?gene=REN
ALCAM	Activated Leukocyte Cell Adhesion Molecule	Protein Coding	50	GC03P105366	1.45329213142395	https://www.genecards.org/cgi-bin/carddisp.pl?gene=ALCAM
YY1	YY1 Transcription Factor	Protein Coding	55	GC14P100238	1.45164465904236	https://www.genecards.org/cgi-bin/carddisp.pl?gene=YY1
SDC2	Syndecan 2	Protein Coding	52	GC08P096498	1.45059061050415	https://www.genecards.org/cgi-bin/carddisp.pl?gene=SDC2
PEAR1	Platelet Endothelial Aggregation Receptor 1	Protein Coding	44	GC01P156893	1.45022106170654	https://www.genecards.org/cgi-bin/carddisp.pl?gene=PEAR1
PPP1CA	Protein Phosphatase 1 Catalytic Subunit Alpha	Protein Coding	53	GC11M102645	1.44770491123199	https://www.genecards.org/cgi-bin/carddisp.pl?gene=PPP1CA
INPP5D	Inositol Polyphosphate-5-Phosphatase D	Protein Coding	51	GC02P233059	1.44716596603394	https://www.genecards.org/cgi-bin/carddisp.pl?gene=INPP5D
FABP2	Fatty Acid Binding Protein 2	Protein Coding	48	GC04M119317	1.44577419757843	https://www.genecards.org/cgi-bin/carddisp.pl?gene=FABP2
FER	FER Tyrosine Kinase	Protein Coding	52	GC05P108747	1.44488155841827	https://www.genecards.org/cgi-bin/carddisp.pl?gene=FER
CTLA4	Cytotoxic T-Lymphocyte Associated Protein 4	Protein Coding	54	GC02P203854	1.43947529792786	https://www.genecards.org/cgi-bin/carddisp.pl?gene=CTLA4
MYOCD	Myocardin	Protein Coding	48	GC17P012665	1.43851518630981	https://www.genecards.org/cgi-bin/carddisp.pl?gene=MYOCD
WAS	WASP Actin Nucleation Promoting Factor	Protein Coding	55	GC0XP048676	1.43723547458649	https://www.genecards.org/cgi-bin/carddisp.pl?gene=WAS
MYLK2	Myosin Light Chain Kinase 2	Protein Coding	52	GC20P031819	1.43723547458649	https://www.genecards.org/cgi-bin/carddisp.pl?gene=MYLK2
MTSS1	MTSS I-BAR Domain Containing 1	Protein Coding	47	GC08M124550	1.43591821193695	https://www.genecards.org/cgi-bin/carddisp.pl?gene=MTSS1
ADA	Adenosine Deaminase	Protein Coding	57	GC20M044620	1.43355298042297	https://www.genecards.org/cgi-bin/carddisp.pl?gene=ADA
EIF4EBP1	Eukaryotic Translation Initiation Factor 4E Binding Protein 1	Protein Coding	53	GC08P038672	1.43355298042297	https://www.genecards.org/cgi-bin/carddisp.pl?gene=EIF4EBP1
GAB1	GRB2 Associated Binding Protein 1	Protein Coding	51	GC04P143336	1.43355298042297	https://www.genecards.org/cgi-bin/carddisp.pl?gene=GAB1
GHRL	Ghrelin And Obestatin Prepropeptide	Protein Coding	49	GC03M010285	1.43264245986938	https://www.genecards.org/cgi-bin/carddisp.pl?gene=GHRL
MBNL1	Muscleblind Like Splicing Regulator 1	Protein Coding	46	GC03P152243	1.43242061138153	https://www.genecards.org/cgi-bin/carddisp.pl?gene=MBNL1
TRIM63	Tripartite Motif Containing 63	Protein Coding	48	GC01M026411	1.43059039115906	https://www.genecards.org/cgi-bin/carddisp.pl?gene=TRIM63
FBXO32	F-Box Protein 32	Protein Coding	47	GC08M123540	1.43059039115906	https://www.genecards.org/cgi-bin/carddisp.pl?gene=FBXO32
NECTIN2	Nectin Cell Adhesion Molecule 2	Protein Coding	51	GC19P076398	1.42898845672607	https://www.genecards.org/cgi-bin/carddisp.pl?gene=NECTIN2
SKI	SKI Proto-Oncogene	Protein Coding	52	GC01P004710	1.42889380455017	https://www.genecards.org/cgi-bin/carddisp.pl?gene=SKI
PRKCB	Protein Kinase C Beta	Protein Coding	55	GC16P024844	1.42865443229675	https://www.genecards.org/cgi-bin/carddisp.pl?gene=PRKCB
RLBP1	Retinaldehyde Binding Protein 1	Protein Coding	51	GC15M089209	1.42865443229675	https://www.genecards.org/cgi-bin/carddisp.pl?gene=RLBP1
SLC8A1	Solute Carrier Family 8 Member A1	Protein Coding	51	GC02M040078	1.42865443229675	https://www.genecards.org/cgi-bin/carddisp.pl?gene=SLC8A1
LMCD1-AS1	LMCD1 Antisense RNA 1	RNA Gene	18	GC03M007928	1.42703425884247	https://www.genecards.org/cgi-bin/carddisp.pl?gene=LMCD1-AS1
NTRK1	Neurotrophic Receptor Tyrosine Kinase 1	Protein Coding	57	GC01P156815	1.4267361164093	https://www.genecards.org/cgi-bin/carddisp.pl?gene=NTRK1
HOXA11	Homeobox A11	Protein Coding	48	GC07M027715	1.4267361164093	https://www.genecards.org/cgi-bin/carddisp.pl?gene=HOXA11
PAPPA	Pappalysin 1	Protein Coding	50	GC09P119932	1.42354452610016	https://www.genecards.org/cgi-bin/carddisp.pl?gene=PAPPA
HSPE1	Heat Shock Protein Family E (Hsp10) Member 1	Protein Coding	49	GC02P197501	1.42252159118652	https://www.genecards.org/cgi-bin/carddisp.pl?gene=HSPE1
CERCAM	Cerebral Endothelial Cell Adhesion Molecule	Protein Coding	40	GC09P128411	1.42252159118652	https://www.genecards.org/cgi-bin/carddisp.pl?gene=CERCAM
KIR2DL2	Killer Cell Immunoglobulin Like Receptor, Two Ig Domains And Long Cytoplasmic Tail 2	Protein Coding	30	GC19Mr00108	1.42229831218719	https://www.genecards.org/cgi-bin/carddisp.pl?gene=KIR2DL2
SOX6	SRY-Box Transcription Factor 6	Protein Coding	49	GC11M015949	1.41821217536926	https://www.genecards.org/cgi-bin/carddisp.pl?gene=SOX6
MUC5AC	Mucin 5AC, Oligomeric Mucus/Gel-Forming	Protein Coding	46	GC11P002278	1.41821217536926	https://www.genecards.org/cgi-bin/carddisp.pl?gene=MUC5AC
CCR2	C-C Motif Chemokine Receptor 2	Protein Coding	52	GC03P047824	1.41665577888489	https://www.genecards.org/cgi-bin/carddisp.pl?gene=CCR2
FABP4	Fatty Acid Binding Protein 4	Protein Coding	50	GC08M081478	1.41464269161224	https://www.genecards.org/cgi-bin/carddisp.pl?gene=FABP4
IL9	Interleukin 9	Protein Coding	50	GC05M135891	1.41358959674835	https://www.genecards.org/cgi-bin/carddisp.pl?gene=IL9
TLR3	Toll Like Receptor 3	Protein Coding	58	GC04P186059	1.41339087486267	https://www.genecards.org/cgi-bin/carddisp.pl?gene=TLR3
TLR9	Toll Like Receptor 9	Protein Coding	53	GC03M052222	1.41339087486267	https://www.genecards.org/cgi-bin/carddisp.pl?gene=TLR9
PROS1	Protein S	Protein Coding	55	GC03M093873	1.4105681180954	https://www.genecards.org/cgi-bin/carddisp.pl?gene=PROS1
SPRR3	Small Proline Rich Protein 3	Protein Coding	44	GC01P153001	1.40718078613281	https://www.genecards.org/cgi-bin/carddisp.pl?gene=SPRR3
AKT3	AKT Serine/Threonine Kinase 3	Protein Coding	61	GC01M243488	1.40681743621826	https://www.genecards.org/cgi-bin/carddisp.pl?gene=AKT3
ADAMTS12	ADAM Metallopeptidase With Thrombospondin Type 1 Motif 12	Protein Coding	47	GC05M033524	1.40346789360046	https://www.genecards.org/cgi-bin/carddisp.pl?gene=ADAMTS12
CBL	Cbl Proto-Oncogene	Protein Coding	59	GC11P119206	1.40220844745636	https://www.genecards.org/cgi-bin/carddisp.pl?gene=CBL
CCN6	Cellular Communication Network Factor 6	Protein Coding	48	GC06P112053	1.40220844745636	https://www.genecards.org/cgi-bin/carddisp.pl?gene=CCN6
TBXAS1	Thromboxane A Synthase 1	Protein Coding	56	GC07P139777	1.40215671062469	https://www.genecards.org/cgi-bin/carddisp.pl?gene=TBXAS1
HNRNPK	Heterogeneous Nuclear Ribonucleoprotein K	Protein Coding	52	GC09M099988	1.40215671062469	https://www.genecards.org/cgi-bin/carddisp.pl?gene=HNRNPK
FYB1	FYN Binding Protein 1	Protein Coding	50	GC05M039105	1.40215671062469	https://www.genecards.org/cgi-bin/carddisp.pl?gene=FYB1
GATA4	GATA Binding Protein 4	Protein Coding	55	GC08P011676	1.40083563327789	https://www.genecards.org/cgi-bin/carddisp.pl?gene=GATA4
CNR1	Cannabinoid Receptor 1	Protein Coding	53	GC06M088139	1.40083563327789	https://www.genecards.org/cgi-bin/carddisp.pl?gene=CNR1
TAGLN	Transgelin	Protein Coding	50	GC11P117199	1.40083563327789	https://www.genecards.org/cgi-bin/carddisp.pl?gene=TAGLN
NREP	Neuronal Regeneration Related Protein	Protein Coding	42	GC05M111662	1.40083563327789	https://www.genecards.org/cgi-bin/carddisp.pl?gene=NREP
BIRC3	Baculoviral IAP Repeat Containing 3	Protein Coding	53	GC11P102317	1.39204430580139	https://www.genecards.org/cgi-bin/carddisp.pl?gene=BIRC3
PANX1	Pannexin 1	Protein Coding	52	GC11P094128	1.38940286636353	https://www.genecards.org/cgi-bin/carddisp.pl?gene=PANX1
PLCB4	Phospholipase C Beta 4	Protein Coding	52	GC20P009024	1.3876166343689	https://www.genecards.org/cgi-bin/carddisp.pl?gene=PLCB4
CXCL6	C-X-C Motif Chemokine Ligand 6	Protein Coding	46	GC04P073837	1.3876166343689	https://www.genecards.org/cgi-bin/carddisp.pl?gene=CXCL6
ACTB	Actin Beta	Protein Coding	56	GC07M005527	1.38612186908722	https://www.genecards.org/cgi-bin/carddisp.pl?gene=ACTB
WWTR1	WW Domain Containing Transcription Regulator 1	Protein Coding	46	GC03M149517	1.38612186908722	https://www.genecards.org/cgi-bin/carddisp.pl?gene=WWTR1
CD55	CD55 Molecule (Cromer Blood Group)	Protein Coding	56	GC01P207321	1.38527631759644	https://www.genecards.org/cgi-bin/carddisp.pl?gene=CD55
WARS1	Tryptophanyl-TRNA Synthetase 1	Protein Coding	52	GC14M104185	1.38527631759644	https://www.genecards.org/cgi-bin/carddisp.pl?gene=WARS1
FSCN1	Fascin Actin-Bundling Protein 1	Protein Coding	51	GC07P005592	1.38527631759644	https://www.genecards.org/cgi-bin/carddisp.pl?gene=FSCN1
FOXC2	Forkhead Box C2	Protein Coding	49	GC16P086614	1.38513278961182	https://www.genecards.org/cgi-bin/carddisp.pl?gene=FOXC2
NFYC	Nuclear Transcription Factor Y Subunit Gamma	Protein Coding	48	GC01P040691	1.38396263122559	https://www.genecards.org/cgi-bin/carddisp.pl?gene=NFYC
S100A7	S100 Calcium Binding Protein A7	Protein Coding	46	GC01M153457	1.38361740112305	https://www.genecards.org/cgi-bin/carddisp.pl?gene=S100A7
C1QTNF2	C1q And TNF Related 2	Protein Coding	43	GC05M160347	1.38249707221985	https://www.genecards.org/cgi-bin/carddisp.pl?gene=C1QTNF2
GAPDH	Glyceraldehyde-3-Phosphate Dehydrogenase	Protein Coding	57	GC12P024813	1.37896573543549	https://www.genecards.org/cgi-bin/carddisp.pl?gene=GAPDH
CXCR5	C-X-C Motif Chemokine Receptor 5	Protein Coding	48	GC11P118928	1.37784993648529	https://www.genecards.org/cgi-bin/carddisp.pl?gene=CXCR5
CFP	Complement Factor Properdin	Protein Coding	50	GC0XM047623	1.37710320949554	https://www.genecards.org/cgi-bin/carddisp.pl?gene=CFP
LPAR1	Lysophosphatidic Acid Receptor 1	Protein Coding	53	GC09M110873	1.37078106403351	https://www.genecards.org/cgi-bin/carddisp.pl?gene=LPAR1
LRP2	LDL Receptor Related Protein 2	Protein Coding	55	GC02M169127	1.36742901802063	https://www.genecards.org/cgi-bin/carddisp.pl?gene=LRP2
HLA-G	Major Histocompatibility Complex, Class I, G	Protein Coding	50	GC06P096047	1.36742901802063	https://www.genecards.org/cgi-bin/carddisp.pl?gene=HLA-G
HNRNPA2B1	Heterogeneous Nuclear Ribonucleoprotein A2/B1	Protein Coding	52	GC07M026174	1.36541604995728	https://www.genecards.org/cgi-bin/carddisp.pl?gene=HNRNPA2B1
TREML1	Triggering Receptor Expressed On Myeloid Cells Like 1	Protein Coding	43	GC06M075114	1.3652069568634	https://www.genecards.org/cgi-bin/carddisp.pl?gene=TREML1
TENT5A	Terminal Nucleotidyltransferase 5A	Protein Coding	43	GC06M081498	1.36397838592529	https://www.genecards.org/cgi-bin/carddisp.pl?gene=TENT5A
SGCA	Sarcoglycan Alpha	Protein Coding	49	GC17P050164	1.36325764656067	https://www.genecards.org/cgi-bin/carddisp.pl?gene=SGCA
WT1	WT1 Transcription Factor	Protein Coding	55	GC11M032365	1.36284506320953	https://www.genecards.org/cgi-bin/carddisp.pl?gene=WT1
VIP	Vasoactive Intestinal Peptide	Protein Coding	51	GC06P152750	1.36252951622009	https://www.genecards.org/cgi-bin/carddisp.pl?gene=VIP
NEDD4	NEDD4 E3 Ubiquitin Protein Ligase	Protein Coding	54	GC15M055826	1.36221420764923	https://www.genecards.org/cgi-bin/carddisp.pl?gene=NEDD4
HELLS	Helicase, Lymphoid Specific	Protein Coding	52	GC10P095717	1.35933804512024	https://www.genecards.org/cgi-bin/carddisp.pl?gene=HELLS
APOC3	Apolipoprotein C3	Protein Coding	52	GC11P116829	1.35666680335999	https://www.genecards.org/cgi-bin/carddisp.pl?gene=APOC3
FHOD1	Formin Homology 2 Domain Containing 1	Protein Coding	45	GC16M067232	1.35657167434692	https://www.genecards.org/cgi-bin/carddisp.pl?gene=FHOD1
GP2	Glycoprotein 2	Protein Coding	46	GC16M020309	1.35639762878418	https://www.genecards.org/cgi-bin/carddisp.pl?gene=GP2
TNS1	Tensin 1	Protein Coding	46	GC02M217799	1.35639762878418	https://www.genecards.org/cgi-bin/carddisp.pl?gene=TNS1
SMTN	Smoothelin	Protein Coding	44	GC22P047233	1.35509324073792	https://www.genecards.org/cgi-bin/carddisp.pl?gene=SMTN
MIR143	MicroRNA 143	RNA Gene	26	GC05P149417	1.35472559928894	https://www.genecards.org/cgi-bin/carddisp.pl?gene=MIR143
EXPH5	Exophilin 5	Protein Coding	43	GC11M108505	1.35390532016754	https://www.genecards.org/cgi-bin/carddisp.pl?gene=EXPH5
MCAM	Melanoma Cell Adhesion Molecule	Protein Coding	49	GC11M119308	1.35246515274048	https://www.genecards.org/cgi-bin/carddisp.pl?gene=MCAM
GJB2	Gap Junction Protein Beta 2	Protein Coding	52	GC13M020187	1.35032212734222	https://www.genecards.org/cgi-bin/carddisp.pl?gene=GJB2
TAC1	Tachykinin Precursor 1	Protein Coding	48	GC07P097731	1.34837162494659	https://www.genecards.org/cgi-bin/carddisp.pl?gene=TAC1
ERCC6	ERCC Excision Repair 6, Chromatin Remodeling Factor	Protein Coding	52	GC10M049454	1.34674298763275	https://www.genecards.org/cgi-bin/carddisp.pl?gene=ERCC6
LTA4H	Leukotriene A4 Hydrolase	Protein Coding	53	GC12M096000	1.34225463867188	https://www.genecards.org/cgi-bin/carddisp.pl?gene=LTA4H
NFIC	Nuclear Factor I C	Protein Coding	46	GC19P003314	1.34085988998413	https://www.genecards.org/cgi-bin/carddisp.pl?gene=NFIC
MASP1	MBL Associated Serine Protease 1	Protein Coding	55	GC03M187216	1.33951008319855	https://www.genecards.org/cgi-bin/carddisp.pl?gene=MASP1
TBX2	T-Box Transcription Factor 2	Protein Coding	52	GC17P061399	1.33947479724884	https://www.genecards.org/cgi-bin/carddisp.pl?gene=TBX2
RNPC3	RNA Binding Region (RNP1, RRM) Containing 3	Protein Coding	43	GC01P103525	1.33799886703491	https://www.genecards.org/cgi-bin/carddisp.pl?gene=RNPC3
FEN1	Flap Structure-Specific Endonuclease 1	Protein Coding	53	GC11P061793	1.33784520626068	https://www.genecards.org/cgi-bin/carddisp.pl?gene=FEN1
MGAT5B	Alpha-1,6-Mannosylglycoprotein 6-Beta-N-Acetylglucosaminyltransferase B	Protein Coding	45	GC17P076868	1.33739542961121	https://www.genecards.org/cgi-bin/carddisp.pl?gene=MGAT5B
MT3	Metallothionein 3	Protein Coding	45	GC16P056589	1.33739542961121	https://www.genecards.org/cgi-bin/carddisp.pl?gene=MT3
OXTR	Oxytocin Receptor	Protein Coding	53	GC03M008767	1.33502638339996	https://www.genecards.org/cgi-bin/carddisp.pl?gene=OXTR
HLA-DPA1	Major Histocompatibility Complex, Class II, DP Alpha 1	Protein Coding	48	GC06M033064	1.33420133590698	https://www.genecards.org/cgi-bin/carddisp.pl?gene=HLA-DPA1
MIR127	MicroRNA 127	RNA Gene	23	GC14P111052	1.33109331130981	https://www.genecards.org/cgi-bin/carddisp.pl?gene=MIR127
TAT	Tyrosine Aminotransferase	Protein Coding	52	GC16M071565	1.33087706565857	https://www.genecards.org/cgi-bin/carddisp.pl?gene=TAT
LCK	LCK Proto-Oncogene, Src Family Tyrosine Kinase	Protein Coding	59	GC01P032251	1.33046615123749	https://www.genecards.org/cgi-bin/carddisp.pl?gene=LCK
ABCA1	ATP Binding Cassette Subfamily A Member 1	Protein Coding	55	GC09M104781	1.3298534154892	https://www.genecards.org/cgi-bin/carddisp.pl?gene=ABCA1
ELK1	ETS Transcription Factor ELK1	Protein Coding	50	GC0XM047635	1.3298534154892	https://www.genecards.org/cgi-bin/carddisp.pl?gene=ELK1
FOXM1	Forkhead Box M1	Protein Coding	50	GC12M002857	1.32801127433777	https://www.genecards.org/cgi-bin/carddisp.pl?gene=FOXM1
F13B	Coagulation Factor XIII B Chain	Protein Coding	48	GC01M197008	1.32753300666809	https://www.genecards.org/cgi-bin/carddisp.pl?gene=F13B
MIR30A	MicroRNA 30a	RNA Gene	22	GC06M071403	1.32622969150543	https://www.genecards.org/cgi-bin/carddisp.pl?gene=MIR30A
FOXP3	Forkhead Box P3	Protein Coding	53	GC0XM049250	1.32022213935852	https://www.genecards.org/cgi-bin/carddisp.pl?gene=FOXP3
SGCG	Sarcoglycan Gamma	Protein Coding	50	GC13P023160	1.32017052173615	https://www.genecards.org/cgi-bin/carddisp.pl?gene=SGCG
PAX7	Paired Box 7	Protein Coding	48	GC01P018631	1.32017052173615	https://www.genecards.org/cgi-bin/carddisp.pl?gene=PAX7
KLF11	KLF Transcription Factor 11	Protein Coding	44	GC02P010044	1.31999790668488	https://www.genecards.org/cgi-bin/carddisp.pl?gene=KLF11
MIR19B1	MicroRNA 19b-1	RNA Gene	20	GC13P091591	1.31999790668488	https://www.genecards.org/cgi-bin/carddisp.pl?gene=MIR19B1
ZYX	Zyxin	Protein Coding	52	GC07P143381	1.31831693649292	https://www.genecards.org/cgi-bin/carddisp.pl?gene=ZYX
IL1RL1	Interleukin 1 Receptor Like 1	Protein Coding	48	GC02P102294	1.31831693649292	https://www.genecards.org/cgi-bin/carddisp.pl?gene=IL1RL1
AHSP	Alpha Hemoglobin Stabilizing Protein	Protein Coding	42	GC16P031527	1.31831693649292	https://www.genecards.org/cgi-bin/carddisp.pl?gene=AHSP
SSBP3	Single Stranded DNA Binding Protein 3	Protein Coding	44	GC01M054225	1.31769847869873	https://www.genecards.org/cgi-bin/carddisp.pl?gene=SSBP3
FLNB	Filamin B	Protein Coding	54	GC03P058008	1.31698000431061	https://www.genecards.org/cgi-bin/carddisp.pl?gene=FLNB
MAP2	Microtubule Associated Protein 2	Protein Coding	51	GC02P209424	1.31698000431061	https://www.genecards.org/cgi-bin/carddisp.pl?gene=MAP2
PTS	6-Pyruvoyltetrahydropterin Synthase	Protein Coding	51	GC11P112226	1.31698000431061	https://www.genecards.org/cgi-bin/carddisp.pl?gene=PTS
DPP7	Dipeptidyl Peptidase 7	Protein Coding	47	GC09M137973	1.31698000431061	https://www.genecards.org/cgi-bin/carddisp.pl?gene=DPP7
BLZF1	Basic Leucine Zipper Nuclear Factor 1	Protein Coding	45	GC01P169367	1.31664085388184	https://www.genecards.org/cgi-bin/carddisp.pl?gene=BLZF1
FGFR4	Fibroblast Growth Factor Receptor 4	Protein Coding	59	GC05P177086	1.31553626060486	https://www.genecards.org/cgi-bin/carddisp.pl?gene=FGFR4
HCK	HCK Proto-Oncogene, Src Family Tyrosine Kinase	Protein Coding	54	GC20P032052	1.31512534618378	https://www.genecards.org/cgi-bin/carddisp.pl?gene=HCK
XRCC6	X-Ray Repair Cross Complementing 6	Protein Coding	52	GC22P047655	1.31298732757568	https://www.genecards.org/cgi-bin/carddisp.pl?gene=XRCC6
KERA	Keratocan	Protein Coding	48	GC12M091050	1.31024885177612	https://www.genecards.org/cgi-bin/carddisp.pl?gene=KERA
EPYC	Epiphycan	Protein Coding	43	GC12M090963	1.30981492996216	https://www.genecards.org/cgi-bin/carddisp.pl?gene=EPYC
CTSH	Cathepsin H	Protein Coding	53	GC15M126140	1.30504822731018	https://www.genecards.org/cgi-bin/carddisp.pl?gene=CTSH
WDR33	WD Repeat Domain 33	Protein Coding	43	GC02M127701	1.30425596237183	https://www.genecards.org/cgi-bin/carddisp.pl?gene=WDR33
NR1H4	Nuclear Receptor Subfamily 1 Group H Member 4	Protein Coding	55	GC12P100473	1.30322074890137	https://www.genecards.org/cgi-bin/carddisp.pl?gene=NR1H4
C4BPA	Complement Component 4 Binding Protein Alpha	Protein Coding	49	GC01P207105	1.30298018455505	https://www.genecards.org/cgi-bin/carddisp.pl?gene=C4BPA
GPER1	G Protein-Coupled Estrogen Receptor 1	Protein Coding	48	GC07P003595	1.30298018455505	https://www.genecards.org/cgi-bin/carddisp.pl?gene=GPER1
SI	Sucrase-Isomaltase	Protein Coding	51	GC03M164978	1.30226159095764	https://www.genecards.org/cgi-bin/carddisp.pl?gene=SI
SPINT2	Serine Peptidase Inhibitor, Kunitz Type 2	Protein Coding	49	GC19P038244	1.30226159095764	https://www.genecards.org/cgi-bin/carddisp.pl?gene=SPINT2
NAB2	NGFI-A Binding Protein 2	Protein Coding	48	GC12P057730	1.30226159095764	https://www.genecards.org/cgi-bin/carddisp.pl?gene=NAB2
TTF2	Transcription Termination Factor 2	Protein Coding	46	GC01P117060	1.30226159095764	https://www.genecards.org/cgi-bin/carddisp.pl?gene=TTF2
LOC110013312	BGLAP Promoter Region	Functional Element	2	GC01P156240	1.30226159095764	https://www.genecards.org/cgi-bin/carddisp.pl?gene=LOC110013312
RPL29	Ribosomal Protein L29	Protein Coding	46	GC03M052134	1.2990700006485	https://www.genecards.org/cgi-bin/carddisp.pl?gene=RPL29
HNRNPC	Heterogeneous Nuclear Ribonucleoprotein C	Protein Coding	48	GC14M024359	1.29847204685211	https://www.genecards.org/cgi-bin/carddisp.pl?gene=HNRNPC
CYCS	Cytochrome C, Somatic	Protein Coding	55	GC07M025118	1.2972047328949	https://www.genecards.org/cgi-bin/carddisp.pl?gene=CYCS
LAMC3	Laminin Subunit Gamma 3	Protein Coding	49	GC09P131009	1.29699969291687	https://www.genecards.org/cgi-bin/carddisp.pl?gene=LAMC3
RORA	RAR Related Orphan Receptor A	Protein Coding	55	GC15M060488	1.29680633544922	https://www.genecards.org/cgi-bin/carddisp.pl?gene=RORA
CCN5	Cellular Communication Network Factor 5	Protein Coding	43	GC20P044715	1.29655003547668	https://www.genecards.org/cgi-bin/carddisp.pl?gene=CCN5
CHAT	Choline O-Acetyltransferase	Protein Coding	55	GC10P049609	1.29477953910828	https://www.genecards.org/cgi-bin/carddisp.pl?gene=CHAT
RRBP1	Ribosome Binding Protein 1	Protein Coding	45	GC20M017613	1.29477953910828	https://www.genecards.org/cgi-bin/carddisp.pl?gene=RRBP1
BCL2L1	BCL2 Like 1	Protein Coding	55	GC20M031664	1.29349958896637	https://www.genecards.org/cgi-bin/carddisp.pl?gene=BCL2L1
A2M	Alpha-2-Macroglobulin	Protein Coding	52	GC12M009067	1.29138827323914	https://www.genecards.org/cgi-bin/carddisp.pl?gene=A2M
ADM	Adrenomedullin	Protein Coding	51	GC11P010304	1.28997540473938	https://www.genecards.org/cgi-bin/carddisp.pl?gene=ADM
FABP1	Fatty Acid Binding Protein 1	Protein Coding	49	GC02M088122	1.28882217407227	https://www.genecards.org/cgi-bin/carddisp.pl?gene=FABP1
FGF10	Fibroblast Growth Factor 10	Protein Coding	53	GC05M044340	1.28803133964539	https://www.genecards.org/cgi-bin/carddisp.pl?gene=FGF10
ENAM	Enamelin	Protein Coding	47	GC04P070628	1.287522315979	https://www.genecards.org/cgi-bin/carddisp.pl?gene=ENAM
GNAS	GNAS Complex Locus	Protein Coding	56	GC20P058839	1.28656196594238	https://www.genecards.org/cgi-bin/carddisp.pl?gene=GNAS
SOCS3	Suppressor Of Cytokine Signaling 3	Protein Coding	50	GC17M078356	1.2860414981842	https://www.genecards.org/cgi-bin/carddisp.pl?gene=SOCS3
CAPN1	Calpain 1	Protein Coding	57	GC11P071390	1.28538107872009	https://www.genecards.org/cgi-bin/carddisp.pl?gene=CAPN1
MAP2K6	Mitogen-Activated Protein Kinase Kinase 6	Protein Coding	53	GC17P069414	1.28445672988892	https://www.genecards.org/cgi-bin/carddisp.pl?gene=MAP2K6
SLC23A2	Solute Carrier Family 23 Member 2	Protein Coding	49	GC20M004852	1.28445672988892	https://www.genecards.org/cgi-bin/carddisp.pl?gene=SLC23A2
CHRDL2	Chordin Like 2	Protein Coding	44	GC11M074696	1.28194236755371	https://www.genecards.org/cgi-bin/carddisp.pl?gene=CHRDL2
PRODH2	Proline Dehydrogenase 2	Protein Coding	42	GC19M035799	1.28194236755371	https://www.genecards.org/cgi-bin/carddisp.pl?gene=PRODH2
FBN3	Fibrillin 3	Protein Coding	43	GC19M008065	1.28182518482208	https://www.genecards.org/cgi-bin/carddisp.pl?gene=FBN3
BIRC2	Baculoviral IAP Repeat Containing 2	Protein Coding	53	GC11P102347	1.28125464916229	https://www.genecards.org/cgi-bin/carddisp.pl?gene=BIRC2
RBP4	Retinol Binding Protein 4	Protein Coding	52	GC10M093591	1.28058016300201	https://www.genecards.org/cgi-bin/carddisp.pl?gene=RBP4
CPQ	Carboxypeptidase Q	Protein Coding	45	GC08P096645	1.28058016300201	https://www.genecards.org/cgi-bin/carddisp.pl?gene=CPQ
MIR139	MicroRNA 139	RNA Gene	23	GC11M072615	1.28058016300201	https://www.genecards.org/cgi-bin/carddisp.pl?gene=MIR139
SYNE1	Spectrin Repeat Containing Nuclear Envelope Protein 1	Protein Coding	47	GC06M152121	1.27877283096313	https://www.genecards.org/cgi-bin/carddisp.pl?gene=SYNE1
SLC39A8	Solute Carrier Family 39 Member 8	Protein Coding	52	GC04M102252	1.277135014534	https://www.genecards.org/cgi-bin/carddisp.pl?gene=SLC39A8
BMPR1B	Bone Morphogenetic Protein Receptor Type 1B	Protein Coding	56	GC04P094757	1.27410840988159	https://www.genecards.org/cgi-bin/carddisp.pl?gene=BMPR1B
S1PR2	Sphingosine-1-Phosphate Receptor 2	Protein Coding	51	GC19M010223	1.27410840988159	https://www.genecards.org/cgi-bin/carddisp.pl?gene=S1PR2
CSN2	Casein Beta	Protein Coding	40	GC04M069955	1.27410840988159	https://www.genecards.org/cgi-bin/carddisp.pl?gene=CSN2
MIR9-2	MicroRNA 9-2	RNA Gene	22	GC05M088666	1.27410840988159	https://www.genecards.org/cgi-bin/carddisp.pl?gene=MIR9-2
FLNC	Filamin C	Protein Coding	52	GC07P128830	1.27172553539276	https://www.genecards.org/cgi-bin/carddisp.pl?gene=FLNC
ERCC2	ERCC Excision Repair 2, TFIIH Core Complex Helicase Subunit	Protein Coding	53	GC19M045349	1.27022325992584	https://www.genecards.org/cgi-bin/carddisp.pl?gene=ERCC2
RANBP2	RAN Binding Protein 2	Protein Coding	52	GC02P108719	1.27022325992584	https://www.genecards.org/cgi-bin/carddisp.pl?gene=RANBP2
TYROBP	Transmembrane Immune Signaling Adaptor TYROBP	Protein Coding	50	GC19M035904	1.27022325992584	https://www.genecards.org/cgi-bin/carddisp.pl?gene=TYROBP
BRS3	Bombesin Receptor Subtype 3	Protein Coding	48	GC0XP136502	1.27022325992584	https://www.genecards.org/cgi-bin/carddisp.pl?gene=BRS3
PTMA	Prothymosin Alpha	Protein Coding	48	GC02P231883	1.27022325992584	https://www.genecards.org/cgi-bin/carddisp.pl?gene=PTMA
HLA-DRB4	Major Histocompatibility Complex, Class II, DR Beta 4	Protein Coding	34	GC06Mo03851	1.27022325992584	https://www.genecards.org/cgi-bin/carddisp.pl?gene=HLA-DRB4
COL1A2-AS1	COL1A2 Antisense RNA 1	RNA Gene	11	GC07M094261	1.27022325992584	https://www.genecards.org/cgi-bin/carddisp.pl?gene=COL1A2-AS1
FLT3	Fms Related Receptor Tyrosine Kinase 3	Protein Coding	60	GC13M028003	1.2701587677002	https://www.genecards.org/cgi-bin/carddisp.pl?gene=FLT3
FOLR2	Folate Receptor Beta	Protein Coding	50	GC11P072216	1.2701587677002	https://www.genecards.org/cgi-bin/carddisp.pl?gene=FOLR2
HNRNPA1P10	Heterogeneous Nuclear Ribonucleoprotein A1 Pseudogene 10	Pseudogene	14	GC19M011665	1.26753377914429	https://www.genecards.org/cgi-bin/carddisp.pl?gene=HNRNPA1P10
SIRPA	Signal Regulatory Protein Alpha	Protein Coding	52	GC20P001894	1.25921678543091	https://www.genecards.org/cgi-bin/carddisp.pl?gene=SIRPA
PDLIM5	PDZ And LIM Domain 5	Protein Coding	47	GC04P094451	1.25876760482788	https://www.genecards.org/cgi-bin/carddisp.pl?gene=PDLIM5
TMSB4X	Thymosin Beta 4 X-Linked	Protein Coding	46	GC0XP012975	1.25876760482788	https://www.genecards.org/cgi-bin/carddisp.pl?gene=TMSB4X
GZMA	Granzyme A	Protein Coding	50	GC05P055102	1.2567640542984	https://www.genecards.org/cgi-bin/carddisp.pl?gene=GZMA
AFP	Alpha Fetoprotein	Protein Coding	53	GC04P073431	1.25577914714813	https://www.genecards.org/cgi-bin/carddisp.pl?gene=AFP
PSMB8	Proteasome 20S Subunit Beta 8	Protein Coding	56	GC06M032840	1.25571525096893	https://www.genecards.org/cgi-bin/carddisp.pl?gene=PSMB8
HNRNPDL	Heterogeneous Nuclear Ribonucleoprotein D Like	Protein Coding	50	GC04M082422	1.2553848028183	https://www.genecards.org/cgi-bin/carddisp.pl?gene=HNRNPDL
RPLP0	Ribosomal Protein Lateral Stalk Subunit P0	Protein Coding	48	GC12M120196	1.2553848028183	https://www.genecards.org/cgi-bin/carddisp.pl?gene=RPLP0
SLC17A5	Solute Carrier Family 17 Member 5	Protein Coding	51	GC06M073593	1.25322008132935	https://www.genecards.org/cgi-bin/carddisp.pl?gene=SLC17A5
ABCC6	ATP Binding Cassette Subfamily C Member 6	Protein Coding	53	GC16M016148	1.25279474258423	https://www.genecards.org/cgi-bin/carddisp.pl?gene=ABCC6
TXNIP	Thioredoxin Interacting Protein	Protein Coding	46	GC01M145992	1.24853157997131	https://www.genecards.org/cgi-bin/carddisp.pl?gene=TXNIP
MIR590	MicroRNA 590	RNA Gene	22	GC07P074191	1.24853157997131	https://www.genecards.org/cgi-bin/carddisp.pl?gene=MIR590
HGFAC	HGF Activator	Protein Coding	48	GC04P003443	1.24851524829865	https://www.genecards.org/cgi-bin/carddisp.pl?gene=HGFAC
MB	Myoglobin	Protein Coding	50	GC22M035606	1.24644601345062	https://www.genecards.org/cgi-bin/carddisp.pl?gene=MB
CDK6	Cyclin Dependent Kinase 6	Protein Coding	59	GC07M092604	1.24600434303284	https://www.genecards.org/cgi-bin/carddisp.pl?gene=CDK6
TEC	Tec Protein Tyrosine Kinase	Protein Coding	52	GC04M048187	1.24600434303284	https://www.genecards.org/cgi-bin/carddisp.pl?gene=TEC
PARD3	Par-3 Family Cell Polarity Regulator	Protein Coding	47	GC10M034111	1.24600434303284	https://www.genecards.org/cgi-bin/carddisp.pl?gene=PARD3
EBI3	Epstein-Barr Virus Induced 3	Protein Coding	46	GC19P004260	1.24533998966217	https://www.genecards.org/cgi-bin/carddisp.pl?gene=EBI3
MUC5B	Mucin 5B, Oligomeric Mucus/Gel-Forming	Protein Coding	48	GC11P002284	1.24509847164154	https://www.genecards.org/cgi-bin/carddisp.pl?gene=MUC5B
ADORA2B	Adenosine A2b Receptor	Protein Coding	55	GC17P065670	1.24271214008331	https://www.genecards.org/cgi-bin/carddisp.pl?gene=ADORA2B
CD81	CD81 Molecule	Protein Coding	53	GC11P002616	1.24271214008331	https://www.genecards.org/cgi-bin/carddisp.pl?gene=CD81
TKT	Transketolase	Protein Coding	52	GC03M053224	1.24271214008331	https://www.genecards.org/cgi-bin/carddisp.pl?gene=TKT
SIK2	Salt Inducible Kinase 2	Protein Coding	51	GC11P112033	1.24271214008331	https://www.genecards.org/cgi-bin/carddisp.pl?gene=SIK2
SREBF2	Sterol Regulatory Element Binding Transcription Factor 2	Protein Coding	50	GC22P041833	1.24271214008331	https://www.genecards.org/cgi-bin/carddisp.pl?gene=SREBF2
KHDRBS3	KH RNA Binding Domain Containing, Signal Transduction Associated 3	Protein Coding	45	GC08P135457	1.24271214008331	https://www.genecards.org/cgi-bin/carddisp.pl?gene=KHDRBS3
CYGB	Cytoglobin	Protein Coding	45	GC17M076527	1.24217045307159	https://www.genecards.org/cgi-bin/carddisp.pl?gene=CYGB
PAX6	Paired Box 6	Protein Coding	54	GC11M031784	1.23980534076691	https://www.genecards.org/cgi-bin/carddisp.pl?gene=PAX6
ANGPTL7	Angiopoietin Like 7	Protein Coding	47	GC01P011189	1.23892426490784	https://www.genecards.org/cgi-bin/carddisp.pl?gene=ANGPTL7
THSD7A	Thrombospondin Type 1 Domain Containing 7A	Protein Coding	44	GC07M011371	1.23567771911621	https://www.genecards.org/cgi-bin/carddisp.pl?gene=THSD7A
CNMD	Chondromodulin	Protein Coding	44	GC13M052704	1.233966588974	https://www.genecards.org/cgi-bin/carddisp.pl?gene=CNMD
METAP2	Methionyl Aminopeptidase 2	Protein Coding	52	GC12P095473	1.23382353782654	https://www.genecards.org/cgi-bin/carddisp.pl?gene=METAP2
WNT3A	Wnt Family Member 3A	Protein Coding	54	GC01P229754	1.23379242420197	https://www.genecards.org/cgi-bin/carddisp.pl?gene=WNT3A
FCGRT	Fc Gamma Receptor And Transporter	Protein Coding	50	GC19P049506	1.23379242420197	https://www.genecards.org/cgi-bin/carddisp.pl?gene=FCGRT
CCDC134	Coiled-Coil Domain Containing 134	Protein Coding	46	GC22P041800	1.23290574550629	https://www.genecards.org/cgi-bin/carddisp.pl?gene=CCDC134
MDM2	MDM2 Proto-Oncogene	Protein Coding	59	GC12P068808	1.23234355449677	https://www.genecards.org/cgi-bin/carddisp.pl?gene=MDM2
SFRP2	Secreted Frizzled Related Protein 2	Protein Coding	47	GC04M153780	1.23020529747009	https://www.genecards.org/cgi-bin/carddisp.pl?gene=SFRP2
DICER1	Dicer 1, Ribonuclease III	Protein Coding	56	GC14M095086	1.22811615467072	https://www.genecards.org/cgi-bin/carddisp.pl?gene=DICER1
MAP4K2	Mitogen-Activated Protein Kinase Kinase Kinase Kinase 2	Protein Coding	53	GC11M102489	1.22811615467072	https://www.genecards.org/cgi-bin/carddisp.pl?gene=MAP4K2
VAV3	Vav Guanine Nucleotide Exchange Factor 3	Protein Coding	50	GC01M107571	1.22811615467072	https://www.genecards.org/cgi-bin/carddisp.pl?gene=VAV3
ARHGEF7	Rho Guanine Nucleotide Exchange Factor 7	Protein Coding	49	GC13P111114	1.22811615467072	https://www.genecards.org/cgi-bin/carddisp.pl?gene=ARHGEF7
KARS1	Lysyl-TRNA Synthetase 1	Protein Coding	52	GC16M075830	1.22707164287567	https://www.genecards.org/cgi-bin/carddisp.pl?gene=KARS1
PAK4	P21 (RAC1) Activated Kinase 4	Protein Coding	55	GC19P039125	1.22583174705505	https://www.genecards.org/cgi-bin/carddisp.pl?gene=PAK4
ATF3	Activating Transcription Factor 3	Protein Coding	51	GC01P212565	1.22583174705505	https://www.genecards.org/cgi-bin/carddisp.pl?gene=ATF3
ARHGAP5	Rho GTPase Activating Protein 5	Protein Coding	48	GC14P036369	1.22583174705505	https://www.genecards.org/cgi-bin/carddisp.pl?gene=ARHGAP5
PLAG1	PLAG1 Zinc Finger	Protein Coding	47	GC08M056409	1.22531235218048	https://www.genecards.org/cgi-bin/carddisp.pl?gene=PLAG1
ERN1	Endoplasmic Reticulum To Nucleus Signaling 1	Protein Coding	53	GC17M064039	1.22492456436157	https://www.genecards.org/cgi-bin/carddisp.pl?gene=ERN1
CAVIN1	Caveolae Associated Protein 1	Protein Coding	48	GC17M054246	1.22492456436157	https://www.genecards.org/cgi-bin/carddisp.pl?gene=CAVIN1
NBAS	NBAS Subunit Of NRZ Tethering Complex	Protein Coding	47	GC02M014792	1.22099196910858	https://www.genecards.org/cgi-bin/carddisp.pl?gene=NBAS
GDF15	Growth Differentiation Factor 15	Protein Coding	50	GC19P075774	1.21992206573486	https://www.genecards.org/cgi-bin/carddisp.pl?gene=GDF15
LGALS9	Galectin 9	Protein Coding	47	GC17P027629	1.21992206573486	https://www.genecards.org/cgi-bin/carddisp.pl?gene=LGALS9
EPRS1	Glutamyl-Prolyl-TRNA Synthetase 1	Protein Coding	50	GC01M219969	1.21933245658875	https://www.genecards.org/cgi-bin/carddisp.pl?gene=EPRS1
HSF1	Heat Shock Transcription Factor 1	Protein Coding	53	GC08P144291	1.21818554401398	https://www.genecards.org/cgi-bin/carddisp.pl?gene=HSF1
ST3GAL4	ST3 Beta-Galactoside Alpha-2,3-Sialyltransferase 4	Protein Coding	50	GC11P126355	1.21818554401398	https://www.genecards.org/cgi-bin/carddisp.pl?gene=ST3GAL4
FERMT2	FERM Domain Containing Kindlin 2	Protein Coding	45	GC14M052857	1.21818554401398	https://www.genecards.org/cgi-bin/carddisp.pl?gene=FERMT2
TNFSF10	TNF Superfamily Member 10	Protein Coding	51	GC03M172505	1.21738958358765	https://www.genecards.org/cgi-bin/carddisp.pl?gene=TNFSF10
PPIF	Peptidylprolyl Isomerase F	Protein Coding	51	GC10P095482	1.216148853302	https://www.genecards.org/cgi-bin/carddisp.pl?gene=PPIF
SGCD	Sarcoglycan Delta	Protein Coding	51	GC05P155686	1.216148853302	https://www.genecards.org/cgi-bin/carddisp.pl?gene=SGCD
GLI1	GLI Family Zinc Finger 1	Protein Coding	56	GC12P057743	1.21337699890137	https://www.genecards.org/cgi-bin/carddisp.pl?gene=GLI1
DLX5	Distal-Less Homeobox 5	Protein Coding	50	GC07M097020	1.21337699890137	https://www.genecards.org/cgi-bin/carddisp.pl?gene=DLX5
BDNF	Brain Derived Neurotrophic Factor	Protein Coding	56	GC11M027654	1.21119356155396	https://www.genecards.org/cgi-bin/carddisp.pl?gene=BDNF
RELB	RELB Proto-Oncogene, NF-KB Subunit	Protein Coding	50	GC19P076404	1.20937192440033	https://www.genecards.org/cgi-bin/carddisp.pl?gene=RELB
SCGB3A2	Secretoglobin Family 3A Member 2	Protein Coding	44	GC05P147870	1.20928883552551	https://www.genecards.org/cgi-bin/carddisp.pl?gene=SCGB3A2
EXT1	Exostosin Glycosyltransferase 1	Protein Coding	53	GC08M117798	1.20923471450806	https://www.genecards.org/cgi-bin/carddisp.pl?gene=EXT1
RGCC	Regulator Of Cell Cycle	Protein Coding	42	GC13P041457	1.20923471450806	https://www.genecards.org/cgi-bin/carddisp.pl?gene=RGCC
PLA2G6	Phospholipase A2 Group VI	Protein Coding	54	GC22M065347	1.20798444747925	https://www.genecards.org/cgi-bin/carddisp.pl?gene=PLA2G6
SETD2	SET Domain Containing 2, Histone Lysine Methyltransferase	Protein Coding	53	GC03M047033	1.20798444747925	https://www.genecards.org/cgi-bin/carddisp.pl?gene=SETD2
HDC	Histidine Decarboxylase	Protein Coding	51	GC15M050241	1.20798444747925	https://www.genecards.org/cgi-bin/carddisp.pl?gene=HDC
LRPAP1	LDL Receptor Related Protein Associated Protein 1	Protein Coding	50	GC04M003508	1.20798444747925	https://www.genecards.org/cgi-bin/carddisp.pl?gene=LRPAP1
SDCBP	Syndecan Binding Protein	Protein Coding	47	GC08P058539	1.20798444747925	https://www.genecards.org/cgi-bin/carddisp.pl?gene=SDCBP
GREB1	Growth Regulating Estrogen Receptor Binding 1	Protein Coding	44	GC02P011482	1.20798444747925	https://www.genecards.org/cgi-bin/carddisp.pl?gene=GREB1
XIST	X Inactive Specific Transcript	RNA Gene	26	GC0XM073820	1.20798444747925	https://www.genecards.org/cgi-bin/carddisp.pl?gene=XIST
DOLK	Dolichol Kinase	Protein Coding	46	GC09M128945	1.20637249946594	https://www.genecards.org/cgi-bin/carddisp.pl?gene=DOLK
DLC1	DLC1 Rho GTPase Activating Protein	Protein Coding	51	GC08M013083	1.20595097541809	https://www.genecards.org/cgi-bin/carddisp.pl?gene=DLC1
BRCA1	BRCA1 DNA Repair Associated	Protein Coding	56	GC17M043044	1.20591568946838	https://www.genecards.org/cgi-bin/carddisp.pl?gene=BRCA1
FOSL2	FOS Like 2, AP-1 Transcription Factor Subunit	Protein Coding	48	GC02P028392	1.20591568946838	https://www.genecards.org/cgi-bin/carddisp.pl?gene=FOSL2
HAS3	Hyaluronan Synthase 3	Protein Coding	48	GC16P069105	1.20591568946838	https://www.genecards.org/cgi-bin/carddisp.pl?gene=HAS3
MIR26A1	MicroRNA 26a-1	RNA Gene	23	GC03P037969	1.20591568946838	https://www.genecards.org/cgi-bin/carddisp.pl?gene=MIR26A1
S1PR3	Sphingosine-1-Phosphate Receptor 3	Protein Coding	52	GC09P089635	1.2034717798233	https://www.genecards.org/cgi-bin/carddisp.pl?gene=S1PR3
MBP	Myelin Basic Protein	Protein Coding	51	GC18M076978	1.2034717798233	https://www.genecards.org/cgi-bin/carddisp.pl?gene=MBP
PSMD4	Proteasome 26S Subunit Ubiquitin Receptor, Non-ATPase 4	Protein Coding	50	GC01P151543	1.2034717798233	https://www.genecards.org/cgi-bin/carddisp.pl?gene=PSMD4
ZNF148	Zinc Finger Protein 148	Protein Coding	48	GC03M125225	1.20272409915924	https://www.genecards.org/cgi-bin/carddisp.pl?gene=ZNF148
RLN2	Relaxin 2	Protein Coding	42	GC09M005485	1.20226895809174	https://www.genecards.org/cgi-bin/carddisp.pl?gene=RLN2
NLRP3	NLR Family Pyrin Domain Containing 3	Protein Coding	55	GC01P247415	1.20179486274719	https://www.genecards.org/cgi-bin/carddisp.pl?gene=NLRP3
TMED2	Transmembrane P24 Trafficking Protein 2	Protein Coding	43	GC12P123584	1.20142650604248	https://www.genecards.org/cgi-bin/carddisp.pl?gene=TMED2
PDZD11	PDZ Domain Containing 11	Protein Coding	40	GC0XM070286	1.20142650604248	https://www.genecards.org/cgi-bin/carddisp.pl?gene=PDZD11
ADAMTS7	ADAM Metallopeptidase With Thrombospondin Type 1 Motif 7	Protein Coding	47	GC15M078759	1.20040571689606	https://www.genecards.org/cgi-bin/carddisp.pl?gene=ADAMTS7
IL4R	Interleukin 4 Receptor	Protein Coding	55	GC16P043586	1.19875931739807	https://www.genecards.org/cgi-bin/carddisp.pl?gene=IL4R
SCARA5	Scavenger Receptor Class A Member 5	Protein Coding	46	GC08M027869	1.19433856010437	https://www.genecards.org/cgi-bin/carddisp.pl?gene=SCARA5
UBASH3B	Ubiquitin Associated And SH3 Domain Containing B	Protein Coding	48	GC11P122655	1.19365692138672	https://www.genecards.org/cgi-bin/carddisp.pl?gene=UBASH3B
IL10RA	Interleukin 10 Receptor Subunit Alpha	Protein Coding	53	GC11P117987	1.19156885147095	https://www.genecards.org/cgi-bin/carddisp.pl?gene=IL10RA
CCR7	C-C Motif Chemokine Receptor 7	Protein Coding	51	GC17M054140	1.19156885147095	https://www.genecards.org/cgi-bin/carddisp.pl?gene=CCR7
CYP1A1	Cytochrome P450 Family 1 Subfamily A Member 1	Protein Coding	55	GC15M074719	1.1905163526535	https://www.genecards.org/cgi-bin/carddisp.pl?gene=CYP1A1
LPP	LIM Domain Containing Preferred Translocation Partner In Lipoma	Protein Coding	51	GC03P188153	1.18898212909698	https://www.genecards.org/cgi-bin/carddisp.pl?gene=LPP
PTPRU	Protein Tyrosine Phosphatase Receptor Type U	Protein Coding	50	GC01P029236	1.18898212909698	https://www.genecards.org/cgi-bin/carddisp.pl?gene=PTPRU
CLEC4A	C-Type Lectin Domain Family 4 Member A	Protein Coding	46	GC12P024881	1.18898212909698	https://www.genecards.org/cgi-bin/carddisp.pl?gene=CLEC4A
OXA1L	OXA1L Mitochondrial Inner Membrane Protein	Protein Coding	45	GC14P022766	1.18898212909698	https://www.genecards.org/cgi-bin/carddisp.pl?gene=OXA1L
HTR3A	5-Hydroxytryptamine Receptor 3A	Protein Coding	53	GC11P113975	1.18813097476959	https://www.genecards.org/cgi-bin/carddisp.pl?gene=HTR3A
CNR2	Cannabinoid Receptor 2	Protein Coding	51	GC01M023870	1.18813097476959	https://www.genecards.org/cgi-bin/carddisp.pl?gene=CNR2
ICAM2	Intercellular Adhesion Molecule 2	Protein Coding	51	GC17M064002	1.18813097476959	https://www.genecards.org/cgi-bin/carddisp.pl?gene=ICAM2
SDC4	Syndecan 4	Protein Coding	51	GC20M045325	1.18813097476959	https://www.genecards.org/cgi-bin/carddisp.pl?gene=SDC4
IQGAP1	IQ Motif Containing GTPase Activating Protein 1	Protein Coding	50	GC15P090388	1.18813097476959	https://www.genecards.org/cgi-bin/carddisp.pl?gene=IQGAP1
F2RL2	Coagulation Factor II Thrombin Receptor Like 2	Protein Coding	47	GC05M076615	1.18813097476959	https://www.genecards.org/cgi-bin/carddisp.pl?gene=F2RL2
RFXANK	Regulatory Factor X Associated Ankyrin Containing Protein	Protein Coding	47	GC19P019192	1.18813097476959	https://www.genecards.org/cgi-bin/carddisp.pl?gene=RFXANK
RFXAP	Regulatory Factor X Associated Protein	Protein Coding	43	GC13P036819	1.18813097476959	https://www.genecards.org/cgi-bin/carddisp.pl?gene=RFXAP
POU2F3	POU Class 2 Homeobox 3	Protein Coding	46	GC11P120236	1.18672180175781	https://www.genecards.org/cgi-bin/carddisp.pl?gene=POU2F3
CXCL16	C-X-C Motif Chemokine Ligand 16	Protein Coding	46	GC17M004733	1.18620145320892	https://www.genecards.org/cgi-bin/carddisp.pl?gene=CXCL16
KICS2	KICSTOR Subunit 2	Protein Coding	35	GC12M064187	1.18279480934143	https://www.genecards.org/cgi-bin/carddisp.pl?gene=KICS2
SYT1	Synaptotagmin 1	Protein Coding	55	GC12P078863	1.18135941028595	https://www.genecards.org/cgi-bin/carddisp.pl?gene=SYT1
BRCA2	BRCA2 DNA Repair Associated	Protein Coding	53	GC13P032315	1.18135941028595	https://www.genecards.org/cgi-bin/carddisp.pl?gene=BRCA2
PAX2	Paired Box 2	Protein Coding	53	GC10P100735	1.18135941028595	https://www.genecards.org/cgi-bin/carddisp.pl?gene=PAX2
IFI27	Interferon Alpha Inducible Protein 27	Protein Coding	44	GC14P094104	1.18098723888397	https://www.genecards.org/cgi-bin/carddisp.pl?gene=IFI27
ANKH	ANKH Inorganic Pyrophosphate Transport Regulator	Protein Coding	47	GC05M014747	1.18059062957764	https://www.genecards.org/cgi-bin/carddisp.pl?gene=ANKH
S100A11	S100 Calcium Binding Protein A11	Protein Coding	48	GC01M152032	1.179967045784	https://www.genecards.org/cgi-bin/carddisp.pl?gene=S100A11
ANGPTL4	Angiopoietin Like 4	Protein Coding	52	GC19P008363	1.17937481403351	https://www.genecards.org/cgi-bin/carddisp.pl?gene=ANGPTL4
ANGPTL2	Angiopoietin Like 2	Protein Coding	44	GC09M127087	1.17937481403351	https://www.genecards.org/cgi-bin/carddisp.pl?gene=ANGPTL2
WNT10B	Wnt Family Member 10B	Protein Coding	55	GC12M048965	1.178586602211	https://www.genecards.org/cgi-bin/carddisp.pl?gene=WNT10B
MIR210	MicroRNA 210	RNA Gene	23	GC11M004807	1.17857873439789	https://www.genecards.org/cgi-bin/carddisp.pl?gene=MIR210
SEPTIN5	Septin 5	Protein Coding	42	GC22P019714	1.1774388551712	https://www.genecards.org/cgi-bin/carddisp.pl?gene=SEPTIN5
MDK	Midkine	Protein Coding	50	GC11P046380	1.17730605602264	https://www.genecards.org/cgi-bin/carddisp.pl?gene=MDK
FGL1	Fibrinogen Like 1	Protein Coding	47	GC08M017864	1.1761656999588	https://www.genecards.org/cgi-bin/carddisp.pl?gene=FGL1
IRF2	Interferon Regulatory Factor 2	Protein Coding	49	GC04M184387	1.17288899421692	https://www.genecards.org/cgi-bin/carddisp.pl?gene=IRF2
VSIR	V-Set Immunoregulatory Receptor	Protein Coding	47	GC10M071748	1.17238509654999	https://www.genecards.org/cgi-bin/carddisp.pl?gene=VSIR
EGLN1	Egl-9 Family Hypoxia Inducible Factor 1	Protein Coding	56	GC01M231363	1.17207551002502	https://www.genecards.org/cgi-bin/carddisp.pl?gene=EGLN1
RARG	Retinoic Acid Receptor Gamma	Protein Coding	54	GC12M053210	1.17207551002502	https://www.genecards.org/cgi-bin/carddisp.pl?gene=RARG
ARF6	ADP Ribosylation Factor 6	Protein Coding	49	GC14P049895	1.17207551002502	https://www.genecards.org/cgi-bin/carddisp.pl?gene=ARF6
PTAFR	Platelet Activating Factor Receptor	Protein Coding	49	GC01M028147	1.17207551002502	https://www.genecards.org/cgi-bin/carddisp.pl?gene=PTAFR
RFX2	Regulatory Factor X2	Protein Coding	47	GC19M005993	1.17207551002502	https://www.genecards.org/cgi-bin/carddisp.pl?gene=RFX2
BAG6	BAG Cochaperone 6	Protein Coding	44	GC06M031639	1.17207551002502	https://www.genecards.org/cgi-bin/carddisp.pl?gene=BAG6
GCFC2	GC-Rich Sequence DNA-Binding Factor 2	Protein Coding	42	GC02M075652	1.17207551002502	https://www.genecards.org/cgi-bin/carddisp.pl?gene=GCFC2
IL18BP	Interleukin 18 Binding Protein	Protein Coding	48	GC11P071998	1.17115342617035	https://www.genecards.org/cgi-bin/carddisp.pl?gene=IL18BP
MAPKAPK2	MAPK Activated Protein Kinase 2	Protein Coding	54	GC01P206684	1.16856670379639	https://www.genecards.org/cgi-bin/carddisp.pl?gene=MAPKAPK2
HNF1A	HNF1 Homeobox A	Protein Coding	53	GC12P120978	1.16856670379639	https://www.genecards.org/cgi-bin/carddisp.pl?gene=HNF1A
HADHA	Hydroxyacyl-CoA Dehydrogenase Trifunctional Multienzyme Complex Subunit Alpha	Protein Coding	52	GC02M026190	1.16856670379639	https://www.genecards.org/cgi-bin/carddisp.pl?gene=HADHA
FOXP1	Forkhead Box P1	Protein Coding	51	GC03M070954	1.16856670379639	https://www.genecards.org/cgi-bin/carddisp.pl?gene=FOXP1
MAP3K4	Mitogen-Activated Protein Kinase Kinase Kinase 4	Protein Coding	50	GC06P160991	1.16856670379639	https://www.genecards.org/cgi-bin/carddisp.pl?gene=MAP3K4
AMBN	Ameloblastin	Protein Coding	47	GC04P070593	1.16856670379639	https://www.genecards.org/cgi-bin/carddisp.pl?gene=AMBN
VPS39	VPS39 Subunit Of HOPS Complex	Protein Coding	46	GC15M042159	1.16856670379639	https://www.genecards.org/cgi-bin/carddisp.pl?gene=VPS39
TSPYL2	TSPY Like 2	Protein Coding	43	GC0XP053082	1.16856670379639	https://www.genecards.org/cgi-bin/carddisp.pl?gene=TSPYL2
MT1G	Metallothionein 1G	Protein Coding	39	GC16M056666	1.16856670379639	https://www.genecards.org/cgi-bin/carddisp.pl?gene=MT1G
CYBB	Cytochrome B-245 Beta Chain	Protein Coding	56	GC0XP037780	1.1679881811142	https://www.genecards.org/cgi-bin/carddisp.pl?gene=CYBB
TNK2	Tyrosine Kinase Non Receptor 2	Protein Coding	54	GC03M195863	1.16773676872253	https://www.genecards.org/cgi-bin/carddisp.pl?gene=TNK2
FDPS	Farnesyl Diphosphate Synthase	Protein Coding	52	GC01P155308	1.1666202545166	https://www.genecards.org/cgi-bin/carddisp.pl?gene=FDPS
ENO1	Enolase 1	Protein Coding	54	GC01M008861	1.16578602790833	https://www.genecards.org/cgi-bin/carddisp.pl?gene=ENO1
UMPS	Uridine Monophosphate Synthetase	Protein Coding	53	GC03P124730	1.16332590579987	https://www.genecards.org/cgi-bin/carddisp.pl?gene=UMPS
IL37	Interleukin 37	Protein Coding	46	GC02P124512	1.16145896911621	https://www.genecards.org/cgi-bin/carddisp.pl?gene=IL37
PRG2	Proteoglycan 2, Pro Eosinophil Major Basic Protein	Protein Coding	47	GC11M057386	1.1613917350769	https://www.genecards.org/cgi-bin/carddisp.pl?gene=PRG2
PPARA	Peroxisome Proliferator Activated Receptor Alpha	Protein Coding	51	GC22P046150	1.15620911121368	https://www.genecards.org/cgi-bin/carddisp.pl?gene=PPARA
ATP7A	ATPase Copper Transporting Alpha	Protein Coding	52	GC0XP078038	1.15582656860352	https://www.genecards.org/cgi-bin/carddisp.pl?gene=ATP7A
PDE2A	Phosphodiesterase 2A	Protein Coding	54	GC11M072576	1.15519511699677	https://www.genecards.org/cgi-bin/carddisp.pl?gene=PDE2A
NRCAM	Neuronal Cell Adhesion Molecule	Protein Coding	52	GC07M108147	1.15519511699677	https://www.genecards.org/cgi-bin/carddisp.pl?gene=NRCAM
CAMK2B	Calcium/Calmodulin Dependent Protein Kinase II Beta	Protein Coding	57	GC07M044654	1.15348696708679	https://www.genecards.org/cgi-bin/carddisp.pl?gene=CAMK2B
CD274	CD274 Molecule	Protein Coding	52	GC09P005450	1.15241432189941	https://www.genecards.org/cgi-bin/carddisp.pl?gene=CD274
DDAH2	Dimethylarginine Dimethylaminohydrolase 2	Protein Coding	49	GC06M031727	1.15169358253479	https://www.genecards.org/cgi-bin/carddisp.pl?gene=DDAH2
GPBAR1	G Protein-Coupled Bile Acid Receptor 1	Protein Coding	47	GC02P218259	1.15029537677765	https://www.genecards.org/cgi-bin/carddisp.pl?gene=GPBAR1
BECN1	Beclin 1	Protein Coding	52	GC17M042810	1.14668154716492	https://www.genecards.org/cgi-bin/carddisp.pl?gene=BECN1
FOXP2	Forkhead Box P2	Protein Coding	50	GC07P114086	1.14636623859406	https://www.genecards.org/cgi-bin/carddisp.pl?gene=FOXP2
CHI3L2	Chitinase 3 Like 2	Protein Coding	45	GC01P111201	1.14636623859406	https://www.genecards.org/cgi-bin/carddisp.pl?gene=CHI3L2
IL6ST	Interleukin 6 Cytokine Family Signal Transducer	Protein Coding	56	GC05M055935	1.14612221717834	https://www.genecards.org/cgi-bin/carddisp.pl?gene=IL6ST
KLK14	Kallikrein Related Peptidase 14	Protein Coding	46	GC19M051077	1.14588785171509	https://www.genecards.org/cgi-bin/carddisp.pl?gene=KLK14
TFPI2	Tissue Factor Pathway Inhibitor 2	Protein Coding	49	GC07M093885	1.14492249488831	https://www.genecards.org/cgi-bin/carddisp.pl?gene=TFPI2
CTNND1	Catenin Delta 1	Protein Coding	52	GC11P058242	1.14028811454773	https://www.genecards.org/cgi-bin/carddisp.pl?gene=CTNND1
NCOA2	Nuclear Receptor Coactivator 2	Protein Coding	52	GC08M070109	1.13734781742096	https://www.genecards.org/cgi-bin/carddisp.pl?gene=NCOA2
EEF1A1	Eukaryotic Translation Elongation Factor 1 Alpha 1	Protein Coding	50	GC06M075516	1.13734781742096	https://www.genecards.org/cgi-bin/carddisp.pl?gene=EEF1A1
PDCD6IP	Programmed Cell Death 6 Interacting Protein	Protein Coding	50	GC03P033798	1.13734781742096	https://www.genecards.org/cgi-bin/carddisp.pl?gene=PDCD6IP
PSMC5	Proteasome 26S Subunit, ATPase 5	Protein Coding	48	GC17P063827	1.13734781742096	https://www.genecards.org/cgi-bin/carddisp.pl?gene=PSMC5
NPY4R	Neuropeptide Y Receptor Y4	Protein Coding	46	GC10M046461	1.13734781742096	https://www.genecards.org/cgi-bin/carddisp.pl?gene=NPY4R
GDF7	Growth Differentiation Factor 7	Protein Coding	44	GC02P020666	1.13734781742096	https://www.genecards.org/cgi-bin/carddisp.pl?gene=GDF7
XCL1	X-C Motif Chemokine Ligand 1	Protein Coding	44	GC01P168576	1.13734781742096	https://www.genecards.org/cgi-bin/carddisp.pl?gene=XCL1
MT1H	Metallothionein 1H	Protein Coding	41	GC16P057193	1.13734781742096	https://www.genecards.org/cgi-bin/carddisp.pl?gene=MT1H
DAB2	DAB Adaptor Protein 2	Protein Coding	49	GC05M039371	1.13281357288361	https://www.genecards.org/cgi-bin/carddisp.pl?gene=DAB2
HTR2A	5-Hydroxytryptamine Receptor 2A	Protein Coding	55	GC13M046831	1.13168144226074	https://www.genecards.org/cgi-bin/carddisp.pl?gene=HTR2A
LEPQTL1	Leptin, Serum Levels Of	Genetic Locus	3	GC02U903086	1.13168144226074	https://www.genecards.org/cgi-bin/carddisp.pl?gene=LEPQTL1
IL1R2	Interleukin 1 Receptor Type 2	Protein Coding	53	GC02P101991	1.13024830818176	https://www.genecards.org/cgi-bin/carddisp.pl?gene=IL1R2
GPI	Glucose-6-Phosphate Isomerase	Protein Coding	55	GC19P034359	1.12852323055267	https://www.genecards.org/cgi-bin/carddisp.pl?gene=GPI
CR1	Complement C3b/C4b Receptor 1 (Knops Blood Group)	Protein Coding	51	GC01P207496	1.12759876251221	https://www.genecards.org/cgi-bin/carddisp.pl?gene=CR1
CLU	Clusterin	Protein Coding	54	GC08M027596	1.12658548355103	https://www.genecards.org/cgi-bin/carddisp.pl?gene=CLU
MIR221	MicroRNA 221	RNA Gene	23	GC0XM045746	1.12334942817688	https://www.genecards.org/cgi-bin/carddisp.pl?gene=MIR221
ATP6V0A2	ATPase H+ Transporting V0 Subunit A2	Protein Coding	51	GC12P123712	1.12187659740448	https://www.genecards.org/cgi-bin/carddisp.pl?gene=ATP6V0A2
PBX1	PBX Homeobox 1	Protein Coding	55	GC01P164524	1.12181007862091	https://www.genecards.org/cgi-bin/carddisp.pl?gene=PBX1
EIF5A	Eukaryotic Translation Initiation Factor 5A	Protein Coding	52	GC17P007306	1.12181007862091	https://www.genecards.org/cgi-bin/carddisp.pl?gene=EIF5A
TRAF2	TNF Receptor Associated Factor 2	Protein Coding	51	GC09P136881	1.12181007862091	https://www.genecards.org/cgi-bin/carddisp.pl?gene=TRAF2
NFYB	Nuclear Transcription Factor Y Subunit Beta	Protein Coding	46	GC12M104117	1.12181007862091	https://www.genecards.org/cgi-bin/carddisp.pl?gene=NFYB
TMPRSS11A	Transmembrane Serine Protease 11A	Protein Coding	43	GC04M067909	1.12181007862091	https://www.genecards.org/cgi-bin/carddisp.pl?gene=TMPRSS11A
MIR96	MicroRNA 96	RNA Gene	23	GC07M129774	1.12181007862091	https://www.genecards.org/cgi-bin/carddisp.pl?gene=MIR96
MIR98	MicroRNA 98	RNA Gene	21	GC0XM053651	1.12181007862091	https://www.genecards.org/cgi-bin/carddisp.pl?gene=MIR98
XYLT1	Xylosyltransferase 1	Protein Coding	50	GC16M017101	1.12132155895233	https://www.genecards.org/cgi-bin/carddisp.pl?gene=XYLT1
ATM	ATM Serine/Threonine Kinase	Protein Coding	60	GC11P108222	1.12042498588562	https://www.genecards.org/cgi-bin/carddisp.pl?gene=ATM
NRP1	Neuropilin 1	Protein Coding	54	GC10M033177	1.12014436721802	https://www.genecards.org/cgi-bin/carddisp.pl?gene=NRP1
SMARCA2	SWI/SNF Related, Matrix Associated, Actin Dependent Regulator Of Chromatin, Subfamily A, Member 2	Protein Coding	56	GC09P001980	1.11954963207245	https://www.genecards.org/cgi-bin/carddisp.pl?gene=SMARCA2
THRB	Thyroid Hormone Receptor Beta	Protein Coding	56	GC03M024117	1.1183454990387	https://www.genecards.org/cgi-bin/carddisp.pl?gene=THRB
MAP3K11	Mitogen-Activated Protein Kinase Kinase Kinase 11	Protein Coding	53	GC11M102541	1.1183454990387	https://www.genecards.org/cgi-bin/carddisp.pl?gene=MAP3K11
CUBN	Cubilin	Protein Coding	52	GC10M016824	1.1183454990387	https://www.genecards.org/cgi-bin/carddisp.pl?gene=CUBN
MEF2A	Myocyte Enhancer Factor 2A	Protein Coding	52	GC15P099565	1.1183454990387	https://www.genecards.org/cgi-bin/carddisp.pl?gene=MEF2A
TCF3	Transcription Factor 3	Protein Coding	52	GC19M001609	1.1183454990387	https://www.genecards.org/cgi-bin/carddisp.pl?gene=TCF3
GNA13	G Protein Subunit Alpha 13	Protein Coding	50	GC17M065009	1.1183454990387	https://www.genecards.org/cgi-bin/carddisp.pl?gene=GNA13
USF1	Upstream Transcription Factor 1	Protein Coding	50	GC01M161039	1.1183454990387	https://www.genecards.org/cgi-bin/carddisp.pl?gene=USF1
MT2A	Metallothionein 2A	Protein Coding	48	GC16P057185	1.1183454990387	https://www.genecards.org/cgi-bin/carddisp.pl?gene=MT2A
BAG1	BAG Cochaperone 1	Protein Coding	47	GC09M033245	1.1183454990387	https://www.genecards.org/cgi-bin/carddisp.pl?gene=BAG1
MIR200C	MicroRNA 200c	RNA Gene	25	GC12P024851	1.1183454990387	https://www.genecards.org/cgi-bin/carddisp.pl?gene=MIR200C
SEMA7A	Semaphorin 7A (John Milton Hagen Blood Group)	Protein Coding	51	GC15M074409	1.11775660514832	https://www.genecards.org/cgi-bin/carddisp.pl?gene=SEMA7A
LMNB1	Lamin B1	Protein Coding	53	GC05P126776	1.11745798587799	https://www.genecards.org/cgi-bin/carddisp.pl?gene=LMNB1
TFRC	Transferrin Receptor	Protein Coding	58	GC03M196090	1.11725044250488	https://www.genecards.org/cgi-bin/carddisp.pl?gene=TFRC
ITGAL	Integrin Subunit Alpha L	Protein Coding	53	GC16P030472	1.11725044250488	https://www.genecards.org/cgi-bin/carddisp.pl?gene=ITGAL
TNFSF14	TNF Superfamily Member 14	Protein Coding	48	GC19M007783	1.11725044250488	https://www.genecards.org/cgi-bin/carddisp.pl?gene=TNFSF14
XDH	Xanthine Dehydrogenase	Protein Coding	54	GC02M031334	1.11412835121155	https://www.genecards.org/cgi-bin/carddisp.pl?gene=XDH
FKBP2	FKBP Prolyl Isomerase 2	Protein Coding	45	GC11P064486	1.11374568939209	https://www.genecards.org/cgi-bin/carddisp.pl?gene=FKBP2
PGF	Placental Growth Factor	Protein Coding	50	GC14M074941	1.11214697360992	https://www.genecards.org/cgi-bin/carddisp.pl?gene=PGF
TUBB3	Tubulin Beta 3 Class III	Protein Coding	55	GC16P091753	1.11141633987427	https://www.genecards.org/cgi-bin/carddisp.pl?gene=TUBB3
CYP1A2	Cytochrome P450 Family 1 Subfamily A Member 2	Protein Coding	52	GC15P074748	1.11141633987427	https://www.genecards.org/cgi-bin/carddisp.pl?gene=CYP1A2
IL16	Interleukin 16	Protein Coding	48	GC15P081159	1.11067593097687	https://www.genecards.org/cgi-bin/carddisp.pl?gene=IL16
CFTR	CF Transmembrane Conductance Regulator	Protein Coding	59	GC07P117287	1.10995399951935	https://www.genecards.org/cgi-bin/carddisp.pl?gene=CFTR
HR	HR Lysine Demethylase And Nuclear Receptor Corepressor	Protein Coding	50	GC08M022114	1.10965514183044	https://www.genecards.org/cgi-bin/carddisp.pl?gene=HR
APLP1	Amyloid Beta Precursor Like Protein 1	Protein Coding	47	GC19P076092	1.10965514183044	https://www.genecards.org/cgi-bin/carddisp.pl?gene=APLP1
PDIA6	Protein Disulfide Isomerase Family A Member 6	Protein Coding	46	GC02M010784	1.10965514183044	https://www.genecards.org/cgi-bin/carddisp.pl?gene=PDIA6
PLCH2	Phospholipase C Eta 2	Protein Coding	45	GC01P004722	1.10965514183044	https://www.genecards.org/cgi-bin/carddisp.pl?gene=PLCH2
KHNYN	KH And NYN Domain Containing	Protein Coding	40	GC14P036258	1.10965514183044	https://www.genecards.org/cgi-bin/carddisp.pl?gene=KHNYN
PPP1R26	Protein Phosphatase 1 Regulatory Subunit 26	Protein Coding	39	GC09P135479	1.10965514183044	https://www.genecards.org/cgi-bin/carddisp.pl?gene=PPP1R26
CCR4	C-C Motif Chemokine Receptor 4	Protein Coding	51	GC03P032951	1.10885179042816	https://www.genecards.org/cgi-bin/carddisp.pl?gene=CCR4
CEACAM6	CEA Cell Adhesion Molecule 6	Protein Coding	48	GC19P041750	1.10666179656982	https://www.genecards.org/cgi-bin/carddisp.pl?gene=CEACAM6
ACTN1	Actinin Alpha 1	Protein Coding	56	GC14M068874	1.10491681098938	https://www.genecards.org/cgi-bin/carddisp.pl?gene=ACTN1
XPNPEP2	X-Prolyl Aminopeptidase 2	Protein Coding	51	GC0XP129738	1.10177159309387	https://www.genecards.org/cgi-bin/carddisp.pl?gene=XPNPEP2
C6orf15	Chromosome 6 Open Reading Frame 15	Protein Coding	37	GC06M031111	1.10177159309387	https://www.genecards.org/cgi-bin/carddisp.pl?gene=C6orf15
LOC107457587	Meiotic Recombination Hotspot L	Functional Element	2	GC18P059545	1.10177159309387	https://www.genecards.org/cgi-bin/carddisp.pl?gene=LOC107457587
LOC107457597	Meiotic Recombination Hotspot N	Functional Element	2	GC18P059460	1.10177159309387	https://www.genecards.org/cgi-bin/carddisp.pl?gene=LOC107457597
LOC116216096	CRISPRi-Validated Cis-Regulatory Element Chr9.1708	Functional Element	2	GC09P098931	1.10177159309387	https://www.genecards.org/cgi-bin/carddisp.pl?gene=LOC116216096
LOC116309125	CRISPRi-Validated Cis-Regulatory Element Chr21.1536	Functional Element	2	GC21P045359	1.10177159309387	https://www.genecards.org/cgi-bin/carddisp.pl?gene=LOC116309125
TPI1	Triosephosphate Isomerase 1	Protein Coding	54	GC12P006867	1.0979300737381	https://www.genecards.org/cgi-bin/carddisp.pl?gene=TPI1
HSD17B4	Hydroxysteroid 17-Beta Dehydrogenase 4	Protein Coding	53	GC05P119452	1.0979300737381	https://www.genecards.org/cgi-bin/carddisp.pl?gene=HSD17B4
HTRA2	HtrA Serine Peptidase 2	Protein Coding	52	GC02P074529	1.0979300737381	https://www.genecards.org/cgi-bin/carddisp.pl?gene=HTRA2
XPC	XPC Complex Subunit, DNA Damage Recognition And Repair Factor	Protein Coding	52	GC03M022324	1.0979300737381	https://www.genecards.org/cgi-bin/carddisp.pl?gene=XPC
NCOA1	Nuclear Receptor Coactivator 1	Protein Coding	51	GC02P024492	1.0979300737381	https://www.genecards.org/cgi-bin/carddisp.pl?gene=NCOA1
HSD17B2	Hydroxysteroid 17-Beta Dehydrogenase 2	Protein Coding	50	GC16P082068	1.0979300737381	https://www.genecards.org/cgi-bin/carddisp.pl?gene=HSD17B2
NFASC	Neurofascin	Protein Coding	50	GC01P204828	1.0979300737381	https://www.genecards.org/cgi-bin/carddisp.pl?gene=NFASC
PLXND1	Plexin D1	Protein Coding	50	GC03M129555	1.0979300737381	https://www.genecards.org/cgi-bin/carddisp.pl?gene=PLXND1
SULT1A1	Sulfotransferase Family 1A Member 1	Protein Coding	50	GC16M039052	1.0979300737381	https://www.genecards.org/cgi-bin/carddisp.pl?gene=SULT1A1
SULT1E1	Sulfotransferase Family 1E Member 1	Protein Coding	50	GC04M069823	1.0979300737381	https://www.genecards.org/cgi-bin/carddisp.pl?gene=SULT1E1
PALLD	Palladin, Cytoskeletal Associated Protein	Protein Coding	49	GC04P168497	1.0979300737381	https://www.genecards.org/cgi-bin/carddisp.pl?gene=PALLD
HBA2	Hemoglobin Subunit Alpha 2	Protein Coding	48	GC16P014378	1.0979300737381	https://www.genecards.org/cgi-bin/carddisp.pl?gene=HBA2
HSD17B8	Hydroxysteroid 17-Beta Dehydrogenase 8	Protein Coding	46	GC06P096154	1.0979300737381	https://www.genecards.org/cgi-bin/carddisp.pl?gene=HSD17B8
RTKN	Rhotekin	Protein Coding	46	GC02M075222	1.0979300737381	https://www.genecards.org/cgi-bin/carddisp.pl?gene=RTKN
TP53INP1	Tumor Protein P53 Inducible Nuclear Protein 1	Protein Coding	43	GC08M094925	1.0979300737381	https://www.genecards.org/cgi-bin/carddisp.pl?gene=TP53INP1
TM4SF5	Transmembrane 4 L Six Family Member 5	Protein Coding	39	GC17P004771	1.0979300737381	https://www.genecards.org/cgi-bin/carddisp.pl?gene=TM4SF5
MIR320A	MicroRNA 320a	RNA Gene	24	GC08M022279	1.0979300737381	https://www.genecards.org/cgi-bin/carddisp.pl?gene=MIR320A
MIR1202	MicroRNA 1202	RNA Gene	15	GC06P155946	1.0979300737381	https://www.genecards.org/cgi-bin/carddisp.pl?gene=MIR1202
CCNE1	Cyclin E1	Protein Coding	55	GC19P029811	1.09607553482056	https://www.genecards.org/cgi-bin/carddisp.pl?gene=CCNE1
SLC7A2	Solute Carrier Family 7 Member 2	Protein Coding	48	GC08P017497	1.09607553482056	https://www.genecards.org/cgi-bin/carddisp.pl?gene=SLC7A2
CASP8	Caspase 8	Protein Coding	59	GC02P201233	1.09561669826508	https://www.genecards.org/cgi-bin/carddisp.pl?gene=CASP8
CSRP1	Cysteine And Glycine Rich Protein 1	Protein Coding	48	GC01M201484	1.09393751621246	https://www.genecards.org/cgi-bin/carddisp.pl?gene=CSRP1
PCSK6	Proprotein Convertase Subtilisin/Kexin Type 6	Protein Coding	49	GC15M126589	1.09320044517517	https://www.genecards.org/cgi-bin/carddisp.pl?gene=PCSK6
KAT2B	Lysine Acetyltransferase 2B	Protein Coding	55	GC03P020043	1.09200263023376	https://www.genecards.org/cgi-bin/carddisp.pl?gene=KAT2B
CDH13	Cadherin 13	Protein Coding	51	GC16P082626	1.08973598480225	https://www.genecards.org/cgi-bin/carddisp.pl?gene=CDH13
MFGE8	Milk Fat Globule EGF And Factor V/VIII Domain Containing	Protein Coding	51	GC15M088898	1.08973598480225	https://www.genecards.org/cgi-bin/carddisp.pl?gene=MFGE8
PLS3	Plastin 3	Protein Coding	49	GC0XP115560	1.08817577362061	https://www.genecards.org/cgi-bin/carddisp.pl?gene=PLS3
EDC3	Enhancer Of MRNA Decapping 3	Protein Coding	47	GC15M125988	1.08319890499115	https://www.genecards.org/cgi-bin/carddisp.pl?gene=EDC3
EMSY	EMSY Transcriptional Repressor, BRCA2 Interacting	Protein Coding	44	GC11P078767	1.08319890499115	https://www.genecards.org/cgi-bin/carddisp.pl?gene=EMSY
SLBP	Stem-Loop Binding Protein	Protein Coding	42	GC04M001692	1.08319890499115	https://www.genecards.org/cgi-bin/carddisp.pl?gene=SLBP
AGO4	Argonaute RISC Component 4	Protein Coding	41	GC01P035807	1.08319890499115	https://www.genecards.org/cgi-bin/carddisp.pl?gene=AGO4
DNAJC22	DnaJ Heat Shock Protein Family (Hsp40) Member C22	Protein Coding	37	GC12P049346	1.08319890499115	https://www.genecards.org/cgi-bin/carddisp.pl?gene=DNAJC22
GPR33	G Protein-Coupled Receptor 33	Protein Coding	31	GC14M031482	1.08319890499115	https://www.genecards.org/cgi-bin/carddisp.pl?gene=GPR33
ZNF705A	Zinc Finger Protein 705A	Protein Coding	31	GC12P008157	1.08319890499115	https://www.genecards.org/cgi-bin/carddisp.pl?gene=ZNF705A
AMELX	Amelogenin X-Linked	Protein Coding	44	GC0XP011293	1.08309638500214	https://www.genecards.org/cgi-bin/carddisp.pl?gene=AMELX
MMP23B	Matrix Metallopeptidase 23B	Protein Coding	44	GC01P004686	1.08309638500214	https://www.genecards.org/cgi-bin/carddisp.pl?gene=MMP23B
PTPRQ	Protein Tyrosine Phosphatase Receptor Type Q	Protein Coding	40	GC12P080402	1.08309638500214	https://www.genecards.org/cgi-bin/carddisp.pl?gene=PTPRQ
PHYKPL	5-Phosphohydroxy-L-Lysine Phospho-Lyase	Protein Coding	46	GC05M178207	1.08287405967712	https://www.genecards.org/cgi-bin/carddisp.pl?gene=PHYKPL
PKD1	Polycystin 1, Transient Receptor Potential Channel Interacting	Protein Coding	52	GC16M008593	1.08209228515625	https://www.genecards.org/cgi-bin/carddisp.pl?gene=PKD1
SEMA3A	Semaphorin 3A	Protein Coding	53	GC07M083955	1.08201372623444	https://www.genecards.org/cgi-bin/carddisp.pl?gene=SEMA3A
VEGFD	Vascular Endothelial Growth Factor D	Protein Coding	47	GC0XM015345	1.08201372623444	https://www.genecards.org/cgi-bin/carddisp.pl?gene=VEGFD
GBE1	1,4-Alpha-Glucan Branching Enzyme 1	Protein Coding	50	GC03M081489	1.08160054683685	https://www.genecards.org/cgi-bin/carddisp.pl?gene=GBE1
PTGIR	Prostaglandin I2 Receptor	Protein Coding	54	GC19M073783	1.08002007007599	https://www.genecards.org/cgi-bin/carddisp.pl?gene=PTGIR
ITGB8	Integrin Subunit Beta 8	Protein Coding	48	GC07P020329	1.08002007007599	https://www.genecards.org/cgi-bin/carddisp.pl?gene=ITGB8
STRAP	Serine/Threonine Kinase Receptor Associated Protein	Protein Coding	44	GC12P015882	1.08002007007599	https://www.genecards.org/cgi-bin/carddisp.pl?gene=STRAP
TRAM1L1	Translocation Associated Membrane Protein 1 Like 1	Protein Coding	40	GC04M117083	1.08002007007599	https://www.genecards.org/cgi-bin/carddisp.pl?gene=TRAM1L1
MIR486-1	MicroRNA 486-1	RNA Gene	21	GC08M041660	1.08002007007599	https://www.genecards.org/cgi-bin/carddisp.pl?gene=MIR486-1
KAT5	Lysine Acetyltransferase 5	Protein Coding	57	GC11P065711	1.07733774185181	https://www.genecards.org/cgi-bin/carddisp.pl?gene=KAT5
CDC42BPA	CDC42 Binding Protein Kinase Alpha	Protein Coding	50	GC01M226989	1.07733774185181	https://www.genecards.org/cgi-bin/carddisp.pl?gene=CDC42BPA
KRT15	Keratin 15	Protein Coding	44	GC17M041513	1.07723939418793	https://www.genecards.org/cgi-bin/carddisp.pl?gene=KRT15
RPS6KA1	Ribosomal Protein S6 Kinase A1	Protein Coding	57	GC01P026540	1.07572960853577	https://www.genecards.org/cgi-bin/carddisp.pl?gene=RPS6KA1
MAP3K1	Mitogen-Activated Protein Kinase Kinase Kinase 1	Protein Coding	56	GC05P056815	1.07572960853577	https://www.genecards.org/cgi-bin/carddisp.pl?gene=MAP3K1
ABCC2	ATP Binding Cassette Subfamily C Member 2	Protein Coding	55	GC10P099782	1.07572960853577	https://www.genecards.org/cgi-bin/carddisp.pl?gene=ABCC2
ALDH1A1	Aldehyde Dehydrogenase 1 Family Member A1	Protein Coding	54	GC09M072900	1.07572960853577	https://www.genecards.org/cgi-bin/carddisp.pl?gene=ALDH1A1
ACVR2A	Activin A Receptor Type 2A	Protein Coding	53	GC02P147844	1.07572960853577	https://www.genecards.org/cgi-bin/carddisp.pl?gene=ACVR2A
BCL2L11	BCL2 Like 11	Protein Coding	52	GC02P111119	1.07572960853577	https://www.genecards.org/cgi-bin/carddisp.pl?gene=BCL2L11
BDKRB2	Bradykinin Receptor B2	Protein Coding	52	GC14P096205	1.07572960853577	https://www.genecards.org/cgi-bin/carddisp.pl?gene=BDKRB2
NPR3	Natriuretic Peptide Receptor 3	Protein Coding	52	GC05P032689	1.07572960853577	https://www.genecards.org/cgi-bin/carddisp.pl?gene=NPR3
SRGAP1	SLIT-ROBO Rho GTPase Activating Protein 1	Protein Coding	50	GC12P063844	1.07572960853577	https://www.genecards.org/cgi-bin/carddisp.pl?gene=SRGAP1
CCT7	Chaperonin Containing TCP1 Subunit 7	Protein Coding	48	GC02P073233	1.07572960853577	https://www.genecards.org/cgi-bin/carddisp.pl?gene=CCT7
KRIT1	KRIT1 Ankyrin Repeat Containing	Protein Coding	48	GC07M092198	1.07572960853577	https://www.genecards.org/cgi-bin/carddisp.pl?gene=KRIT1
SPN	Sialophorin	Protein Coding	47	GC16P029662	1.07572960853577	https://www.genecards.org/cgi-bin/carddisp.pl?gene=SPN
LSM4	LSM4 Homolog, U6 Small Nuclear RNA And MRNA Degradation Associated	Protein Coding	46	GC19M018306	1.07572960853577	https://www.genecards.org/cgi-bin/carddisp.pl?gene=LSM4
MIR196A1	MicroRNA 196a-1	RNA Gene	24	GC17M048632	1.07572960853577	https://www.genecards.org/cgi-bin/carddisp.pl?gene=MIR196A1
MIR129-1	MicroRNA 129-1	RNA Gene	19	GC07P128207	1.07572960853577	https://www.genecards.org/cgi-bin/carddisp.pl?gene=MIR129-1
DLX3	Distal-Less Homeobox 3	Protein Coding	47	GC17M049990	1.07456493377686	https://www.genecards.org/cgi-bin/carddisp.pl?gene=DLX3
MIR34A	MicroRNA 34a	RNA Gene	25	GC01M009154	1.07294893264771	https://www.genecards.org/cgi-bin/carddisp.pl?gene=MIR34A
GBA1	Glucosylceramidase Beta 1	Protein Coding	56	GC01M155424	1.07193410396576	https://www.genecards.org/cgi-bin/carddisp.pl?gene=GBA1
WNT10A	Wnt Family Member 10A	Protein Coding	52	GC02P218922	1.07125818729401	https://www.genecards.org/cgi-bin/carddisp.pl?gene=WNT10A
IL18R1	Interleukin 18 Receptor 1	Protein Coding	50	GC02P102311	1.07125818729401	https://www.genecards.org/cgi-bin/carddisp.pl?gene=IL18R1
SYP	Synaptophysin	Protein Coding	52	GC0XM049187	1.07090389728546	https://www.genecards.org/cgi-bin/carddisp.pl?gene=SYP
CD163	CD163 Molecule	Protein Coding	51	GC12M008163	1.06897377967834	https://www.genecards.org/cgi-bin/carddisp.pl?gene=CD163
MIR148A	MicroRNA 148a	RNA Gene	22	GC07M025950	1.06897377967834	https://www.genecards.org/cgi-bin/carddisp.pl?gene=MIR148A
SNAI2	Snail Family Transcriptional Repressor 2	Protein Coding	51	GC08M048917	1.06468284130096	https://www.genecards.org/cgi-bin/carddisp.pl?gene=SNAI2
STK11	Serine/Threonine Kinase 11	Protein Coding	57	GC19P001177	1.06313967704773	https://www.genecards.org/cgi-bin/carddisp.pl?gene=STK11
NONO	Non-POU Domain Containing Octamer Binding	Protein Coding	52	GC0XP071255	1.06313967704773	https://www.genecards.org/cgi-bin/carddisp.pl?gene=NONO
B3GAT1	Beta-1,3-Glucuronyltransferase 1	Protein Coding	50	GC11M134378	1.06313967704773	https://www.genecards.org/cgi-bin/carddisp.pl?gene=B3GAT1
KISS1	KiSS-1 Metastasis Suppressor	Protein Coding	48	GC01M204190	1.06313967704773	https://www.genecards.org/cgi-bin/carddisp.pl?gene=KISS1
PPIG	Peptidylprolyl Isomerase G	Protein Coding	48	GC02P169584	1.06313967704773	https://www.genecards.org/cgi-bin/carddisp.pl?gene=PPIG
PREP	Prolyl Endopeptidase	Protein Coding	48	GC06M105277	1.06313967704773	https://www.genecards.org/cgi-bin/carddisp.pl?gene=PREP
EHF	ETS Homologous Factor	Protein Coding	45	GC11P034621	1.06217992305756	https://www.genecards.org/cgi-bin/carddisp.pl?gene=EHF
ADIRF	Adipogenesis Regulatory Factor	Protein Coding	38	GC10P086968	1.06217992305756	https://www.genecards.org/cgi-bin/carddisp.pl?gene=ADIRF
TTR	Transthyretin	Protein Coding	55	GC18P031557	1.06132769584656	https://www.genecards.org/cgi-bin/carddisp.pl?gene=TTR
KIRREL2	Kirre Like Nephrin Family Adhesion Molecule 2	Protein Coding	48	GC19P076091	1.06124007701874	https://www.genecards.org/cgi-bin/carddisp.pl?gene=KIRREL2
SLC35D1	Solute Carrier Family 35 Member D1	Protein Coding	47	GC01M066999	1.06124007701874	https://www.genecards.org/cgi-bin/carddisp.pl?gene=SLC35D1
SMG1	SMG1 Nonsense Mediated MRNA Decay Associated PI3K Related Kinase	Protein Coding	47	GC16M019525	1.06124007701874	https://www.genecards.org/cgi-bin/carddisp.pl?gene=SMG1
ADAMTSL3	ADAMTS Like 3	Protein Coding	44	GC15P126868	1.06124007701874	https://www.genecards.org/cgi-bin/carddisp.pl?gene=ADAMTSL3
MAP1S	Microtubule Associated Protein 1S	Protein Coding	42	GC19P075759	1.06124007701874	https://www.genecards.org/cgi-bin/carddisp.pl?gene=MAP1S
KLHL34	Kelch Like Family Member 34	Protein Coding	34	GC0XM021654	1.06124007701874	https://www.genecards.org/cgi-bin/carddisp.pl?gene=KLHL34
HOXA13	Homeobox A13	Protein Coding	48	GC07M027719	1.06087553501129	https://www.genecards.org/cgi-bin/carddisp.pl?gene=HOXA13
RB1	RB Transcriptional Corepressor 1	Protein Coding	55	GC13P048303	1.05991423130035	https://www.genecards.org/cgi-bin/carddisp.pl?gene=RB1
TAP2	Transporter 2, ATP Binding Cassette Subfamily B Member	Protein Coding	51	GC06M032821	1.05963814258575	https://www.genecards.org/cgi-bin/carddisp.pl?gene=TAP2
POMGNT1	Protein O-Linked Mannose N-Acetylglucosaminyltransferase 1 (Beta 1,2-)	Protein Coding	52	GC01M046188	1.05648076534271	https://www.genecards.org/cgi-bin/carddisp.pl?gene=POMGNT1
CCL24	C-C Motif Chemokine Ligand 24	Protein Coding	44	GC07M077371	1.05161416530609	https://www.genecards.org/cgi-bin/carddisp.pl?gene=CCL24
CCL26	C-C Motif Chemokine Ligand 26	Protein Coding	44	GC07M075769	1.05161416530609	https://www.genecards.org/cgi-bin/carddisp.pl?gene=CCL26
ABCG2	ATP Binding Cassette Subfamily G Member 2 (Junior Blood Group)	Protein Coding	56	GC04M088090	1.05117344856262	https://www.genecards.org/cgi-bin/carddisp.pl?gene=ABCG2
PRMT1	Protein Arginine Methyltransferase 1	Protein Coding	55	GC19P049675	1.05117344856262	https://www.genecards.org/cgi-bin/carddisp.pl?gene=PRMT1
DIAPH1	Diaphanous Related Formin 1	Protein Coding	53	GC05M141516	1.05117344856262	https://www.genecards.org/cgi-bin/carddisp.pl?gene=DIAPH1
GPX1	Glutathione Peroxidase 1	Protein Coding	52	GC03M051874	1.05117344856262	https://www.genecards.org/cgi-bin/carddisp.pl?gene=GPX1
CCT5	Chaperonin Containing TCP1 Subunit 5	Protein Coding	51	GC05P010236	1.05117344856262	https://www.genecards.org/cgi-bin/carddisp.pl?gene=CCT5
CUL2	Cullin 2	Protein Coding	51	GC10M035046	1.05117344856262	https://www.genecards.org/cgi-bin/carddisp.pl?gene=CUL2
USP4	Ubiquitin Specific Peptidase 4	Protein Coding	50	GC03M049277	1.05117344856262	https://www.genecards.org/cgi-bin/carddisp.pl?gene=USP4
HBA1	Hemoglobin Subunit Alpha 1	Protein Coding	49	GC16P014377	1.05117344856262	https://www.genecards.org/cgi-bin/carddisp.pl?gene=HBA1
SIX1	SIX Homeobox 1	Protein Coding	49	GC14M060643	1.05117344856262	https://www.genecards.org/cgi-bin/carddisp.pl?gene=SIX1
TCP1	T-Complex 1	Protein Coding	49	GC06M159778	1.05117344856262	https://www.genecards.org/cgi-bin/carddisp.pl?gene=TCP1
CCL21	C-C Motif Chemokine Ligand 21	Protein Coding	48	GC09M034709	1.05117344856262	https://www.genecards.org/cgi-bin/carddisp.pl?gene=CCL21
PPP1R12B	Protein Phosphatase 1 Regulatory Subunit 12B	Protein Coding	46	GC01P202348	1.05117344856262	https://www.genecards.org/cgi-bin/carddisp.pl?gene=PPP1R12B
ZC3H12A	Zinc Finger CCCH-Type Containing 12A	Protein Coding	46	GC01P037474	1.05117344856262	https://www.genecards.org/cgi-bin/carddisp.pl?gene=ZC3H12A
ELOB	Elongin B	Protein Coding	44	GC16M008670	1.05117344856262	https://www.genecards.org/cgi-bin/carddisp.pl?gene=ELOB
CCL16	C-C Motif Chemokine Ligand 16	Protein Coding	43	GC17M035976	1.05117344856262	https://www.genecards.org/cgi-bin/carddisp.pl?gene=CCL16
LMLN	Leishmanolysin Like Peptidase	Protein Coding	40	GC03P197961	1.05117344856262	https://www.genecards.org/cgi-bin/carddisp.pl?gene=LMLN
MIR25	MicroRNA 25	RNA Gene	22	GC07M100093	1.05117344856262	https://www.genecards.org/cgi-bin/carddisp.pl?gene=MIR25
MIR378B	MicroRNA 378b	RNA Gene	16	GC03P014005	1.05117344856262	https://www.genecards.org/cgi-bin/carddisp.pl?gene=MIR378B
BRKS1	Telopeptide Lysyl Hydroxylase, Bone-Specific	Genetic Locus	2	GC00U936430	1.05117344856262	https://www.genecards.org/cgi-bin/carddisp.pl?gene=BRKS1
IL13RA1	Interleukin 13 Receptor Subunit Alpha 1	Protein Coding	48	GC0XP118727	1.05112648010254	https://www.genecards.org/cgi-bin/carddisp.pl?gene=IL13RA1
YWHAZ	Tyrosine 3-Monooxygenase/Tryptophan 5-Monooxygenase Activation Protein Zeta	Protein Coding	53	GC08M100917	1.05069506168365	https://www.genecards.org/cgi-bin/carddisp.pl?gene=YWHAZ
NPR1	Natriuretic Peptide Receptor 1	Protein Coding	53	GC01P153953	1.04779005050659	https://www.genecards.org/cgi-bin/carddisp.pl?gene=NPR1
LIFR	LIF Receptor Subunit Alpha	Protein Coding	53	GC05M038475	1.04529237747192	https://www.genecards.org/cgi-bin/carddisp.pl?gene=LIFR
HRH1	Histamine Receptor H1	Protein Coding	52	GC03P014011	1.04529237747192	https://www.genecards.org/cgi-bin/carddisp.pl?gene=HRH1
RXRB	Retinoid X Receptor Beta	Protein Coding	52	GC06M033193	1.04529237747192	https://www.genecards.org/cgi-bin/carddisp.pl?gene=RXRB
LRG1	Leucine Rich Alpha-2-Glycoprotein 1	Protein Coding	46	GC19M007623	1.04529237747192	https://www.genecards.org/cgi-bin/carddisp.pl?gene=LRG1
ADAM33	ADAM Metallopeptidase Domain 33	Protein Coding	44	GC20M003671	1.04529237747192	https://www.genecards.org/cgi-bin/carddisp.pl?gene=ADAM33
MT-CYB	Mitochondrially Encoded Cytochrome B	Protein Coding	38	GCMTP014749	1.04529237747192	https://www.genecards.org/cgi-bin/carddisp.pl?gene=MT-CYB
PIGA	Phosphatidylinositol Glycan Anchor Biosynthesis Class A	Protein Coding	50	GC0XM015319	1.04453027248383	https://www.genecards.org/cgi-bin/carddisp.pl?gene=PIGA
PIGB	Phosphatidylinositol Glycan Anchor Biosynthesis Class B	Protein Coding	48	GC15P055318	1.04453027248383	https://www.genecards.org/cgi-bin/carddisp.pl?gene=PIGB
PIGT	Phosphatidylinositol Glycan Anchor Biosynthesis Class T	Protein Coding	48	GC20P045416	1.04453027248383	https://www.genecards.org/cgi-bin/carddisp.pl?gene=PIGT
PIGL	Phosphatidylinositol Glycan Anchor Biosynthesis Class L	Protein Coding	46	GC17P016217	1.04453027248383	https://www.genecards.org/cgi-bin/carddisp.pl?gene=PIGL
PIGH	Phosphatidylinositol Glycan Anchor Biosynthesis Class H	Protein Coding	45	GC14M067581	1.04453027248383	https://www.genecards.org/cgi-bin/carddisp.pl?gene=PIGH
PIGY	Phosphatidylinositol Glycan Anchor Biosynthesis Class Y	Protein Coding	42	GC04M088520	1.04453027248383	https://www.genecards.org/cgi-bin/carddisp.pl?gene=PIGY
MIR1288	MicroRNA 1288	RNA Gene	15	GC17P016282	1.04453027248383	https://www.genecards.org/cgi-bin/carddisp.pl?gene=MIR1288
MIR92A1	MicroRNA 92a-1	RNA Gene	22	GC13P091597	1.04427850246429	https://www.genecards.org/cgi-bin/carddisp.pl?gene=MIR92A1
PDPN	Podoplanin	Protein Coding	48	GC01P013583	1.04324853420258	https://www.genecards.org/cgi-bin/carddisp.pl?gene=PDPN
POMGNT2	Protein O-Linked Mannose N-Acetylglucosaminyltransferase 2 (Beta 1,4-)	Protein Coding	44	GC03M043121	1.04251170158386	https://www.genecards.org/cgi-bin/carddisp.pl?gene=POMGNT2
KRT13	Keratin 13	Protein Coding	50	GC17M041500	1.03745949268341	https://www.genecards.org/cgi-bin/carddisp.pl?gene=KRT13
AKT2	AKT Serine/Threonine Kinase 2	Protein Coding	61	GC19M040230	1.03428030014038	https://www.genecards.org/cgi-bin/carddisp.pl?gene=AKT2
LAMP2	Lysosomal Associated Membrane Protein 2	Protein Coding	51	GC0XM120426	1.03252041339874	https://www.genecards.org/cgi-bin/carddisp.pl?gene=LAMP2
GPC4	Glypican 4	Protein Coding	51	GC0XM133300	1.03226602077484	https://www.genecards.org/cgi-bin/carddisp.pl?gene=GPC4
GZMB	Granzyme B	Protein Coding	54	GC14M024630	1.03212428092957	https://www.genecards.org/cgi-bin/carddisp.pl?gene=GZMB
UMOD	Uromodulin	Protein Coding	49	GC16M020344	1.03212428092957	https://www.genecards.org/cgi-bin/carddisp.pl?gene=UMOD
DPYD	Dihydropyrimidine Dehydrogenase	Protein Coding	59	GC01M097015	1.02629017829895	https://www.genecards.org/cgi-bin/carddisp.pl?gene=DPYD
CSNK2A1	Casein Kinase 2 Alpha 1	Protein Coding	57	GC20M000472	1.02629017829895	https://www.genecards.org/cgi-bin/carddisp.pl?gene=CSNK2A1
PHGDH	Phosphoglycerate Dehydrogenase	Protein Coding	57	GC01P119660	1.02629017829895	https://www.genecards.org/cgi-bin/carddisp.pl?gene=PHGDH
FKBP1A	FKBP Prolyl Isomerase 1A	Protein Coding	54	GC20M001369	1.02629017829895	https://www.genecards.org/cgi-bin/carddisp.pl?gene=FKBP1A
CBFB	Core-Binding Factor Subunit Beta	Protein Coding	53	GC16P067031	1.02629017829895	https://www.genecards.org/cgi-bin/carddisp.pl?gene=CBFB
CDKN2B	Cyclin Dependent Kinase Inhibitor 2B	Protein Coding	53	GC09M022002	1.02629017829895	https://www.genecards.org/cgi-bin/carddisp.pl?gene=CDKN2B
LATS1	Large Tumor Suppressor Kinase 1	Protein Coding	51	GC06M149658	1.02629017829895	https://www.genecards.org/cgi-bin/carddisp.pl?gene=LATS1
WNT11	Wnt Family Member 11	Protein Coding	50	GC11M076186	1.02629017829895	https://www.genecards.org/cgi-bin/carddisp.pl?gene=WNT11
ERO1A	Endoplasmic Reticulum Oxidoreductase 1 Alpha	Protein Coding	49	GC14M052640	1.02629017829895	https://www.genecards.org/cgi-bin/carddisp.pl?gene=ERO1A
CD6	CD6 Molecule	Protein Coding	48	GC11P060971	1.02629017829895	https://www.genecards.org/cgi-bin/carddisp.pl?gene=CD6
CPLX1	Complexin 1	Protein Coding	48	GC04M000784	1.02629017829895	https://www.genecards.org/cgi-bin/carddisp.pl?gene=CPLX1
DAAM1	Dishevelled Associated Activator Of Morphogenesis 1	Protein Coding	48	GC14P059188	1.02629017829895	https://www.genecards.org/cgi-bin/carddisp.pl?gene=DAAM1
DEPTOR	DEP Domain Containing MTOR Interacting Protein	Protein Coding	48	GC08P119873	1.02629017829895	https://www.genecards.org/cgi-bin/carddisp.pl?gene=DEPTOR
DKK3	Dickkopf WNT Signaling Pathway Inhibitor 3	Protein Coding	48	GC11M011962	1.02629017829895	https://www.genecards.org/cgi-bin/carddisp.pl?gene=DKK3
NR2C2	Nuclear Receptor Subfamily 2 Group C Member 2	Protein Coding	48	GC03P014947	1.02629017829895	https://www.genecards.org/cgi-bin/carddisp.pl?gene=NR2C2
TFEB	Transcription Factor EB	Protein Coding	48	GC06M075131	1.02629017829895	https://www.genecards.org/cgi-bin/carddisp.pl?gene=TFEB
TRIM22	Tripartite Motif Containing 22	Protein Coding	46	GC11P005689	1.02629017829895	https://www.genecards.org/cgi-bin/carddisp.pl?gene=TRIM22
FAM107A	Family With Sequence Similarity 107 Member A	Protein Coding	43	GC03M058783	1.02629017829895	https://www.genecards.org/cgi-bin/carddisp.pl?gene=FAM107A
MTPN	Myotrophin	Protein Coding	41	GC07M135926	1.02629017829895	https://www.genecards.org/cgi-bin/carddisp.pl?gene=MTPN
OR51B5	Olfactory Receptor Family 51 Subfamily B Member 5	Protein Coding	38	GC11M007114	1.02629017829895	https://www.genecards.org/cgi-bin/carddisp.pl?gene=OR51B5
MIRLET7A1	MicroRNA Let-7a-1	RNA Gene	23	GC09P094175	1.02629017829895	https://www.genecards.org/cgi-bin/carddisp.pl?gene=MIRLET7A1
RAPSN	Receptor Associated Protein Of The Synapse	Protein Coding	48	GC11M102167	1.02450156211853	https://www.genecards.org/cgi-bin/carddisp.pl?gene=RAPSN
CLTC	Clathrin Heavy Chain	Protein Coding	53	GC17P059619	1.02330088615417	https://www.genecards.org/cgi-bin/carddisp.pl?gene=CLTC
NTF4	Neurotrophin 4	Protein Coding	53	GC19M073879	1.02330088615417	https://www.genecards.org/cgi-bin/carddisp.pl?gene=NTF4
PDCD4	Programmed Cell Death 4	Protein Coding	50	GC10P110871	1.02330088615417	https://www.genecards.org/cgi-bin/carddisp.pl?gene=PDCD4
PPA1	Inorganic Pyrophosphatase 1	Protein Coding	50	GC10M070202	1.02330088615417	https://www.genecards.org/cgi-bin/carddisp.pl?gene=PPA1
DCSTAMP	Dendrocyte Expressed Seven Transmembrane Protein	Protein Coding	44	GC08P104339	1.02330088615417	https://www.genecards.org/cgi-bin/carddisp.pl?gene=DCSTAMP
SUB1	SUB1 Regulator Of Transcription	Protein Coding	44	GC05P032836	1.02330088615417	https://www.genecards.org/cgi-bin/carddisp.pl?gene=SUB1
MIA	MIA SH3 Domain Containing	Protein Coding	43	GC19P040771	1.02330088615417	https://www.genecards.org/cgi-bin/carddisp.pl?gene=MIA
MIR4435-2HG	MIR4435-2 Host Gene	RNA Gene	21	GC02M111663	1.02330088615417	https://www.genecards.org/cgi-bin/carddisp.pl?gene=MIR4435-2HG
ITLN1	Intelectin 1	Protein Coding	46	GC01M160876	1.02309858798981	https://www.genecards.org/cgi-bin/carddisp.pl?gene=ITLN1
PSAP	Prosaposin	Protein Coding	54	GC10M071816	1.02256381511688	https://www.genecards.org/cgi-bin/carddisp.pl?gene=PSAP
HSP90B1	Heat Shock Protein 90 Beta Family Member 1	Protein Coding	53	GC12P103930	1.02256381511688	https://www.genecards.org/cgi-bin/carddisp.pl?gene=HSP90B1
TINAGL1	Tubulointerstitial Nephritis Antigen Like 1	Protein Coding	46	GC01P031576	1.02256381511688	https://www.genecards.org/cgi-bin/carddisp.pl?gene=TINAGL1
ATF2	Activating Transcription Factor 2	Protein Coding	54	GC02M175072	1.01780724525452	https://www.genecards.org/cgi-bin/carddisp.pl?gene=ATF2
DSC1	Desmocollin 1	Protein Coding	46	GC18M031129	1.01778841018677	https://www.genecards.org/cgi-bin/carddisp.pl?gene=DSC1
EVPL	Envoplakin	Protein Coding	43	GC17M076004	1.01778841018677	https://www.genecards.org/cgi-bin/carddisp.pl?gene=EVPL
IRF6	Interferon Regulatory Factor 6	Protein Coding	50	GC01M209785	1.0160311460495	https://www.genecards.org/cgi-bin/carddisp.pl?gene=IRF6
MEG3	Maternally Expressed 3	RNA Gene	31	GC14P111376	1.0160311460495	https://www.genecards.org/cgi-bin/carddisp.pl?gene=MEG3
GSTP1	Glutathione S-Transferase Pi 1	Protein Coding	57	GC11P067583	1.01363039016724	https://www.genecards.org/cgi-bin/carddisp.pl?gene=GSTP1
MIR146B	MicroRNA 146b	RNA Gene	24	GC10P102436	1.01363039016724	https://www.genecards.org/cgi-bin/carddisp.pl?gene=MIR146B
ADSL	Adenylosuccinate Lyase	Protein Coding	54	GC22P040346	1.01343631744385	https://www.genecards.org/cgi-bin/carddisp.pl?gene=ADSL
BANF1	BAF Nuclear Assembly Factor 1	Protein Coding	49	GC11P066002	1.01343631744385	https://www.genecards.org/cgi-bin/carddisp.pl?gene=BANF1
LMNB2	Lamin B2	Protein Coding	49	GC19M007531	1.01343631744385	https://www.genecards.org/cgi-bin/carddisp.pl?gene=LMNB2
DCTPP1	DCTP Pyrophosphatase 1	Protein Coding	43	GC16M039292	1.01343631744385	https://www.genecards.org/cgi-bin/carddisp.pl?gene=DCTPP1
KLHL24	Kelch Like Family Member 24	Protein Coding	42	GC03P183635	1.01343631744385	https://www.genecards.org/cgi-bin/carddisp.pl?gene=KLHL24
RAB40B	RAB40B, Member RAS Oncogene Family	Protein Coding	42	GC17M082654	1.01343631744385	https://www.genecards.org/cgi-bin/carddisp.pl?gene=RAB40B
APC	APC Regulator Of WNT Signaling Pathway	Protein Coding	56	GC05P112707	1.01230692863464	https://www.genecards.org/cgi-bin/carddisp.pl?gene=APC
IFNGR1	Interferon Gamma Receptor 1	Protein Coding	57	GC06M137197	1.01172518730164	https://www.genecards.org/cgi-bin/carddisp.pl?gene=IFNGR1
PLD2	Phospholipase D2	Protein Coding	53	GC17P004827	1.00587463378906	https://www.genecards.org/cgi-bin/carddisp.pl?gene=PLD2
EFNB1	Ephrin B1	Protein Coding	52	GC0XP068828	1.00587463378906	https://www.genecards.org/cgi-bin/carddisp.pl?gene=EFNB1
EPHX1	Epoxide Hydrolase 1	Protein Coding	52	GC01P225810	1.00587463378906	https://www.genecards.org/cgi-bin/carddisp.pl?gene=EPHX1
AAAS	Aladin WD Repeat Nucleoporin	Protein Coding	47	GC12M053307	1.00587463378906	https://www.genecards.org/cgi-bin/carddisp.pl?gene=AAAS
IL34	Interleukin 34	Protein Coding	46	GC16P072531	1.00587463378906	https://www.genecards.org/cgi-bin/carddisp.pl?gene=IL34
RPL27A	Ribosomal Protein L27a	Protein Coding	46	GC11P008682	1.00587463378906	https://www.genecards.org/cgi-bin/carddisp.pl?gene=RPL27A
CYP20A1	Cytochrome P450 Family 20 Subfamily A Member 1	Protein Coding	44	GC02P203238	1.00587463378906	https://www.genecards.org/cgi-bin/carddisp.pl?gene=CYP20A1
TGOLN2	Trans-Golgi Network Protein 2	Protein Coding	44	GC02M085318	1.00587463378906	https://www.genecards.org/cgi-bin/carddisp.pl?gene=TGOLN2
FOXF2	Forkhead Box F2	Protein Coding	42	GC06P001390	1.00587463378906	https://www.genecards.org/cgi-bin/carddisp.pl?gene=FOXF2
MIR122	MicroRNA 122	RNA Gene	25	GC18P058451	1.00587463378906	https://www.genecards.org/cgi-bin/carddisp.pl?gene=MIR122
AQP2	Aquaporin 2	Protein Coding	53	GC12P049950	1.00364923477173	https://www.genecards.org/cgi-bin/carddisp.pl?gene=AQP2
RRAS	RAS Related	Protein Coding	48	GC19M049635	1.00364923477173	https://www.genecards.org/cgi-bin/carddisp.pl?gene=RRAS
USP6	Ubiquitin Specific Peptidase 6	Protein Coding	46	GC17P005116	1.00246644020081	https://www.genecards.org/cgi-bin/carddisp.pl?gene=USP6
KCNN4	Potassium Calcium-Activated Channel Subfamily N Member 4	Protein Coding	55	GC19M073688	1.00129747390747	https://www.genecards.org/cgi-bin/carddisp.pl?gene=KCNN4
NKX2-1	NK2 Homeobox 1	Protein Coding	53	GC14M036516	0.997357726097107	https://www.genecards.org/cgi-bin/carddisp.pl?gene=NKX2-1
IL17RA	Interleukin 17 Receptor A	Protein Coding	53	GC22P046642	0.997090935707092	https://www.genecards.org/cgi-bin/carddisp.pl?gene=IL17RA
MIR126	MicroRNA 126	RNA Gene	25	GC09P136670	0.996628999710083	https://www.genecards.org/cgi-bin/carddisp.pl?gene=MIR126
CETP	Cholesteryl Ester Transfer Protein	Protein Coding	53	GC16P056961	0.995669722557068	https://www.genecards.org/cgi-bin/carddisp.pl?gene=CETP
SOX10	SRY-Box Transcription Factor 10	Protein Coding	52	GC22M065446	0.990238964557648	https://www.genecards.org/cgi-bin/carddisp.pl?gene=SOX10
UBE2L3	Ubiquitin Conjugating Enzyme E2 L3	Protein Coding	52	GC22P021549	0.990238964557648	https://www.genecards.org/cgi-bin/carddisp.pl?gene=UBE2L3
NUMA1	Nuclear Mitotic Apparatus Protein 1	Protein Coding	51	GC11M072002	0.990238964557648	https://www.genecards.org/cgi-bin/carddisp.pl?gene=NUMA1
PAX1	Paired Box 1	Protein Coding	50	GC20P021705	0.990238964557648	https://www.genecards.org/cgi-bin/carddisp.pl?gene=PAX1
AP1G1	Adaptor Related Protein Complex 1 Subunit Gamma 1	Protein Coding	48	GC16M071729	0.990238964557648	https://www.genecards.org/cgi-bin/carddisp.pl?gene=AP1G1
CDX2	Caudal Type Homeobox 2	Protein Coding	48	GC13M027962	0.990238964557648	https://www.genecards.org/cgi-bin/carddisp.pl?gene=CDX2
CEACAM7	CEA Cell Adhesion Molecule 7	Protein Coding	44	GC19M041673	0.990238964557648	https://www.genecards.org/cgi-bin/carddisp.pl?gene=CEACAM7
GGA2	Golgi Associated, Gamma Adaptin Ear Containing, ARF Binding Protein 2	Protein Coding	44	GC16M023764	0.990238964557648	https://www.genecards.org/cgi-bin/carddisp.pl?gene=GGA2
PTN	Pleiotrophin	Protein Coding	48	GC07M137227	0.98893541097641	https://www.genecards.org/cgi-bin/carddisp.pl?gene=PTN
ADAMTSL4	ADAMTS Like 4	Protein Coding	46	GC01P150549	0.987607479095459	https://www.genecards.org/cgi-bin/carddisp.pl?gene=ADAMTSL4
MIR130A	MicroRNA 130a	RNA Gene	24	GC11P057641	0.987458229064941	https://www.genecards.org/cgi-bin/carddisp.pl?gene=MIR130A
HFE	Homeostatic Iron Regulator	Protein Coding	52	GC06P026087	0.985759735107422	https://www.genecards.org/cgi-bin/carddisp.pl?gene=HFE
MIR149	MicroRNA 149	RNA Gene	26	GC02P240456	0.985285043716431	https://www.genecards.org/cgi-bin/carddisp.pl?gene=MIR149
HMMR	Hyaluronan Mediated Motility Receptor	Protein Coding	50	GC05P163480	0.984851837158203	https://www.genecards.org/cgi-bin/carddisp.pl?gene=HMMR
BRD2	Bromodomain Containing 2	Protein Coding	51	GC06P096135	0.984505534172058	https://www.genecards.org/cgi-bin/carddisp.pl?gene=BRD2
HLA-DQB2	Major Histocompatibility Complex, Class II, DQ Beta 2	Protein Coding	44	GC06M032756	0.984505534172058	https://www.genecards.org/cgi-bin/carddisp.pl?gene=HLA-DQB2
HLA-DQA2	Major Histocompatibility Complex, Class II, DQ Alpha 2	Protein Coding	43	GC06P032741	0.984505534172058	https://www.genecards.org/cgi-bin/carddisp.pl?gene=HLA-DQA2
G6PD	Glucose-6-Phosphate Dehydrogenase	Protein Coding	57	GC0XM154568	0.983674168586731	https://www.genecards.org/cgi-bin/carddisp.pl?gene=G6PD
TYMS	Thymidylate Synthetase	Protein Coding	57	GC18P000657	0.983674168586731	https://www.genecards.org/cgi-bin/carddisp.pl?gene=TYMS
DNM2	Dynamin 2	Protein Coding	56	GC19P010718	0.983674168586731	https://www.genecards.org/cgi-bin/carddisp.pl?gene=DNM2
PRKCH	Protein Kinase C Eta	Protein Coding	56	GC14P061187	0.983674168586731	https://www.genecards.org/cgi-bin/carddisp.pl?gene=PRKCH
PPP2R1A	Protein Phosphatase 2 Scaffold Subunit Aalpha	Protein Coding	54	GC19P076715	0.983674168586731	https://www.genecards.org/cgi-bin/carddisp.pl?gene=PPP2R1A
ADCY3	Adenylate Cyclase 3	Protein Coding	53	GC02M024819	0.983674168586731	https://www.genecards.org/cgi-bin/carddisp.pl?gene=ADCY3
SHMT2	Serine Hydroxymethyltransferase 2	Protein Coding	52	GC12P057229	0.983674168586731	https://www.genecards.org/cgi-bin/carddisp.pl?gene=SHMT2
SLCO1B3	Solute Carrier Organic Anion Transporter Family Member 1B3	Protein Coding	52	GC12P020810	0.983674168586731	https://www.genecards.org/cgi-bin/carddisp.pl?gene=SLCO1B3
CPOX	Coproporphyrinogen Oxidase	Protein Coding	51	GC03M098576	0.983674168586731	https://www.genecards.org/cgi-bin/carddisp.pl?gene=CPOX
P2RY2	Purinergic Receptor P2Y2	Protein Coding	51	GC11P073202	0.983674168586731	https://www.genecards.org/cgi-bin/carddisp.pl?gene=P2RY2
ADH4	Alcohol Dehydrogenase 4 (Class II), Pi Polypeptide	Protein Coding	50	GC04M099123	0.983674168586731	https://www.genecards.org/cgi-bin/carddisp.pl?gene=ADH4
CDK20	Cyclin Dependent Kinase 20	Protein Coding	49	GC09M087966	0.983674168586731	https://www.genecards.org/cgi-bin/carddisp.pl?gene=CDK20
SPINK1	Serine Peptidase Inhibitor Kazal Type 1	Protein Coding	48	GC05M147825	0.983674168586731	https://www.genecards.org/cgi-bin/carddisp.pl?gene=SPINK1
CXCL3	C-X-C Motif Chemokine Ligand 3	Protein Coding	45	GC04M074036	0.983674168586731	https://www.genecards.org/cgi-bin/carddisp.pl?gene=CXCL3
MT1A	Metallothionein 1A	Protein Coding	44	GC16P056638	0.983674168586731	https://www.genecards.org/cgi-bin/carddisp.pl?gene=MT1A
MT1F	Metallothionein 1F	Protein Coding	44	GC16P056657	0.983674168586731	https://www.genecards.org/cgi-bin/carddisp.pl?gene=MT1F
MT1X	Metallothionein 1X	Protein Coding	44	GC16P057180	0.983674168586731	https://www.genecards.org/cgi-bin/carddisp.pl?gene=MT1X
OPN1LW	Opsin 1, Long Wave Sensitive	Protein Coding	42	GC0XP154144	0.983674168586731	https://www.genecards.org/cgi-bin/carddisp.pl?gene=OPN1LW
CSH2	Chorionic Somatomammotropin Hormone 2	Protein Coding	39	GC17M063872	0.983674168586731	https://www.genecards.org/cgi-bin/carddisp.pl?gene=CSH2
CXCL17	C-X-C Motif Chemokine Ligand 17	Protein Coding	38	GC19M042428	0.983674168586731	https://www.genecards.org/cgi-bin/carddisp.pl?gene=CXCL17
[truncated: 3,965 more rows]
