# Supplementary material for: Identification of molecular subtypes and diagnostic model in clear cell renal cell carcinoma based on collagen-related genes may predict the response of immunotherapy
Source: Front Pharmacol. 2024 Feb 5;15:1325447. doi: 10.3389/fphar.2024.1325447 (PMC10875022; doi:10.3389/fphar.2024.1325447)
Supplement: Supplementary file 6 [file DataSheet1.zip › rawdata/rawdata_survival.csv]

	sample	OS	X_PATIENT	OS.time
1	TCGA-BP-4337-01A	1	TCGA-BP-4337	2
2	TCGA-BP-4337-11A	1	TCGA-BP-4337	2
3	TCGA-A3-A8CQ-01A	0	TCGA-A3-A8CQ	3
4	TCGA-A3-A6NN-01A	0	TCGA-A3-A6NN	3
5	TCGA-B4-5844-01A	0	TCGA-B4-5844	7
6	TCGA-B4-5843-01A	0	TCGA-B4-5843	11
7	TCGA-BP-4166-01A	0	TCGA-BP-4166	13
8	TCGA-BP-4166-11A	0	TCGA-BP-4166	13
9	TCGA-B4-5835-01A	0	TCGA-B4-5835	16
10	TCGA-B8-5551-01A	0	TCGA-B8-5551	16
11	TCGA-B8-5551-11A	0	TCGA-B8-5551	16
12	TCGA-A3-3308-01A	0	TCGA-A3-3308	16
13	TCGA-A3-3308-11A	0	TCGA-A3-3308	16
14	TCGA-CZ-4856-11A	0	TCGA-CZ-4856	18
15	TCGA-CZ-4856-01A	0	TCGA-CZ-4856	18
16	TCGA-B0-4813-11A	1	TCGA-B0-4813	18
17	TCGA-B0-4813-01A	1	TCGA-B0-4813	18
18	TCGA-B8-5164-01A	0	TCGA-B8-5164	26
19	TCGA-BP-5202-11A	0	TCGA-BP-5202	29
20	TCGA-BP-5202-01A	0	TCGA-BP-5202	29
21	TCGA-B8-5162-01A	0	TCGA-B8-5162	36
22	TCGA-B4-5834-01A	0	TCGA-B4-5834	38
23	TCGA-CW-6087-01A	1	TCGA-CW-6087	41
24	TCGA-CW-6087-11A	1	TCGA-CW-6087	41
25	TCGA-B0-4698-11A	1	TCGA-B0-4698	42
26	TCGA-B0-4698-01A	1	TCGA-B0-4698	42
27	TCGA-B0-4690-11A	1	TCGA-B0-4690	43
28	TCGA-B0-4690-01A	1	TCGA-B0-4690	43
29	TCGA-AS-3778-01A	0	TCGA-AS-3778	43
30	TCGA-B2-4098-11A	1	TCGA-B2-4098	51
31	TCGA-B2-4098-01A	1	TCGA-B2-4098	51
32	TCGA-B8-A54G-01A	0	TCGA-B8-A54G	53
33	TCGA-CZ-5468-11A	1	TCGA-CZ-5468	59
34	TCGA-CZ-5468-01A	1	TCGA-CZ-5468	59
35	TCGA-GK-A6C7-11A	0	TCGA-GK-A6C7	61
36	TCGA-GK-A6C7-01A	0	TCGA-GK-A6C7	61
37	TCGA-BP-5173-01A	1	TCGA-BP-5173	62
38	TCGA-BP-5173-11A	1	TCGA-BP-5173	62
39	TCGA-B0-4706-11A	1	TCGA-B0-4706	65
40	TCGA-B0-4706-01A	1	TCGA-B0-4706	65
41	TCGA-B0-5096-01A	1	TCGA-B0-5096	68
42	TCGA-B0-5096-11A	1	TCGA-B0-5096	68
43	TCGA-B0-4849-01A	1	TCGA-B0-4849	69
44	TCGA-B0-4849-11A	1	TCGA-B0-4849	69
45	TCGA-CZ-5467-01A	1	TCGA-CZ-5467	73
46	TCGA-CZ-5467-11A	1	TCGA-CZ-5467	73
47	TCGA-B0-4693-11A	1	TCGA-B0-4693	77
48	TCGA-B0-4693-01A	1	TCGA-B0-4693	77
49	TCGA-CJ-4918-01A	1	TCGA-CJ-4918	93
50	TCGA-CJ-4918-11A	1	TCGA-CJ-4918	93
51	TCGA-B0-4714-11A	1	TCGA-B0-4714	99
52	TCGA-B0-4714-01A	1	TCGA-B0-4714	99
53	TCGA-B0-4688-01A	1	TCGA-B0-4688	101
54	TCGA-B0-4688-11A	1	TCGA-B0-4688	101
55	TCGA-B0-4694-01A	1	TCGA-B0-4694	106
56	TCGA-B0-4694-11A	1	TCGA-B0-4694	106
57	TCGA-BP-4327-11A	1	TCGA-BP-4327	109
58	TCGA-BP-4327-01A	1	TCGA-BP-4327	109
59	TCGA-B0-4699-11A	1	TCGA-B0-4699	110
60	TCGA-B0-4699-01A	1	TCGA-B0-4699	110
61	TCGA-BP-4989-11A	0	TCGA-BP-4989	118
62	TCGA-BP-4989-01A	0	TCGA-BP-4989	118
63	TCGA-EU-5905-01A	0	TCGA-EU-5905	119
64	TCGA-EU-5907-01A	0	TCGA-EU-5907	127
65	TCGA-A3-3346-01A	1	TCGA-A3-3346	137
66	TCGA-A3-3346-11A	1	TCGA-A3-3346	137
67	TCGA-CJ-4920-11A	1	TCGA-CJ-4920	139
68	TCGA-CJ-4920-01A	1	TCGA-CJ-4920	139
69	TCGA-B0-4691-11A	1	TCGA-B0-4691	139
70	TCGA-B0-4691-01A	1	TCGA-B0-4691	139
71	TCGA-B4-5836-01A	0	TCGA-B4-5836	141
72	TCGA-B8-A54I-01A	0	TCGA-B8-A54I	150
73	TCGA-B4-5832-01A	0	TCGA-B4-5832	155
74	TCGA-BP-4771-11A	1	TCGA-BP-4771	162
75	TCGA-BP-4771-01A	1	TCGA-BP-4771	162
76	TCGA-CW-5584-11A	1	TCGA-CW-5584	164
77	TCGA-CW-5584-01A	1	TCGA-CW-5584	164
78	TCGA-B4-5838-01A	0	TCGA-B4-5838	166
79	TCGA-CZ-4865-01A	1	TCGA-CZ-4865	166
80	TCGA-CZ-4865-11A	1	TCGA-CZ-4865	166
81	TCGA-B0-4814-01A	1	TCGA-B0-4814	168
82	TCGA-B0-4814-11A	1	TCGA-B0-4814	168
83	TCGA-B4-5378-01A	0	TCGA-B4-5378	175
84	TCGA-BP-4993-01A	0	TCGA-BP-4993	177
85	TCGA-BP-4993-11A	0	TCGA-BP-4993	177
86	TCGA-BP-4761-01A	0	TCGA-BP-4761	182
87	TCGA-BP-4761-11A	0	TCGA-BP-4761	182
88	TCGA-B0-4703-01A	1	TCGA-B0-4703	182
89	TCGA-B0-4703-11A	1	TCGA-B0-4703	182
90	TCGA-B0-4819-11A	1	TCGA-B0-4819	183
91	TCGA-B0-4819-01A	1	TCGA-B0-4819	183
92	TCGA-BP-5169-01A	0	TCGA-BP-5169	193
93	TCGA-BP-5169-11A	0	TCGA-BP-5169	193
94	TCGA-B8-5549-11A	0	TCGA-B8-5549	194
95	TCGA-B8-5549-01A	0	TCGA-B8-5549	194
96	TCGA-B0-4713-01A	1	TCGA-B0-4713	202
97	TCGA-B0-4713-11A	1	TCGA-B0-4713	202
98	TCGA-BP-4803-11A	0	TCGA-BP-4803	204
99	TCGA-BP-4803-01A	0	TCGA-BP-4803	204
100	TCGA-B0-4841-01A	1	TCGA-B0-4841	204
101	TCGA-B0-4841-11A	1	TCGA-B0-4841	204
102	TCGA-BP-4967-01A	0	TCGA-BP-4967	205
103	TCGA-BP-4967-11A	0	TCGA-BP-4967	205
104	TCGA-EU-5906-01A	0	TCGA-EU-5906	206
105	TCGA-CZ-4860-11A	1	TCGA-CZ-4860	206
106	TCGA-CZ-4860-01A	1	TCGA-CZ-4860	206
107	TCGA-BP-4807-01A	0	TCGA-BP-4807	211
108	TCGA-BP-4807-11A	0	TCGA-BP-4807	211
109	TCGA-BP-4974-01A	1	TCGA-BP-4974	211
110	TCGA-BP-4974-11A	1	TCGA-BP-4974	211
111	TCGA-B0-5084-01A	1	TCGA-B0-5084	222
112	TCGA-B0-5084-11A	1	TCGA-B0-5084	222
113	TCGA-CJ-6033-11A	1	TCGA-CJ-6033	224
114	TCGA-CJ-6033-01A	1	TCGA-CJ-6033	224
115	TCGA-B0-4701-01A	1	TCGA-B0-4701	238
116	TCGA-B0-4701-11A	1	TCGA-B0-4701	238
117	TCGA-G6-A5PC-01A	1	TCGA-G6-A5PC	242
118	TCGA-B0-5095-01A	1	TCGA-B0-5095	245
119	TCGA-B0-5095-11A	1	TCGA-B0-5095	245
120	TCGA-B8-A54H-01A	0	TCGA-B8-A54H	256
121	TCGA-BP-5177-11A	0	TCGA-BP-5177	293
122	TCGA-BP-5177-01A	0	TCGA-BP-5177	293
123	TCGA-B0-4828-11A	1	TCGA-B0-4828	307
124	TCGA-B0-4828-01A	1	TCGA-B0-4828	307
125	TCGA-CZ-5462-11A	1	TCGA-CZ-5462	311
126	TCGA-CZ-5462-01A	1	TCGA-CZ-5462	311
127	TCGA-B0-4844-11A	1	TCGA-B0-4844	313
128	TCGA-B0-4844-01A	1	TCGA-B0-4844	313
129	TCGA-G6-A8L6-01A	1	TCGA-G6-A8L6	313
130	TCGA-A3-3363-11A	0	TCGA-A3-3363	319
131	TCGA-A3-3363-01A	0	TCGA-A3-3363	319
132	TCGA-B0-4843-01A	1	TCGA-B0-4843	320
133	TCGA-B0-4843-11A	1	TCGA-B0-4843	320
134	TCGA-A3-A8OW-01A	0	TCGA-A3-A8OW	323
135	TCGA-BP-4770-11A	1	TCGA-BP-4770	329
136	TCGA-BP-4770-01A	1	TCGA-BP-4770	329
137	TCGA-CZ-5461-11A	1	TCGA-CZ-5461	330
138	TCGA-CZ-5461-01A	1	TCGA-CZ-5461	330
139	TCGA-B0-5094-01A	1	TCGA-B0-5094	333
140	TCGA-B0-5094-11A	1	TCGA-B0-5094	333
141	TCGA-BP-4798-01A	1	TCGA-BP-4798	334
142	TCGA-BP-4798-11A	1	TCGA-BP-4798	334
143	TCGA-CJ-4644-01A	1	TCGA-CJ-4644	336
144	TCGA-CJ-4644-11A	1	TCGA-CJ-4644	336
145	TCGA-A3-A8OV-01A	0	TCGA-A3-A8OV	340
146	TCGA-B0-5080-11A	1	TCGA-B0-5080	342
147	TCGA-B0-5080-01A	1	TCGA-B0-5080	342
148	TCGA-BP-4352-01A	1	TCGA-BP-4352	344
149	TCGA-BP-4352-11A	1	TCGA-BP-4352	344
150	TCGA-BP-4782-01A	0	TCGA-BP-4782	354
151	TCGA-BP-4782-11A	0	TCGA-BP-4782	354
152	TCGA-DV-5569-01A	0	TCGA-DV-5569	355
153	TCGA-T7-A92I-01A	0	TCGA-T7-A92I	356
154	TCGA-6D-AA2E-01A	0	TCGA-6D-AA2E	362
155	TCGA-B0-5081-11A	1	TCGA-B0-5081	362
156	TCGA-B0-5081-01A	1	TCGA-B0-5081	362
157	TCGA-B4-5377-01A	0	TCGA-B4-5377	365
158	TCGA-DV-A4VZ-01A	0	TCGA-DV-A4VZ	365
159	TCGA-AK-3465-01A	0	TCGA-AK-3465	369
160	TCGA-DV-5568-01A	0	TCGA-DV-5568	370
161	TCGA-BP-4349-01A	0	TCGA-BP-4349	372
162	TCGA-BP-4349-11A	0	TCGA-BP-4349	372
163	TCGA-CZ-5986-01A	0	TCGA-CZ-5986	373
164	TCGA-CZ-5986-11A	0	TCGA-CZ-5986	373
165	TCGA-BP-4756-01A	0	TCGA-BP-4756	374
166	TCGA-BP-4756-11A	0	TCGA-BP-4756	374
167	TCGA-BP-4353-01A	1	TCGA-BP-4353	375
168	TCGA-BP-4353-11A	1	TCGA-BP-4353	375
169	TCGA-3Z-A93Z-01A	0	TCGA-3Z-A93Z	385
170	TCGA-CZ-5470-01A	0	TCGA-CZ-5470	386
171	TCGA-CZ-5470-11A	0	TCGA-CZ-5470	386
172	TCGA-BP-4768-01A	0	TCGA-BP-4768	400
173	TCGA-BP-4768-11A	0	TCGA-BP-4768	400
174	TCGA-BP-5187-01A	0	TCGA-BP-5187	406
175	TCGA-BP-5187-11A	0	TCGA-BP-5187	406
176	TCGA-BP-5194-11A	0	TCGA-BP-5194	408
177	TCGA-BP-5194-01A	0	TCGA-BP-5194	408
178	TCGA-BP-4776-01A	0	TCGA-BP-4776	411
179	TCGA-BP-4776-11A	0	TCGA-BP-4776	411
180	TCGA-CJ-4638-11A	1	TCGA-CJ-4638	431
181	TCGA-CJ-4638-01A	1	TCGA-CJ-4638	431
182	TCGA-B8-A8YJ-01A	0	TCGA-B8-A8YJ	431
183	TCGA-BP-4970-11A	0	TCGA-BP-4970	433
184	TCGA-BP-4970-01A	0	TCGA-BP-4970	433
185	TCGA-B8-5553-01A	0	TCGA-B8-5553	435
186	TCGA-CZ-5987-01A	1	TCGA-CZ-5987	445
187	TCGA-CZ-5987-11A	1	TCGA-CZ-5987	445
188	TCGA-CZ-4861-11A	1	TCGA-CZ-4861	446
189	TCGA-CZ-4861-01A	1	TCGA-CZ-4861	446
190	TCGA-BP-4977-01A	0	TCGA-BP-4977	454
191	TCGA-BP-4977-11A	0	TCGA-BP-4977	454
192	TCGA-B0-4823-11A	1	TCGA-B0-4823	454
193	TCGA-B0-4823-01A	1	TCGA-B0-4823	454
194	TCGA-B0-5092-11A	1	TCGA-B0-5092	459
195	TCGA-B0-5092-01A	1	TCGA-B0-5092	459
196	TCGA-A3-A6NJ-01A	0	TCGA-A3-A6NJ	468
197	TCGA-A3-A6NJ-11A	0	TCGA-A3-A6NJ	468
198	TCGA-B8-A54K-01A	0	TCGA-B8-A54K	469
199	TCGA-BP-4335-01A	1	TCGA-BP-4335	475
200	TCGA-BP-4335-11A	1	TCGA-BP-4335	475
201	TCGA-B0-4810-11A	1	TCGA-B0-4810	478
202	TCGA-B0-4810-01A	1	TCGA-B0-4810	478
203	TCGA-BP-4787-11A	1	TCGA-BP-4787	480
204	TCGA-BP-4787-01A	1	TCGA-BP-4787	480
205	TCGA-AK-3430-01A	1	TCGA-AK-3430	480
206	TCGA-B0-5694-01A	1	TCGA-B0-5694	480
207	TCGA-B0-5694-11A	1	TCGA-B0-5694	480
208	TCGA-B0-5099-11A	1	TCGA-B0-5099	485
209	TCGA-B0-5099-01A	1	TCGA-B0-5099	485
210	TCGA-B8-A7U6-01A	0	TCGA-B8-A7U6	495
211	TCGA-MW-A4EC-01A	0	TCGA-MW-A4EC	498
212	TCGA-BP-4992-01A	0	TCGA-BP-4992	501
213	TCGA-BP-4992-11A	0	TCGA-BP-4992	501
214	TCGA-B8-5546-01A	0	TCGA-B8-5546	505
215	TCGA-B8-5546-11A	0	TCGA-B8-5546	505
216	TCGA-B2-A4SR-01A	0	TCGA-B2-A4SR	507
217	TCGA-B2-A4SR-11A	0	TCGA-B2-A4SR	507
218	TCGA-B0-4818-11A	1	TCGA-B0-4818	510
219	TCGA-B0-4818-01A	1	TCGA-B0-4818	510
220	TCGA-B8-4146-01B	0	TCGA-B8-4146	511
221	TCGA-B8-A54F-01A	0	TCGA-B8-A54F	519
222	TCGA-B8-4619-11A	0	TCGA-B8-4619	523
223	TCGA-B8-4619-01A	0	TCGA-B8-4619	523
224	TCGA-B8-A54J-01A	0	TCGA-B8-A54J	528
225	TCGA-EU-5904-01A	0	TCGA-EU-5904	551
226	TCGA-CJ-5681-01A	1	TCGA-CJ-5681	552
227	TCGA-CJ-5681-11A	1	TCGA-CJ-5681	552
228	TCGA-A3-3352-11A	1	TCGA-A3-3352	561
229	TCGA-A3-3352-01A	1	TCGA-A3-3352	561
230	TCGA-CZ-5455-01A	1	TCGA-CZ-5455	561
231	TCGA-CZ-5455-11A	1	TCGA-CZ-5455	561
232	TCGA-BP-4340-01A	1	TCGA-BP-4340	562
233	TCGA-BP-4340-11A	1	TCGA-BP-4340	562
234	TCGA-B0-5088-11A	1	TCGA-B0-5088	563
235	TCGA-B0-5088-01A	1	TCGA-B0-5088	563
236	TCGA-BP-5000-11A	0	TCGA-BP-5000	563
237	TCGA-BP-5000-01A	0	TCGA-BP-5000	563
238	TCGA-A3-3380-01A	0	TCGA-A3-3380	567
239	TCGA-A3-3380-11A	0	TCGA-A3-3380	567
240	TCGA-CW-6097-11A	1	TCGA-CW-6097	571
241	TCGA-CW-6097-01A	1	TCGA-CW-6097	571
242	TCGA-CJ-4923-11A	1	TCGA-CJ-4923	572
243	TCGA-CJ-4923-01A	1	TCGA-CJ-4923	572
244	TCGA-A3-3382-01A	0	TCGA-A3-3382	574
245	TCGA-A3-3382-11A	0	TCGA-A3-3382	574
246	TCGA-CJ-5678-11A	1	TCGA-CJ-5678	574
247	TCGA-CJ-5678-01A	1	TCGA-CJ-5678	574
248	TCGA-B0-4697-01A	1	TCGA-B0-4697	578
249	TCGA-B0-4697-11A	1	TCGA-B0-4697	578
250	TCGA-B0-5109-11A	1	TCGA-B0-5109	587
251	TCGA-B0-5109-01A	1	TCGA-B0-5109	587
252	TCGA-MM-A563-01A	0	TCGA-MM-A563	591
253	TCGA-B0-4707-11A	1	TCGA-B0-4707	600
254	TCGA-B0-4707-01A	1	TCGA-B0-4707	600
255	TCGA-BP-5198-01A	0	TCGA-BP-5198	603
256	TCGA-BP-5198-11A	0	TCGA-BP-5198	603
257	TCGA-MM-A564-01A	0	TCGA-MM-A564	607
258	TCGA-A3-3387-11A	0	TCGA-A3-3387	617
259	TCGA-A3-3387-01A	0	TCGA-A3-3387	617
260	TCGA-BP-4795-11A	0	TCGA-BP-4795	620
261	TCGA-BP-4795-01A	0	TCGA-BP-4795	620
262	TCGA-A3-3378-01A	0	TCGA-A3-3378	630
263	TCGA-A3-3378-11A	0	TCGA-A3-3378	630
264	TCGA-B0-5075-11A	1	TCGA-B0-5075	637
265	TCGA-B0-5075-01A	1	TCGA-B0-5075	637
266	TCGA-BP-4334-01A	1	TCGA-BP-4334	645
267	TCGA-BP-4334-11A	1	TCGA-BP-4334	645
268	TCGA-CJ-4868-11A	1	TCGA-CJ-4868	646
269	TCGA-CJ-4868-01A	1	TCGA-CJ-4868	646
270	TCGA-B2-4101-01A	0	TCGA-B2-4101	648
271	TCGA-B2-4101-11A	0	TCGA-B2-4101	648
272	TCGA-B2-5641-11A	0	TCGA-B2-5641	656
273	TCGA-B2-5641-01A	0	TCGA-B2-5641	656
274	TCGA-CZ-5463-11A	0	TCGA-CZ-5463	662
275	TCGA-CZ-5463-01A	0	TCGA-CZ-5463	662
276	TCGA-B0-5097-01A	0	TCGA-B0-5097	665
277	TCGA-B0-5097-11A	0	TCGA-B0-5097	665
278	TCGA-CJ-5679-11A	1	TCGA-CJ-5679	679
279	TCGA-CJ-5679-01A	1	TCGA-CJ-5679	679
280	TCGA-AK-3455-01A	1	TCGA-AK-3455	683
281	TCGA-CZ-5466-01A	0	TCGA-CZ-5466	685
282	TCGA-CZ-5466-11A	0	TCGA-CZ-5466	685
283	TCGA-A3-A6NL-11A	0	TCGA-A3-A6NL	689
284	TCGA-A3-A6NL-01A	0	TCGA-A3-A6NL	689
285	TCGA-BP-5186-01A	0	TCGA-BP-5186	693
286	TCGA-BP-5186-11A	0	TCGA-BP-5186	693
287	TCGA-CZ-5988-11A	0	TCGA-CZ-5988	693
288	TCGA-CZ-5988-01A	0	TCGA-CZ-5988	693
289	TCGA-MM-A84U-01A	0	TCGA-MM-A84U	700
290	TCGA-BP-4169-11A	1	TCGA-BP-4169	701
291	TCGA-BP-4169-01A	1	TCGA-BP-4169	701
292	TCGA-B8-4143-01A	1	TCGA-B8-4143	709
293	TCGA-B8-4143-11A	1	TCGA-B8-4143	709
294	TCGA-BP-5192-01A	0	TCGA-BP-5192	714
295	TCGA-BP-5192-11A	0	TCGA-BP-5192	714
296	TCGA-CZ-5454-01A	1	TCGA-CZ-5454	722
297	TCGA-CZ-5454-11A	1	TCGA-CZ-5454	722
298	TCGA-B8-5159-01A	0	TCGA-B8-5159	722
299	TCGA-DV-5576-01A	1	TCGA-DV-5576	727
300	TCGA-A3-3313-01A	1	TCGA-A3-3313	735
301	TCGA-A3-3313-11A	1	TCGA-A3-3313	735
302	TCGA-A3-3372-01A	0	TCGA-A3-3372	735
303	TCGA-A3-3372-11A	0	TCGA-A3-3372	735
304	TCGA-B8-5165-01A	0	TCGA-B8-5165	737
305	TCGA-BP-5195-11A	0	TCGA-BP-5195	749
306	TCGA-BP-5195-01A	0	TCGA-BP-5195	749
307	TCGA-CJ-4893-11A	0	TCGA-CJ-4893	750
308	TCGA-CJ-4893-01A	0	TCGA-CJ-4893	750
309	TCGA-B2-5635-11A	0	TCGA-B2-5635	755
310	TCGA-B2-5635-01B	0	TCGA-B2-5635	755
311	TCGA-B2-5635-01A	0	TCGA-B2-5635	755
312	TCGA-B8-4153-11A	0	TCGA-B8-4153	762
313	TCGA-B8-4153-01B	0	TCGA-B8-4153	762
314	TCGA-CJ-5680-01A	1	TCGA-CJ-5680	768
315	TCGA-CJ-5680-11A	1	TCGA-CJ-5680	768
316	TCGA-B0-5085-01A	1	TCGA-B0-5085	770
317	TCGA-B0-5085-11A	1	TCGA-B0-5085	770
318	TCGA-CZ-4853-01A	0	TCGA-CZ-4853	774
319	TCGA-CZ-4853-11A	0	TCGA-CZ-4853	774
320	TCGA-B8-4620-01A	0	TCGA-B8-4620	777
321	TCGA-B8-4620-11A	0	TCGA-B8-4620	777
322	TCGA-CJ-5677-01A	1	TCGA-CJ-5677	782
323	TCGA-CJ-5677-11A	1	TCGA-CJ-5677	782
324	TCGA-BP-4986-01A	0	TCGA-BP-4986	785
325	TCGA-BP-4986-11A	0	TCGA-BP-4986	785
326	TCGA-B8-4621-01A	0	TCGA-B8-4621	788
327	TCGA-B0-4847-11A	1	TCGA-B0-4847	793
328	TCGA-B0-4847-01A	1	TCGA-B0-4847	793
329	TCGA-CJ-4891-11A	1	TCGA-CJ-4891	819
330	TCGA-CJ-4891-01A	1	TCGA-CJ-4891	819
331	TCGA-BP-5189-11A	1	TCGA-BP-5189	822
332	TCGA-BP-5189-01A	1	TCGA-BP-5189	822
333	TCGA-B8-5163-01A	0	TCGA-B8-5163	822
334	TCGA-BP-4988-11A	1	TCGA-BP-4988	828
335	TCGA-BP-4988-01A	1	TCGA-BP-4988	828
336	TCGA-B8-A54D-01A	0	TCGA-B8-A54D	830
337	TCGA-B0-4838-01A	1	TCGA-B0-4838	834
338	TCGA-B0-4838-11A	1	TCGA-B0-4838	834
339	TCGA-BP-5006-01A	0	TCGA-BP-5006	840
340	TCGA-BP-5006-11A	0	TCGA-BP-5006	840
341	TCGA-CJ-4894-01A	1	TCGA-CJ-4894	841
342	TCGA-CJ-4894-11A	1	TCGA-CJ-4894	841
343	TCGA-BP-4329-01A	1	TCGA-BP-4329	845
344	TCGA-BP-4329-11A	1	TCGA-BP-4329	845
345	TCGA-A3-3383-01A	0	TCGA-A3-3383	861
346	TCGA-A3-3383-11A	0	TCGA-A3-3383	861
347	TCGA-B0-4696-01A	1	TCGA-B0-4696	866
348	TCGA-B0-4696-11A	1	TCGA-B0-4696	866
349	TCGA-A3-3365-01A	0	TCGA-A3-3365	873
350	TCGA-A3-3365-11A	0	TCGA-A3-3365	873
351	TCGA-AK-3454-01A	0	TCGA-AK-3454	874
352	TCGA-BP-5010-11A	1	TCGA-BP-5010	878
353	TCGA-BP-5010-01A	1	TCGA-BP-5010	878
354	TCGA-B0-4848-01A	1	TCGA-B0-4848	883
355	TCGA-B0-4848-11A	1	TCGA-B0-4848	883
356	TCGA-AK-3426-01A	1	TCGA-AK-3426	885
357	TCGA-B0-4827-01A	1	TCGA-B0-4827	885
358	TCGA-B0-4827-11A	1	TCGA-B0-4827	885
359	TCGA-B8-A54E-01A	0	TCGA-B8-A54E	909
360	TCGA-A3-3351-11A	0	TCGA-A3-3351	910
361	TCGA-A3-3351-01A	0	TCGA-A3-3351	910
362	TCGA-B2-5636-11A	0	TCGA-B2-5636	919
363	TCGA-B2-5636-01A	0	TCGA-B2-5636	919
364	TCGA-B0-5107-01A	1	TCGA-B0-5107	927
365	TCGA-B0-5107-11A	1	TCGA-B0-5107	927
366	TCGA-BP-4998-01A	0	TCGA-BP-4998	932
367	TCGA-BP-4998-11A	0	TCGA-BP-4998	932
368	TCGA-BP-5175-11A	0	TCGA-BP-5175	932
369	TCGA-BP-5175-01A	0	TCGA-BP-5175	932
370	TCGA-CJ-4887-01A	1	TCGA-CJ-4887	932
371	TCGA-CJ-4887-11A	1	TCGA-CJ-4887	932
372	TCGA-A3-3343-11A	0	TCGA-A3-3343	945
373	TCGA-A3-3343-01A	0	TCGA-A3-3343	945
374	TCGA-CZ-5469-11A	1	TCGA-CZ-5469	946
375	TCGA-CZ-5469-01A	1	TCGA-CZ-5469	946
376	TCGA-BP-5201-11A	0	TCGA-BP-5201	951
377	TCGA-BP-5201-01A	0	TCGA-BP-5201	951
378	TCGA-B2-4102-01A	0	TCGA-B2-4102	952
379	TCGA-B2-4102-11A	0	TCGA-B2-4102	952
380	TCGA-BP-4985-01A	1	TCGA-BP-4985	952
381	TCGA-BP-4985-11A	1	TCGA-BP-4985	952
382	TCGA-BP-4355-11A	1	TCGA-BP-4355	953
383	TCGA-BP-4355-01A	1	TCGA-BP-4355	953
384	TCGA-B2-5633-01B	0	TCGA-B2-5633	963
385	TCGA-B2-5633-01A	0	TCGA-B2-5633	963
386	TCGA-B2-5633-11A	0	TCGA-B2-5633	963
387	TCGA-BP-5191-01A	0	TCGA-BP-5191	967
388	TCGA-BP-5191-11A	0	TCGA-BP-5191	967
389	TCGA-BP-4351-01A	0	TCGA-BP-4351	970
390	TCGA-BP-4351-11A	0	TCGA-BP-4351	970
391	TCGA-B2-4099-11A	0	TCGA-B2-4099	972
392	TCGA-B2-4099-01A	0	TCGA-B2-4099	972
393	TCGA-B2-3923-01B	0	TCGA-B2-3923	992
394	TCGA-B2-3923-11A	0	TCGA-B2-3923	992
395	TCGA-B2-3923-01A	0	TCGA-B2-3923	992
396	TCGA-BP-4164-01A	1	TCGA-BP-4164	992
397	TCGA-BP-4164-11A	1	TCGA-BP-4164	992
398	TCGA-B2-5639-01A	1	TCGA-B2-5639	1003
399	TCGA-B2-5639-11A	1	TCGA-B2-5639	1003
400	TCGA-BP-5190-01A	0	TCGA-BP-5190	1011
401	TCGA-BP-5190-11A	0	TCGA-BP-5190	1011
402	TCGA-BP-4982-11A	0	TCGA-BP-4982	1014
403	TCGA-BP-4982-01A	0	TCGA-BP-4982	1014
404	TCGA-A3-A6NI-01A	0	TCGA-A3-A6NI	1018
405	TCGA-BP-5196-11A	0	TCGA-BP-5196	1018
406	TCGA-BP-5196-01A	0	TCGA-BP-5196	1018
407	TCGA-B0-4817-01A	1	TCGA-B0-4817	1019
408	TCGA-B0-4817-11A	1	TCGA-B0-4817	1019
409	TCGA-BP-4354-11A	1	TCGA-BP-4354	1034
410	TCGA-BP-4354-01A	1	TCGA-BP-4354	1034
411	TCGA-A3-3336-01A	0	TCGA-A3-3336	1043
412	TCGA-A3-3336-11A	0	TCGA-A3-3336	1043
413	TCGA-B0-5083-11A	1	TCGA-B0-5083	1045
414	TCGA-B0-5083-01A	1	TCGA-B0-5083	1045
415	TCGA-B8-5552-01B	0	TCGA-B8-5552	1046
416	TCGA-B8-5552-11A	0	TCGA-B8-5552	1046
417	TCGA-BP-5200-11A	0	TCGA-BP-5200	1063
418	TCGA-BP-5200-01A	0	TCGA-BP-5200	1063
419	TCGA-BP-5008-11A	0	TCGA-BP-5008	1071
420	TCGA-BP-5008-01A	0	TCGA-BP-5008	1071
421	TCGA-CW-5590-11A	1	TCGA-CW-5590	1075
422	TCGA-CW-5590-01A	1	TCGA-CW-5590	1075
423	TCGA-G6-A8L8-01A	1	TCGA-G6-A8L8	1091
424	TCGA-B2-3924-01B	0	TCGA-B2-3924	1092
425	TCGA-B2-3924-01A	0	TCGA-B2-3924	1092
426	TCGA-B2-3924-11A	0	TCGA-B2-3924	1092
427	TCGA-BP-5009-11A	1	TCGA-BP-5009	1092
428	TCGA-BP-5009-01A	1	TCGA-BP-5009	1092
429	TCGA-BP-4981-11A	1	TCGA-BP-4981	1097
430	TCGA-BP-4981-01A	1	TCGA-BP-4981	1097
431	TCGA-A3-3323-01A	0	TCGA-A3-3323	1106
432	TCGA-A3-3323-11A	0	TCGA-A3-3323	1106
433	TCGA-BP-4797-11A	0	TCGA-BP-4797	1107
434	TCGA-BP-4797-01A	0	TCGA-BP-4797	1107
435	TCGA-B0-4822-11A	1	TCGA-B0-4822	1111
436	TCGA-B0-4822-01A	1	TCGA-B0-4822	1111
437	TCGA-BP-4790-01A	1	TCGA-BP-4790	1111
438	TCGA-BP-4790-11A	1	TCGA-BP-4790	1111
439	TCGA-A3-3306-11A	0	TCGA-A3-3306	1120
440	TCGA-A3-3306-01A	0	TCGA-A3-3306	1120
441	TCGA-B0-4852-01A	1	TCGA-B0-4852	1121
442	TCGA-B0-4852-11A	1	TCGA-B0-4852	1121
443	TCGA-BP-4987-01A	0	TCGA-BP-4987	1124
444	TCGA-BP-4987-11A	0	TCGA-BP-4987	1124
445	TCGA-BP-4801-11A	0	TCGA-BP-4801	1124
446	TCGA-BP-4801-01A	0	TCGA-BP-4801	1124
447	TCGA-BP-5004-01A	0	TCGA-BP-5004	1126
448	TCGA-BP-5004-11A	0	TCGA-BP-5004	1126
449	TCGA-DV-5573-01A	0	TCGA-DV-5573	1130
450	TCGA-A3-3319-01A	0	TCGA-A3-3319	1130
451	TCGA-A3-3319-11A	0	TCGA-A3-3319	1130
452	TCGA-BP-5185-01A	0	TCGA-BP-5185	1132
453	TCGA-BP-5185-11A	0	TCGA-BP-5185	1132
454	TCGA-BP-5184-01A	0	TCGA-BP-5184	1133
455	TCGA-BP-5184-11A	0	TCGA-BP-5184	1133
456	TCGA-BP-4799-01A	1	TCGA-BP-4799	1133
457	TCGA-BP-4799-11A	1	TCGA-BP-4799	1133
458	TCGA-BP-4332-11A	0	TCGA-BP-4332	1133
459	TCGA-BP-4332-01A	0	TCGA-BP-4332	1133
460	TCGA-A3-3326-11A	0	TCGA-A3-3326	1137
461	TCGA-A3-3326-01A	0	TCGA-A3-3326	1137
462	TCGA-BP-5007-01A	0	TCGA-BP-5007	1140
463	TCGA-BP-5007-11A	0	TCGA-BP-5007	1140
464	TCGA-AK-3456-01A	0	TCGA-AK-3456	1143
465	TCGA-BP-5182-11A	0	TCGA-BP-5182	1165
466	TCGA-BP-5182-01A	0	TCGA-BP-5182	1165
467	TCGA-AK-3458-01A	0	TCGA-AK-3458	1168
468	TCGA-B0-5120-11A	0	TCGA-B0-5120	1169
469	TCGA-B0-5120-01A	0	TCGA-B0-5120	1169
470	TCGA-A3-3325-11A	1	TCGA-A3-3325	1170
471	TCGA-A3-3325-01A	1	TCGA-A3-3325	1170
472	TCGA-CJ-4913-01A	1	TCGA-CJ-4913	1173
473	TCGA-CJ-4913-11A	1	TCGA-CJ-4913	1173
474	TCGA-B0-5113-01A	0	TCGA-B0-5113	1175
475	TCGA-B0-5113-11A	0	TCGA-B0-5113	1175
476	TCGA-BP-5001-11A	0	TCGA-BP-5001	1177
477	TCGA-BP-5001-01A	0	TCGA-BP-5001	1177
478	TCGA-A3-3324-11A	0	TCGA-A3-3324	1186
479	TCGA-A3-3324-01A	0	TCGA-A3-3324	1186
480	TCGA-A3-3311-01A	1	TCGA-A3-3311	1191
481	TCGA-A3-3311-11A	1	TCGA-A3-3311	1191
482	TCGA-B0-4846-11A	1	TCGA-B0-4846	1200
483	TCGA-B0-4846-01A	1	TCGA-B0-4846	1200
484	TCGA-CJ-4895-01A	1	TCGA-CJ-4895	1200
485	TCGA-CJ-4895-11A	1	TCGA-CJ-4895	1200
486	TCGA-AK-3447-01A	0	TCGA-AK-3447	1217
487	TCGA-B8-5158-01A	0	TCGA-B8-5158	1218
488	TCGA-B0-4821-11A	1	TCGA-B0-4821	1230
489	TCGA-B0-4821-01A	1	TCGA-B0-4821	1230
490	TCGA-AS-3777-01A	0	TCGA-AS-3777	1238
491	TCGA-B0-4836-11A	1	TCGA-B0-4836	1238
492	TCGA-B0-4836-01A	1	TCGA-B0-4836	1238
493	TCGA-A3-3331-11A	0	TCGA-A3-3331	1257
494	TCGA-A3-3331-01A	0	TCGA-A3-3331	1257
495	TCGA-BP-4999-01A	0	TCGA-BP-4999	1266
496	TCGA-BP-4999-11A	0	TCGA-BP-4999	1266
497	TCGA-BP-4763-01A	1	TCGA-BP-4763	1270
498	TCGA-BP-4763-11A	1	TCGA-BP-4763	1270
499	TCGA-B0-5116-11A	0	TCGA-B0-5116	1274
500	TCGA-B0-5116-01A	0	TCGA-B0-5116	1274
501	TCGA-B0-5402-01A	0	TCGA-B0-5402	1290
502	TCGA-B0-5402-11A	0	TCGA-B0-5402	1290
503	TCGA-BP-5183-11A	0	TCGA-BP-5183	1291
504	TCGA-BP-5183-01A	0	TCGA-BP-5183	1291
505	TCGA-B8-4151-01A	0	TCGA-B8-4151	1299
506	TCGA-A3-3358-11A	0	TCGA-A3-3358	1307
507	TCGA-A3-3358-01A	0	TCGA-A3-3358	1307
508	TCGA-BP-4994-11A	0	TCGA-BP-4994	1308
509	TCGA-BP-4994-01A	0	TCGA-BP-4994	1308
510	TCGA-A3-3374-11A	0	TCGA-A3-3374	1314
511	TCGA-A3-3374-01A	0	TCGA-A3-3374	1314
512	TCGA-CZ-4864-01A	1	TCGA-CZ-4864	1315
513	TCGA-CZ-4864-11A	1	TCGA-CZ-4864	1315
514	TCGA-B0-5077-11A	1	TCGA-B0-5077	1317
515	TCGA-B0-5077-01A	1	TCGA-B0-5077	1317
516	TCGA-DV-5565-01A	0	TCGA-DV-5565	1329
517	TCGA-B0-4712-01A	1	TCGA-B0-4712	1337
518	TCGA-B0-4712-11A	1	TCGA-B0-4712	1337
519	TCGA-BP-4762-01A	1	TCGA-BP-4762	1343
520	TCGA-BP-4762-11A	1	TCGA-BP-4762	1343
521	TCGA-BP-5199-01A	0	TCGA-BP-5199	1355
522	TCGA-BP-5199-11A	0	TCGA-BP-5199	1355
523	TCGA-BP-4347-11A	0	TCGA-BP-4347	1367
524	TCGA-BP-4347-01A	0	TCGA-BP-4347	1367
525	TCGA-B0-4816-01A	1	TCGA-B0-4816	1371
526	TCGA-B0-4816-11A	1	TCGA-B0-4816	1371
527	TCGA-BP-4995-11A	0	TCGA-BP-4995	1371
528	TCGA-BP-4995-01A	0	TCGA-BP-4995	1371
529	TCGA-CJ-4916-11A	0	TCGA-CJ-4916	1373
530	TCGA-CJ-4916-01A	0	TCGA-CJ-4916	1373
531	TCGA-B0-4837-11A	1	TCGA-B0-4837	1378
532	TCGA-B0-4837-01A	1	TCGA-B0-4837	1378
533	TCGA-B8-4154-01A	0	TCGA-B8-4154	1380
534	TCGA-B8-4154-11A	0	TCGA-B8-4154	1380
535	TCGA-BP-4973-11A	0	TCGA-BP-4973	1384
536	TCGA-BP-4973-01A	0	TCGA-BP-4973	1384
537	TCGA-A3-3349-11A	0	TCGA-A3-3349	1385
538	TCGA-A3-3349-01A	0	TCGA-A3-3349	1385
539	TCGA-A3-3328-01A	0	TCGA-A3-3328	1385
540	TCGA-A3-3328-11A	0	TCGA-A3-3328	1385
541	TCGA-DV-5566-01A	0	TCGA-DV-5566	1398
542	TCGA-CZ-4854-11A	1	TCGA-CZ-4854	1404
543	TCGA-CZ-4854-01A	1	TCGA-CZ-4854	1404
544	TCGA-B0-5399-01A	0	TCGA-B0-5399	1411
545	TCGA-BP-4983-11A	0	TCGA-BP-4983	1413
546	TCGA-BP-4983-01A	0	TCGA-BP-4983	1413
547	TCGA-BP-4991-01A	0	TCGA-BP-4991	1413
548	TCGA-BP-4991-11A	0	TCGA-BP-4991	1413
549	TCGA-CJ-4635-01A	0	TCGA-CJ-4635	1416
550	TCGA-CJ-4635-11B	0	TCGA-CJ-4635	1416
551	TCGA-B0-4811-11A	1	TCGA-B0-4811	1417
552	TCGA-B0-4811-01A	1	TCGA-B0-4811	1417
553	TCGA-AK-3443-01A	0	TCGA-AK-3443	1423
554	TCGA-CZ-4857-11A	1	TCGA-CZ-4857	1432
555	TCGA-CZ-4857-01A	1	TCGA-CZ-4857	1432
556	TCGA-BP-4975-01A	0	TCGA-BP-4975	1433
557	TCGA-BP-4975-11A	0	TCGA-BP-4975	1433
558	TCGA-CJ-4872-01A	0	TCGA-CJ-4872	1435
559	TCGA-CJ-4872-11A	0	TCGA-CJ-4872	1435
560	TCGA-A3-3307-11A	0	TCGA-A3-3307	1436
561	TCGA-A3-3307-01A	0	TCGA-A3-3307	1436
562	TCGA-CJ-4901-11A	0	TCGA-CJ-4901	1450
563	TCGA-CJ-4901-01A	0	TCGA-CJ-4901	1450
564	TCGA-BP-4804-01A	0	TCGA-BP-4804	1459
565	TCGA-BP-4804-11A	0	TCGA-BP-4804	1459
566	TCGA-BP-4766-11A	0	TCGA-BP-4766	1462
567	TCGA-BP-4766-01A	0	TCGA-BP-4766	1462
568	TCGA-BP-5168-01A	1	TCGA-BP-5168	1463
569	TCGA-BP-5168-11A	1	TCGA-BP-5168	1463
570	TCGA-AK-3444-01A	0	TCGA-AK-3444	1471
571	TCGA-B8-5550-01A	0	TCGA-B8-5550	1476
572	TCGA-A3-3322-01A	0	TCGA-A3-3322	1478
573	TCGA-A3-3322-11A	0	TCGA-A3-3322	1478
574	TCGA-B0-5121-11A	0	TCGA-B0-5121	1485
575	TCGA-B0-5121-01A	0	TCGA-B0-5121	1485
576	TCGA-BP-4971-11A	0	TCGA-BP-4971	1487
577	TCGA-BP-4971-01A	0	TCGA-BP-4971	1487
578	TCGA-BP-4789-01A	0	TCGA-BP-4789	1489
579	TCGA-BP-4789-11A	0	TCGA-BP-4789	1489
580	TCGA-A3-3317-11A	0	TCGA-A3-3317	1491
581	TCGA-A3-3317-01A	0	TCGA-A3-3317	1491
582	TCGA-A3-3316-11A	0	TCGA-A3-3316	1493
583	TCGA-A3-3316-01A	0	TCGA-A3-3316	1493
584	TCGA-BP-4346-11A	1	TCGA-BP-4346	1493
585	TCGA-BP-4346-01A	1	TCGA-BP-4346	1493
586	TCGA-BP-5181-11A	0	TCGA-BP-5181	1495
587	TCGA-BP-5181-01A	0	TCGA-BP-5181	1495
588	TCGA-CJ-4905-01A	0	TCGA-CJ-4905	1496
589	TCGA-CJ-4905-11A	0	TCGA-CJ-4905	1496
590	TCGA-CJ-4870-01A	0	TCGA-CJ-4870	1498
591	TCGA-CJ-4870-11A	0	TCGA-CJ-4870	1498
592	TCGA-CJ-4907-01A	0	TCGA-CJ-4907	1499
593	TCGA-CJ-4907-11A	0	TCGA-CJ-4907	1499
594	TCGA-BP-4972-11A	0	TCGA-BP-4972	1502
595	TCGA-BP-4972-01A	0	TCGA-BP-4972	1502
596	TCGA-A3-3320-01A	0	TCGA-A3-3320	1508
597	TCGA-A3-3320-11A	0	TCGA-A3-3320	1508
598	TCGA-AK-3450-01A	0	TCGA-AK-3450	1508
599	TCGA-BP-4345-11A	0	TCGA-BP-4345	1516
600	TCGA-BP-4345-01A	0	TCGA-BP-4345	1516
601	TCGA-B8-4148-01A	0	TCGA-B8-4148	1520
602	TCGA-CJ-4902-11A	0	TCGA-CJ-4902	1520
603	TCGA-CJ-4902-01A	0	TCGA-CJ-4902	1520
604	TCGA-CJ-4892-11A	0	TCGA-CJ-4892	1521
605	TCGA-CJ-4892-01A	0	TCGA-CJ-4892	1521
606	TCGA-B8-5545-01A	0	TCGA-B8-5545	1525
607	TCGA-B8-4622-01A	0	TCGA-B8-4622	1525
608	TCGA-B8-4622-11A	0	TCGA-B8-4622	1525
609	TCGA-CJ-4899-11A	0	TCGA-CJ-4899	1528
610	TCGA-CJ-4899-01A	0	TCGA-CJ-4899	1528
611	TCGA-CJ-4908-11A	0	TCGA-CJ-4908	1531
612	TCGA-CJ-4908-01A	0	TCGA-CJ-4908	1531
613	TCGA-B0-5119-01A	0	TCGA-B0-5119	1552
614	TCGA-B0-5119-11A	0	TCGA-B0-5119	1552
615	TCGA-A3-3362-11A	0	TCGA-A3-3362	1559
616	TCGA-A3-3362-01A	0	TCGA-A3-3362	1559
617	TCGA-CJ-4903-11A	0	TCGA-CJ-4903	1560
618	TCGA-CJ-4903-01A	0	TCGA-CJ-4903	1560
619	TCGA-CJ-4888-11A	1	TCGA-CJ-4888	1567
620	TCGA-CJ-4888-01A	1	TCGA-CJ-4888	1567
621	TCGA-B0-5098-11A	1	TCGA-B0-5098	1584
622	TCGA-B0-5098-01A	1	TCGA-B0-5098	1584
623	TCGA-B0-4815-01A	1	TCGA-B0-4815	1588
624	TCGA-B0-4815-11A	1	TCGA-B0-4815	1588
625	TCGA-BP-4341-01A	1	TCGA-BP-4341	1589
626	TCGA-BP-4341-11A	1	TCGA-BP-4341	1589
627	TCGA-BP-5176-11A	1	TCGA-BP-5176	1590
628	TCGA-BP-5176-01A	1	TCGA-BP-5176	1590
629	TCGA-B0-5106-01A	1	TCGA-B0-5106	1598
630	TCGA-B0-5106-11A	1	TCGA-B0-5106	1598
631	TCGA-B0-5115-11A	0	TCGA-B0-5115	1604
632	TCGA-B0-5115-01A	0	TCGA-B0-5115	1604
633	TCGA-B0-5117-11A	0	TCGA-B0-5117	1608
634	TCGA-B0-5117-01A	0	TCGA-B0-5117	1608
635	TCGA-A3-3347-01A	1	TCGA-A3-3347	1610
636	TCGA-A3-3347-11A	1	TCGA-A3-3347	1610
637	TCGA-A3-3373-01A	0	TCGA-A3-3373	1621
638	TCGA-A3-3373-11A	0	TCGA-A3-3373	1621
639	TCGA-A3-3329-01A	0	TCGA-A3-3329	1624
640	TCGA-A3-3329-11A	0	TCGA-A3-3329	1624
641	TCGA-BP-4326-11A	1	TCGA-BP-4326	1625
642	TCGA-BP-4326-01A	1	TCGA-BP-4326	1625
643	TCGA-CJ-6028-11A	1	TCGA-CJ-6028	1625
644	TCGA-CJ-6028-01A	1	TCGA-CJ-6028	1625
645	TCGA-DV-A4VX-01A	1	TCGA-DV-A4VX	1626
646	TCGA-BP-4976-01A	0	TCGA-BP-4976	1632
647	TCGA-BP-4976-11A	0	TCGA-BP-4976	1632
648	TCGA-B0-4839-01A	1	TCGA-B0-4839	1639
649	TCGA-B0-4839-11A	1	TCGA-B0-4839	1639
650	TCGA-CJ-4912-01A	0	TCGA-CJ-4912	1657
651	TCGA-CJ-4912-11A	0	TCGA-CJ-4912	1657
652	TCGA-B0-4824-01A	1	TCGA-B0-4824	1657
653	TCGA-B0-4824-11A	1	TCGA-B0-4824	1657
654	TCGA-CJ-4641-11A	1	TCGA-CJ-4641	1661
655	TCGA-CJ-4641-01A	1	TCGA-CJ-4641	1661
656	TCGA-BP-4344-11A	0	TCGA-BP-4344	1666
657	TCGA-BP-4344-01A	0	TCGA-BP-4344	1666
658	TCGA-BP-4177-01A	0	TCGA-BP-4177	1670
659	TCGA-BP-4177-11A	0	TCGA-BP-4177	1670
660	TCGA-CZ-5459-11A	0	TCGA-CZ-5459	1683
661	TCGA-CZ-5459-01A	0	TCGA-CZ-5459	1683
662	TCGA-CZ-5459-01B	0	TCGA-CZ-5459	1683
663	TCGA-A3-3376-11A	1	TCGA-A3-3376	1696
664	TCGA-A3-3376-01A	1	TCGA-A3-3376	1696
665	TCGA-CJ-4900-11A	1	TCGA-CJ-4900	1714
666	TCGA-CJ-4900-01A	1	TCGA-CJ-4900	1714
667	TCGA-B0-4842-01A	1	TCGA-B0-4842	1724
668	TCGA-B0-4842-11A	1	TCGA-B0-4842	1724
669	TCGA-DV-5575-01A	0	TCGA-DV-5575	1729
670	TCGA-BP-4777-01A	0	TCGA-BP-4777	1731
671	TCGA-BP-4777-11A	0	TCGA-BP-4777	1731
672	TCGA-B0-5400-01A	0	TCGA-B0-5400	1733
673	TCGA-B0-5400-11A	0	TCGA-B0-5400	1733
674	TCGA-BP-4968-11A	0	TCGA-BP-4968	1746
675	TCGA-BP-4968-01A	0	TCGA-BP-4968	1746
676	TCGA-B0-4710-01A	0	TCGA-B0-4710	1755
677	TCGA-B0-4710-11A	0	TCGA-B0-4710	1755
678	TCGA-CJ-4884-01A	0	TCGA-CJ-4884	1759
679	TCGA-CJ-4884-11A	0	TCGA-CJ-4884	1759
680	TCGA-CJ-4873-01A	0	TCGA-CJ-4873	1776
681	TCGA-CJ-4873-11A	0	TCGA-CJ-4873	1776
682	TCGA-B0-4718-01A	0	TCGA-B0-4718	1778
683	TCGA-B0-4718-11A	0	TCGA-B0-4718	1778
684	TCGA-B0-5108-11A	0	TCGA-B0-5108	1782
685	TCGA-B0-5108-01A	0	TCGA-B0-5108	1782
686	TCGA-BP-4962-11A	0	TCGA-BP-4962	1785
687	TCGA-BP-4962-01A	0	TCGA-BP-4962	1785
688	TCGA-CZ-4859-01A	0	TCGA-CZ-4859	1787
689	TCGA-CZ-4859-11A	0	TCGA-CZ-4859	1787
690	TCGA-CZ-5452-11A	0	TCGA-CZ-5452	1789
691	TCGA-CZ-5452-01A	0	TCGA-CZ-5452	1789
692	TCGA-B0-5700-01A	0	TCGA-B0-5700	1790
693	TCGA-B0-5700-11A	0	TCGA-B0-5700	1790
694	TCGA-CJ-4643-11A	0	TCGA-CJ-4643	1793
695	TCGA-CJ-4643-01A	0	TCGA-CJ-4643	1793
696	TCGA-BP-4969-11A	0	TCGA-BP-4969	1794
697	TCGA-BP-4969-01A	0	TCGA-BP-4969	1794
698	TCGA-BP-4963-11A	0	TCGA-BP-4963	1834
699	TCGA-BP-4963-01A	0	TCGA-BP-4963	1834
700	TCGA-BP-4775-01A	0	TCGA-BP-4775	1843
701	TCGA-BP-4775-11A	0	TCGA-BP-4775	1843
702	TCGA-BP-4784-11A	0	TCGA-BP-4784	1854
703	TCGA-BP-4784-01A	0	TCGA-BP-4784	1854
704	TCGA-BP-4964-01A	0	TCGA-BP-4964	1862
705	TCGA-BP-4964-11A	0	TCGA-BP-4964	1862
706	TCGA-BP-4965-01A	0	TCGA-BP-4965	1871
707	TCGA-BP-4965-11A	0	TCGA-BP-4965	1871
708	TCGA-BP-4769-01A	0	TCGA-BP-4769	1876
709	TCGA-BP-4769-11A	0	TCGA-BP-4769	1876
710	TCGA-BP-4174-01A	0	TCGA-BP-4174	1879
711	TCGA-BP-4174-11A	0	TCGA-BP-4174	1879
712	TCGA-CJ-4882-11A	0	TCGA-CJ-4882	1883
713	TCGA-CJ-4882-01A	0	TCGA-CJ-4882	1883
714	TCGA-BP-4774-01A	0	TCGA-BP-4774	1885
715	TCGA-BP-4774-11A	0	TCGA-BP-4774	1885
716	TCGA-A3-3335-01A	0	TCGA-A3-3335	1886
717	TCGA-A3-3335-11A	0	TCGA-A3-3335	1886
718	TCGA-BP-4330-11A	0	TCGA-BP-4330	1888
719	TCGA-BP-4330-01A	0	TCGA-BP-4330	1888
720	TCGA-CJ-5683-01A	0	TCGA-CJ-5683	1889
721	TCGA-CJ-5683-11A	0	TCGA-CJ-5683	1889
722	TCGA-BP-4173-11A	0	TCGA-BP-4173	1893
723	TCGA-BP-4173-01A	0	TCGA-BP-4173	1893
724	TCGA-CZ-5989-11A	0	TCGA-CZ-5989	1905
725	TCGA-CZ-5989-01A	0	TCGA-CZ-5989	1905
726	TCGA-CJ-6031-11A	0	TCGA-CJ-6031	1906
727	TCGA-CJ-6031-01A	0	TCGA-CJ-6031	1906
728	TCGA-BP-5178-01A	1	TCGA-BP-5178	1912
729	TCGA-BP-5178-11A	1	TCGA-BP-5178	1912
730	TCGA-BP-4343-01A	1	TCGA-BP-4343	1912
731	TCGA-BP-4343-11A	1	TCGA-BP-4343	1912
732	TCGA-B0-5100-11A	1	TCGA-B0-5100	1913
733	TCGA-B0-5100-01A	1	TCGA-B0-5100	1913
734	TCGA-CJ-4636-01A	0	TCGA-CJ-4636	1924
735	TCGA-CJ-4636-11A	0	TCGA-CJ-4636	1924
736	TCGA-CZ-4863-11A	0	TCGA-CZ-4863	1928
737	TCGA-CZ-4863-01A	0	TCGA-CZ-4863	1928
738	TCGA-CZ-5451-11A	0	TCGA-CZ-5451	1929
739	TCGA-CZ-5451-01A	0	TCGA-CZ-5451	1929
740	TCGA-BP-4961-11A	0	TCGA-BP-4961	1935
741	TCGA-BP-4961-01A	0	TCGA-BP-4961	1935
742	TCGA-CJ-4889-11A	0	TCGA-CJ-4889	1946
743	TCGA-CJ-4889-01A	0	TCGA-CJ-4889	1946
744	TCGA-CJ-4886-01A	0	TCGA-CJ-4886	1952
745	TCGA-CJ-4886-11A	0	TCGA-CJ-4886	1952
746	TCGA-BP-4176-01A	0	TCGA-BP-4176	1955
747	TCGA-BP-4176-11A	0	TCGA-BP-4176	1955
748	TCGA-CJ-4876-11A	0	TCGA-CJ-4876	1955
749	TCGA-CJ-4876-01A	0	TCGA-CJ-4876	1955
750	TCGA-CW-5580-01A	1	TCGA-CW-5580	1964
751	TCGA-CW-5580-11A	1	TCGA-CW-5580	1964
752	TCGA-CJ-5672-11A	1	TCGA-CJ-5672	1972
753	TCGA-CJ-5672-01A	1	TCGA-CJ-5672	1972
754	TCGA-B0-4700-01A	1	TCGA-B0-4700	1980
755	TCGA-B0-4700-11A	1	TCGA-B0-4700	1980
756	TCGA-B0-4845-11A	1	TCGA-B0-4845	1986
757	TCGA-B0-4845-01A	1	TCGA-B0-4845	1986
758	TCGA-A3-3385-11A	0	TCGA-A3-3385	1993
759	TCGA-A3-3385-01A	0	TCGA-A3-3385	1993
760	TCGA-CZ-5985-01A	0	TCGA-CZ-5985	1997
761	TCGA-CZ-5985-11A	0	TCGA-CZ-5985	1997
762	TCGA-DV-5567-01A	0	TCGA-DV-5567	2004
763	TCGA-B0-5110-01A	0	TCGA-B0-5110	2009
764	TCGA-B0-5110-11A	0	TCGA-B0-5110	2009
765	TCGA-CJ-4881-11A	0	TCGA-CJ-4881	2014
766	TCGA-CJ-4881-01A	0	TCGA-CJ-4881	2014
767	TCGA-DV-5574-01A	0	TCGA-DV-5574	2016
768	TCGA-CW-5588-01A	0	TCGA-CW-5588	2017
769	TCGA-CW-5588-11A	0	TCGA-CW-5588	2017
770	TCGA-CJ-5686-11A	0	TCGA-CJ-5686	2038
771	TCGA-CJ-5686-01A	0	TCGA-CJ-5686	2038
772	TCGA-CZ-5984-01A	0	TCGA-CZ-5984	2067
773	TCGA-CZ-5984-11A	0	TCGA-CZ-5984	2067
774	TCGA-BP-4781-01A	0	TCGA-BP-4781	2080
775	TCGA-BP-4781-11A	0	TCGA-BP-4781	2080
776	TCGA-AK-3434-01A	0	TCGA-AK-3434	2087
777	TCGA-B0-4834-11A	1	TCGA-B0-4834	2090
778	TCGA-B0-4834-01A	1	TCGA-B0-4834	2090
779	TCGA-CZ-4858-01A	1	TCGA-CZ-4858	2105
780	TCGA-CZ-4858-11A	1	TCGA-CZ-4858	2105
781	TCGA-CZ-5464-01A	0	TCGA-CZ-5464	2128
782	TCGA-CZ-5464-11A	0	TCGA-CZ-5464	2128
783	TCGA-G6-A8L7-01A	0	TCGA-G6-A8L7	2133
784	TCGA-B0-4945-11A	1	TCGA-B0-4945	2145
785	TCGA-B0-4945-01A	1	TCGA-B0-4945	2145
786	TCGA-B0-5695-01A	0	TCGA-B0-5695	2150
787	TCGA-B0-5695-11A	0	TCGA-B0-5695	2150
788	TCGA-B0-5702-01A	0	TCGA-B0-5702	2172
789	TCGA-B0-5702-11A	0	TCGA-B0-5702	2172
790	TCGA-BP-4960-11A	0	TCGA-BP-4960	2172
791	TCGA-BP-4960-01A	0	TCGA-BP-4960	2172
792	TCGA-BP-4765-11A	0	TCGA-BP-4765	2184
793	TCGA-BP-4765-01A	0	TCGA-BP-4765	2184
794	TCGA-CJ-4878-01A	0	TCGA-CJ-4878	2186
795	TCGA-CJ-4878-11A	0	TCGA-CJ-4878	2186
796	TCGA-BP-4758-11A	0	TCGA-BP-4758	2208
797	TCGA-BP-4758-01A	0	TCGA-BP-4758	2208
798	TCGA-AK-3461-01A	0	TCGA-AK-3461	2217
799	TCGA-CW-5587-11A	0	TCGA-CW-5587	2226
800	TCGA-CW-5587-01A	0	TCGA-CW-5587	2226
801	TCGA-CJ-4637-01A	1	TCGA-CJ-4637	2227
802	TCGA-CJ-4637-11A	1	TCGA-CJ-4637	2227
803	TCGA-CJ-5684-11A	0	TCGA-CJ-5684	2231
804	TCGA-CJ-5684-01A	0	TCGA-CJ-5684	2231
805	TCGA-AK-3431-01A	1	TCGA-AK-3431	2241
806	TCGA-B0-5703-01A	0	TCGA-B0-5703	2246
807	TCGA-B0-5703-11A	0	TCGA-B0-5703	2246
808	TCGA-BP-4342-01A	1	TCGA-BP-4342	2256
809	TCGA-BP-4342-11A	1	TCGA-BP-4342	2256
810	TCGA-BP-5174-11A	0	TCGA-BP-5174	2257
811	TCGA-BP-5174-01A	0	TCGA-BP-5174	2257
812	TCGA-BP-5180-11A	0	TCGA-BP-5180	2263
813	TCGA-BP-5180-01A	0	TCGA-BP-5180	2263
814	TCGA-A3-3367-01A	0	TCGA-A3-3367	2270
815	TCGA-A3-3367-11A	0	TCGA-A3-3367	2270
816	TCGA-CW-5591-11A	0	TCGA-CW-5591	2271
817	TCGA-CW-5591-01A	0	TCGA-CW-5591	2271
818	TCGA-A3-3370-01A	0	TCGA-A3-3370	2274
819	TCGA-A3-3370-11A	0	TCGA-A3-3370	2274
820	TCGA-CJ-4874-11A	0	TCGA-CJ-4874	2283
821	TCGA-CJ-4874-01A	0	TCGA-CJ-4874	2283
822	TCGA-CJ-6030-11A	1	TCGA-CJ-6030	2299
823	TCGA-CJ-6030-01A	1	TCGA-CJ-6030	2299
824	TCGA-BP-4170-11A	1	TCGA-BP-4170	2343
825	TCGA-BP-4170-01A	1	TCGA-BP-4170	2343
826	TCGA-BP-4760-01A	0	TCGA-BP-4760	2361
827	TCGA-BP-4760-11A	0	TCGA-BP-4760	2361
828	TCGA-BP-4759-11A	0	TCGA-BP-4759	2372
829	TCGA-BP-4759-01A	0	TCGA-BP-4759	2372
830	TCGA-CW-5589-01A	0	TCGA-CW-5589	2378
831	TCGA-CW-5589-11A	0	TCGA-CW-5589	2378
832	TCGA-B0-4833-01A	1	TCGA-B0-4833	2386
833	TCGA-B0-4833-11A	1	TCGA-B0-4833	2386
834	TCGA-AK-3445-01A	0	TCGA-AK-3445	2392
835	TCGA-BP-5170-01A	0	TCGA-BP-5170	2412
836	TCGA-BP-5170-11A	0	TCGA-BP-5170	2412
837	TCGA-CZ-5453-11A	1	TCGA-CZ-5453	2419
838	TCGA-CZ-5453-01A	1	TCGA-CZ-5453	2419
839	TCGA-CZ-5456-01A	0	TCGA-CZ-5456	2422
840	TCGA-CZ-5456-11A	0	TCGA-CZ-5456	2422
841	TCGA-CJ-4871-01A	0	TCGA-CJ-4871	2423
842	TCGA-CJ-4871-11A	0	TCGA-CJ-4871	2423
843	TCGA-B0-5710-01A	0	TCGA-B0-5710	2430
844	TCGA-B0-5710-11A	0	TCGA-B0-5710	2430
845	TCGA-CZ-5982-11A	0	TCGA-CZ-5982	2439
846	TCGA-CZ-5982-01A	0	TCGA-CZ-5982	2439
847	TCGA-BP-4331-11A	1	TCGA-BP-4331	2454
848	TCGA-BP-4331-01A	1	TCGA-BP-4331	2454
849	TCGA-B0-5701-01A	0	TCGA-B0-5701	2461
850	TCGA-B0-5701-11A	0	TCGA-B0-5701	2461
851	TCGA-DV-A4W0-05A	0	TCGA-DV-A4W0	2470
852	TCGA-DV-A4W0-01A	0	TCGA-DV-A4W0	2470
853	TCGA-CW-5583-01A	0	TCGA-CW-5583	2489
854	TCGA-CW-5583-11A	0	TCGA-CW-5583	2489
855	TCGA-A3-3359-11A	0	TCGA-A3-3359	2504
856	TCGA-A3-3359-01A	0	TCGA-A3-3359	2504
857	TCGA-AK-3460-01A	0	TCGA-AK-3460	2508
858	TCGA-AK-3453-01A	0	TCGA-AK-3453	2531
859	TCGA-CW-6090-01A	0	TCGA-CW-6090	2552
860	TCGA-CW-6090-11A	0	TCGA-CW-6090	2552
861	TCGA-CJ-4869-11A	0	TCGA-CJ-4869	2554
862	TCGA-CJ-4869-01A	0	TCGA-CJ-4869	2554
863	TCGA-CZ-5465-01A	1	TCGA-CZ-5465	2564
864	TCGA-CZ-5465-11A	1	TCGA-CZ-5465	2564
865	TCGA-BP-4159-11A	1	TCGA-BP-4159	2601
866	TCGA-BP-4159-01A	1	TCGA-BP-4159	2601
867	TCGA-CW-5585-11A	0	TCGA-CW-5585	2609
868	TCGA-CW-5585-01A	0	TCGA-CW-5585	2609
869	TCGA-B0-5696-01A	0	TCGA-B0-5696	2609
870	TCGA-B0-5696-11A	0	TCGA-B0-5696	2609
871	TCGA-B0-5697-01A	0	TCGA-B0-5697	2630
872	TCGA-B0-5697-11A	0	TCGA-B0-5697	2630
873	TCGA-BP-4959-11A	0	TCGA-BP-4959	2660
874	TCGA-BP-4959-01A	0	TCGA-BP-4959	2660
875	TCGA-A3-3357-01A	0	TCGA-A3-3357	2688
876	TCGA-A3-3357-11A	0	TCGA-A3-3357	2688
877	TCGA-CW-6096-11A	0	TCGA-CW-6096	2701
878	TCGA-CW-6096-01A	0	TCGA-CW-6096	2701
879	TCGA-BP-4167-01A	0	TCGA-BP-4167	2718
880	TCGA-BP-4167-11A	0	TCGA-BP-4167	2718
881	TCGA-B0-5712-01A	0	TCGA-B0-5712	2722
882	TCGA-B0-5712-11A	0	TCGA-B0-5712	2722
883	TCGA-BP-4161-11A	0	TCGA-BP-4161	2746
884	TCGA-BP-4161-01A	0	TCGA-BP-4161	2746
885	TCGA-CZ-5457-01A	0	TCGA-CZ-5457	2754
886	TCGA-CZ-5457-11A	0	TCGA-CZ-5457	2754
887	TCGA-B0-5102-11A	1	TCGA-B0-5102	2764
888	TCGA-B0-5102-01A	1	TCGA-B0-5102	2764
889	TCGA-B0-5713-01A	0	TCGA-B0-5713	2782
890	TCGA-B0-5713-11A	0	TCGA-B0-5713	2782
891	TCGA-CZ-5458-11A	0	TCGA-CZ-5458	2789
892	TCGA-CZ-5458-01A	0	TCGA-CZ-5458	2789
893	TCGA-CW-5581-01A	0	TCGA-CW-5581	2799
894	TCGA-CW-5581-11A	0	TCGA-CW-5581	2799
895	TCGA-BP-4163-11A	0	TCGA-BP-4163	2839
896	TCGA-BP-4163-01A	0	TCGA-BP-4163	2839
897	TCGA-BP-4338-11A	0	TCGA-BP-4338	2859
898	TCGA-BP-4338-01A	0	TCGA-BP-4338	2859
899	TCGA-AK-3440-01A	0	TCGA-AK-3440	2865
900	TCGA-AK-3451-01A	0	TCGA-AK-3451	2868
901	TCGA-CZ-5460-11A	0	TCGA-CZ-5460	2873
902	TCGA-CZ-5460-01A	0	TCGA-CZ-5460	2873
903	TCGA-BP-4160-11A	0	TCGA-BP-4160	2881
904	TCGA-BP-4160-01A	0	TCGA-BP-4160	2881
905	TCGA-BP-4325-11A	0	TCGA-BP-4325	2964
906	TCGA-BP-4325-01A	0	TCGA-BP-4325	2964
907	TCGA-BP-4165-01A	0	TCGA-BP-4165	3037
908	TCGA-BP-4165-11A	0	TCGA-BP-4165	3037
909	TCGA-BP-4162-11A	0	TCGA-BP-4162	3074
910	TCGA-BP-4162-01A	0	TCGA-BP-4162	3074
911	TCGA-CW-6093-01A	0	TCGA-CW-6093	3146
912	TCGA-CW-6093-11A	0	TCGA-CW-6093	3146
913	TCGA-CJ-4642-11A	0	TCGA-CJ-4642	3205
914	TCGA-CJ-4642-01B	0	TCGA-CJ-4642	3205
915	TCGA-B0-5706-11A	0	TCGA-B0-5706	3205
916	TCGA-B0-5706-01A	0	TCGA-B0-5706	3205
917	TCGA-CW-6088-11A	0	TCGA-CW-6088	3222
918	TCGA-CW-6088-01A	0	TCGA-CW-6088	3222
919	TCGA-CJ-4639-11A	0	TCGA-CJ-4639	3229
920	TCGA-CJ-4639-01A	0	TCGA-CJ-4639	3229
921	TCGA-CZ-4866-01A	0	TCGA-CZ-4866	3267
922	TCGA-CZ-4866-11A	0	TCGA-CZ-4866	3267
923	TCGA-CZ-4862-11A	0	TCGA-CZ-4862	3271
924	TCGA-CZ-4862-01A	0	TCGA-CZ-4862	3271
925	TCGA-CJ-4904-01A	0	TCGA-CJ-4904	3302
926	TCGA-CJ-4904-11A	0	TCGA-CJ-4904	3302
927	TCGA-AK-3429-01A	0	TCGA-AK-3429	3328
928	TCGA-AK-3436-01A	0	TCGA-AK-3436	3331
929	TCGA-CJ-4897-01A	0	TCGA-CJ-4897	3341
930	TCGA-CJ-4897-11A	0	TCGA-CJ-4897	3341
931	TCGA-AK-3425-01A	0	TCGA-AK-3425	3343
932	TCGA-BP-4158-11A	0	TCGA-BP-4158	3377
933	TCGA-BP-4158-01A	0	TCGA-BP-4158	3377
934	TCGA-B0-5690-11A	0	TCGA-B0-5690	3392
935	TCGA-B0-5690-01A	0	TCGA-B0-5690	3392
936	TCGA-AK-3433-01A	0	TCGA-AK-3433	3409
937	TCGA-B0-5691-11A	0	TCGA-B0-5691	3431
938	TCGA-B0-5691-01A	0	TCGA-B0-5691	3431
939	TCGA-CJ-4885-01A	0	TCGA-CJ-4885	3451
940	TCGA-CJ-4885-11A	0	TCGA-CJ-4885	3451
941	TCGA-CJ-4640-11A	0	TCGA-CJ-4640	3480
942	TCGA-CJ-4640-01A	0	TCGA-CJ-4640	3480
943	TCGA-CJ-4634-01A	0	TCGA-CJ-4634	3498
944	TCGA-CJ-4634-11A	0	TCGA-CJ-4634	3498
945	TCGA-CJ-4890-11A	0	TCGA-CJ-4890	3519
946	TCGA-CJ-4890-01A	0	TCGA-CJ-4890	3519
947	TCGA-CJ-4875-11A	1	TCGA-CJ-4875	3554
948	TCGA-CJ-4875-01A	1	TCGA-CJ-4875	3554
949	TCGA-AK-3427-01A	0	TCGA-AK-3427	3583
950	TCGA-CJ-6027-01A	1	TCGA-CJ-6027	3615
951	TCGA-CJ-6027-11A	1	TCGA-CJ-6027	3615
952	TCGA-B0-5698-01A	0	TCGA-B0-5698	3631
953	TCGA-CJ-6032-11A	0	TCGA-CJ-6032	3639
954	TCGA-CJ-6032-01A	0	TCGA-CJ-6032	3639
955	TCGA-AK-3428-01A	0	TCGA-AK-3428	3728
956	TCGA-CJ-5682-01A	0	TCGA-CJ-5682	3736
957	TCGA-CJ-5682-11A	0	TCGA-CJ-5682	3736
958	TCGA-B0-5707-11A	0	TCGA-B0-5707	3744
959	TCGA-B0-5707-01A	0	TCGA-B0-5707	3744
960	TCGA-B0-5812-11A	0	TCGA-B0-5812	3834
961	TCGA-B0-5812-01A	0	TCGA-B0-5812	3834
962	TCGA-B0-5699-11A	0	TCGA-B0-5699	3841
963	TCGA-B0-5699-01A	0	TCGA-B0-5699	3841
964	TCGA-CJ-5675-01A	0	TCGA-CJ-5675	3936
965	TCGA-CJ-5675-11A	0	TCGA-CJ-5675	3936
966	TCGA-B0-5692-11A	0	TCGA-B0-5692	3944
967	TCGA-B0-5692-01A	0	TCGA-B0-5692	3944
968	TCGA-B0-5709-01A	0	TCGA-B0-5709	3974
969	TCGA-B0-5709-11A	0	TCGA-B0-5709	3974
970	TCGA-CJ-5671-11A	0	TCGA-CJ-5671	3987
971	TCGA-CJ-5671-01A	0	TCGA-CJ-5671	3987
972	TCGA-B0-5711-01A	0	TCGA-B0-5711	3989
973	TCGA-B0-5711-11A	0	TCGA-B0-5711	3989
974	TCGA-CJ-5676-01A	0	TCGA-CJ-5676	4067
975	TCGA-CJ-5676-11A	0	TCGA-CJ-5676	4067
976	TCGA-B0-5693-11A	0	TCGA-B0-5693	4074
977	TCGA-B0-5693-01A	0	TCGA-B0-5693	4074
978	TCGA-B0-5705-11A	0	TCGA-B0-5705	4537
979	TCGA-B0-5705-01A	0	TCGA-B0-5705	4537
