# Supplementary material for: Identification of molecular subtypes and diagnostic model in clear cell renal cell carcinoma based on collagen-related genes may predict the response of immunotherapy
Source: Front Pharmacol. 2024 Feb 5;15:1325447. doi: 10.3389/fphar.2024.1325447 (PMC10875022; doi:10.3389/fphar.2024.1325447)
Supplement: Supplementary file 12 [file DataSheet2.zip]

Archive with 6 entries (6 files):
- rawdata_clony formation/786OSCGN#2.jpg
- rawdata_clony formation/786Oshcontrol.jpg
- rawdata_clony formation/786OshSCGN#1.jpg
- rawdata_clony formation/ACHNshcontrol.jpg
- rawdata_clony formation/ACHNshSCGN#1.jpg
- rawdata_clony formation/ACHNshSCGN#2.jpg
